# Supplementary material for: Distinct biological signature and modifiable risk factors underlie the comorbidity between major depressive disorder and cardiovascular disease
Source: Nat Cardiovasc Res. 2024 Jun 17;3(6):754–69. doi: 10.1038/s44161-024-00488-y (PMC11182748; doi:10.1038/s44161-024-00488-y)
Supplement: Supplementary file 4 — Statistical source data. [file 44161_2024_488_MOESM4_ESM.xlsx]

## Sheet: Fig3C
pheno	category	prop_sn_ps	prop_h2	prop_h2_std_error	enrichment	enrichment_std_error	enrichment_p	coefficient	coefficient_std_error	coefficient_z_score	annot	p	log	p.adj	sig	label
MDD	Adipose tissue	0.1631565271115902	0.13957265643068936	0.0107324	0.8554524841977621	0.0657798	0.0276882	-1.15015e-09	5.456003610880421e-10	-2.10804	L2_1	0.9824862504940858	0.00767352	0.9999622140084552	no
MDD	Adrenal gland	0.13960976380599813	0.12750738856601276	0.00891606	0.9133128306355216	0.0638641	0.17625310389719356	-6.12934e-10	5.02351934363911e-10	-1.22013	L2_1	0.888792	0.0511999	0.9999622140084552	no
MDD	Blood	0.11900252954165456	0.10686845213632318	0.00805524	0.8980351304122146	0.0676896	0.13453188977167893	2.523214712636571e-10	5.702804767007234e-10	0.44245153318841807	L2_1	0.3290812475100404	0.48269686500113024	0.9999622140084552	no
MDD	Blood vessel	0.17129336761525735	0.16511169139445558	0.0101231	0.9639117596503416	0.0590982	0.5410277746110943	-8.55115e-10	5.015231986669709e-10	-1.70504	L2_1	0.9559061407227927	0.019584748484689475	0.9999622140084552	no
MDD	Brain cortex	0.20720869884530843	0.2963444307670702	0.0121925	1.4301736964639018	0.0588417	4.324538486542167e-11	2.970726625920974e-9	5.365382556031165e-10	5.536840281000307	L2_1	1.5398858299597862e-8	7.812511477382058	2.0788458704457113e-7	yes	7.81
MDD	Brain other	0.20122110482206565	0.2874566756866542	0.0122867	1.428561263197736	0.0610607	1.611312812681905e-10	3.005963081353008e-9	5.364866632206734e-10	5.603052764270792	L2_1	1.0530453842250154e-8	7.977552911156632	2.0788458704457113e-7	yes	7.98
MDD	Breast	0.1626876585576731	0.14113032699844483	0.0103842	0.867493	0.0638288	0.038647	-9.3787e-10	5.368314271263754e-10	-1.74705	L2_1	0.959685	0.017871070938169437	0.9999622140084552	no
MDD	Colon	0.15931146946424346	0.14101418168139873	0.0096922	0.8851477056587477	0.060838	0.0579171	-1.33188e-09	5.236467020262362e-10	-2.54347	L2_1	0.9945120687243508	0.00238994	0.9999622140084552	no
MDD	Esophagus	0.1511806680546518	0.13045332786244393	0.00880773	0.8628968871554732	0.0582597	0.0184816	-1.20942e-09	4.847841207930644e-10	-2.49476	L2_1	0.99369792505389265	0.00274562	0.9999622140084552	no
MDD	Heart	0.16095292878448636	0.1646813689333051	0.0104349	1.0231647859841746	0.0648321	0.7211776383059098	-5.46304e-11	5.590119943697446e-10	-0.0977267	L2_1	0.538925	0.2684714039412627	0.9999622140084552	no
MDD	Liver	0.1281916821879772	0.10147190510348904	0.00803574	0.7915638781827755	0.0626854	9.7214534185003e-4	-1.04702e-09	4.868262917510848e-10	-2.15071	L2_1	0.9842505344644098	0.00689434	0.9999622140084552	no
MDD	Lung	0.1517667956852015	0.11688832377251283	0.00953605	0.7701837760017386	0.0628335	2.6789073409975e-4	-1.69129e-09	5.103609917848758e-10	-3.3139	L2_1	0.99954	1.9982852961992567e-4	0.9999622140084552	no
MDD	Muscle	0.13891711326606118	0.13336640372258074	0.00892335	0.960043	0.0642351	0.5354533035055709	-4.15897e-10	5.752717662881812e-10	-0.722957	L2_1	0.765147	0.11625527752350229	0.9999622140084552	no
MDD	Nerve	0.17511795944379271	0.1986642248957688	0.0112263	1.1344594553680467	0.0641071	0.0396484	5.243858034583588e-10	5.422599944764191e-10	0.9670375996751912	L2_1	0.1667626188571092	0.777901	0.9999622140084552	no
MDD	Ovary	0.14830538826426204	0.15244048754940534	0.0103224	1.0278823266877877	0.0696021	0.6890688272578975	2.2944756055409692e-10	5.61695528481758e-10	0.4084909865212654	L2_1	0.34145662328718285	0.46666445878632046	0.9999622140084552	no
MDD	Pancreas	0.1340596685980025	0.11887725341004868	0.00849823	0.8867488235146954	0.0633914	0.0748787	-5.99011e-10	5.146878735817635e-10	-1.16383	L2_1	0.8777542704085484	0.056627	0.9999622140084552	no
MDD	Pituitary	0.15325861967446264	0.1769453407154967	0.0106792	1.154553923892484	0.0696809	0.0291927	1.117217528605597e-9	5.75123240008162e-10	1.942570654230111	L2_1	0.026034	1.5844586368637383	0.2343062495898568	no
MDD	Prostate	0.14264071802144515	0.13046510201967276	0.00965742	0.914641	0.0677045	0.20417740137316745	-6.89737e-10	5.40160917063509e-10	-1.27691	L2_1	0.8991830176525366	0.0461519	0.9999622140084552	no
MDD	Salivary gland	0.14206046173235776	0.10963231265537315	0.0096381	0.7717299473650923	0.0678451	7.3953423843317e-4	-1.54423e-09	5.40872148565336e-10	-2.85508	L2_1	0.9978486847611112	9.353107723616112e-4	0.9999622140084552	no
MDD	Skin	0.12945670464418077	0.11108891516856916	0.00887337	0.8581163522886162	0.0685431	0.0381594	-9.71183e-10	5.43301536536222e-10	-1.78756	L2_1	0.9630763157618619	0.016339297298050413	0.9999622140084552	no
MDD	Small intestine	0.13244773373768423	0.0897578	0.00715643	0.6776849128052754	0.0540321	7.233278194219748e-9	-1.87639e-09	4.740710091411031e-10	-3.95803	L2_1	0.9999622140084552	1.6410557667700152e-5	0.9999622140084552	no
MDD	Spleen	0.1253477721362574	0.11001098320213554	0.0087852	0.877646	0.0700866	0.0799323	-5.48814e-11	5.549127357136061e-10	-0.098901	L2_1	0.5393915666819122	0.2680958479686693	0.9999622140084552	no
MDD	Stomach	0.14446217589566057	0.11070813531678211	0.00845213	0.7663468629791532	0.0585075	8.020015208212703e-5	-1.80265e-09	4.833936083449972e-10	-3.72915	L2_1	0.9999039368189565	4.172171343360363e-5	0.9999622140084552	no
MDD	Testis	0.13319071006158367	0.11487759227973006	0.00840377	0.862505	0.0630957	0.0295489	-4.11096e-10	5.508440619554332e-10	-0.746302	L2_1	0.7722576489639575	0.11223778145786456	0.9999622140084552	no
MDD	Thyroid	0.1528905704410837	0.13355721277103028	0.00879512	0.8735477432370263	0.0575256	0.0270287	-1.19885e-09	4.5716601810619086e-10	-2.62234	L2_1	0.9956335987690738	0.00190046	0.9999622140084552	no
MDD	Uterus	0.1535807046918225	0.1562881759058307	0.0101465	1.0176289802774448	0.0660662	0.7899812300660832	-1.80636e-10	5.18607023137705e-10	-0.348309	L2_1	0.6361960805792115	0.19640901078361303	0.9999622140084552	no
MDD	Vagina	0.1469865172192186	0.12714719471516855	0.00987969	0.8650262426827809	0.0672149	0.0444754	-9.77605e-10	5.591333167238192e-10	-1.74843	L2_1	0.9598051958082167	0.0178169	0.9999622140084552	no
MDD-ASCVD	Adipose tissue	0.1631565271115902	0.2293560309702631	0.00995634	1.4057422956385683	0.0610233	7.832406226849602e-10	2.6779608799986425e-10	2.8090785301327096e-10	0.9533236081769946	L2_1	0.17021306675453018	0.7690071034666853	0.45957528023723154	no
MDD-ASCVD	Adrenal gland	0.13960976380599813	0.1822985525853524	0.0086011	1.305772229789563	0.0616082	1.4605745547093463e-6	-6.45105e-11	2.7796959334941907e-10	-0.232077	L2_1	0.5917610381613023	0.22785363239704778	0.9290272627360057	no
MDD-ASCVD	Blood	0.11900252954165456	0.18084951043056488	0.00966387	1.519711481151852	0.0812073	2.755780727556627e-9	4.999602086734575e-10	3.6663681993197415e-10	1.3636388422914538	L2_1	0.0863406	1.063784784432806	0.30340045048424463	no
MDD-ASCVD	Blood vessel	0.17129336761525735	0.26354544795321405	0.010117	1.5385618930977198	0.0590625	4.179606938461734e-17	8.401723757960341e-10	2.858350747432352e-10	2.93936	L2_1	0.00164445	2.7839791819715023	0.0444002	yes	2.78
MDD-ASCVD	Brain cortex	0.20720869884530843	0.2474103155897583	0.00933177	1.194015101530377	0.0450356	3.502596393429003e-5	4.6279861308957103e-10	2.361759560594601e-10	1.9595500778794603	L2_1	0.025024200617933756	1.6016397868862167	0.16891335417105285	no
MDD-ASCVD	Brain other	0.20122110482206565	0.23852357481302128	0.00875814	1.1853805048130572	0.0435249	4.1833974378086365e-5	4.140239281407864e-10	2.2409652966451884e-10	1.847524942758356	L2_1	0.0323355	1.4903197707907903	0.17461196070689966	no
MDD-ASCVD	Breast	0.1626876585576731	0.2299062159918416	0.0102602	1.4131755170005067	0.063067	1.413407230119314e-9	4.754911205409542e-10	2.9449409337088337e-10	1.6146032509457655	L2_1	0.053198320491643525	1.2741020784704642	0.23939244221239586	no
MDD-ASCVD	Colon	0.15931146946424346	0.2082043918392044	0.0103775	1.3069014587548868	0.06514	8.200000481511069e-6	-3.22203e-10	2.9308295299590807e-10	-1.09936	L2_1	0.864194	0.0633889	0.9909944112752992	no
MDD-ASCVD	Esophagus	0.1511806680546518	0.20426736973182005	0.010104	1.35115	0.0668341	3.63889267012297e-7	-1.58109e-10	3.142199314067843e-10	-0.503178	L2_1	0.692581	0.15952973467287362	0.984193	no
MDD-ASCVD	Heart	0.16095292878448636	0.2272401001142944	0.00976529	1.4118419703848049	0.0606717	5.934007014112133e-10	3.8827015128568335e-10	2.894529231330427e-10	1.3413930910872882	L2_1	0.0898964	1.0462575558821976	0.30340045048424463	no
MDD-ASCVD	Liver	0.1281916821879772	0.15957966037000365	0.00863693	1.2448519096270216	0.0673751	3.6917484948605e-4	-5.04002e-10	3.122147466374424e-10	-1.61428	L2_1	0.9467666229478698	0.0237571	0.9909944112752992	no
MDD-ASCVD	Lung	0.1517667956852015	0.212336	0.0105673	1.3990928228284751	0.0696289	5.570479724595222e-8	3.07585973473701e-10	3.214610044623358e-10	0.9568375921308352	L2_1	0.16932461739758142	0.7712798970433603	0.45957528023723154	no
MDD-ASCVD	Muscle	0.13891711326606118	0.18259823231536115	0.00901312	1.3144401580361065	0.0648813	2.65806593556144e-6	-5.26959e-10	3.1277906511926285e-10	-1.68477	L2_1	0.9539830489092899	0.020459342099428957	0.9909944112752992	no
MDD-ASCVD	Nerve	0.17511795944379271	0.24603492059050855	0.00962626	1.404966808498462	0.0549702	6.052499486481419e-12	5.87699775563315e-10	2.616281301503525e-10	2.246317226001561	L2_1	0.012341847983329934	1.90862	0.11107663184996941	no
MDD-ASCVD	Ovary	0.14830538826426204	0.19728340067763483	0.00908947	1.3302510649586108	0.0612889	2.183203577843426e-7	1.0618963467524504e-10	2.7869651655454236e-10	0.38102246841130927	L2_1	0.35159328823876146	0.45395942400978867	0.7302322140343508	no
MDD-ASCVD	Pancreas	0.1340596685980025	0.1880487980928312	0.00911681	1.4027246229939818	0.0680056	9.368493997202494e-9	2.459731372476108e-10	3.145164987235623e-10	0.7820675171123654	L2_1	0.21708744770698252	0.6633652873203065	0.532851	no
MDD-ASCVD	Pituitary	0.15325861967446264	0.1809272531074292	0.00804243	1.1805355776512776	0.0524762	6.8720194622634e-4	-7.26815e-11	2.3925871176569446e-10	-0.303778	L2_1	0.6193515084906704	0.20806280030199514	0.9290272627360057	no
MDD-ASCVD	Prostate	0.14264071802144515	0.1887582749472433	0.0112669	1.3233127087797234	0.0789878	7.128296667743977e-5	-9.2461e-11	3.632164602580671e-10	-0.254562	L2_1	0.6004692036054998	0.22150926144536118	0.9290272627360057	no
MDD-ASCVD	Salivary gland	0.14206046173235776	0.16631129942201034	0.00825147	1.170707861947832	0.0580842	0.00411349	-6.21359e-10	2.6268796683446727e-10	-2.36539	L2_1	0.9909944112752992	0.00392879	0.9909944112752992	no
MDD-ASCVD	Skin	0.12945670464418077	0.15993165218433184	0.00861607	1.235406482993007	0.0665556	5.0357815257319e-4	-6.35195e-10	3.2612800213487915e-10	-1.94769	L2_1	0.9742737765565225	0.011318986714337866	0.9909944112752992	no
MDD-ASCVD	Small intestine	0.13244773373768423	0.1695526257934316	0.00988439	1.280147428790548	0.0746286	0.000285457	-2.19523e-10	3.4427864244339725e-10	-0.637632	L2_1	0.7381432412177503	0.13185935249395928	0.9909944112752992	no
MDD-ASCVD	Spleen	0.1253477721362574	0.17439641405189274	0.0098666	1.3913004681273295	0.0787138	2.3012247455384207e-6	1.7292104403674496e-10	3.480235718937366e-10	0.4968658964558402	L2_1	0.30964181110729794	0.5091404010021888	0.6966940749914203	no
MDD-ASCVD	Stomach	0.14446217589566057	0.1840425894371792	0.00947449	1.2739846142848217	0.0655846	5.53348789903499e-5	-5.57295e-10	2.947075695941947e-10	-1.89101	L2_1	0.9706885876662568	0.012920076322829467	0.9909944112752992	no
MDD-ASCVD	Testis	0.13319071006158367	0.15105834115474728	0.00947485	1.1341507308197556	0.0711374	0.0620662	4.693291289747023e-11	3.3127166138196345e-10	0.14167500081860476	L2_1	0.44366836109387375	0.3529415406146775	0.8556461249667565	no
MDD-ASCVD	Thyroid	0.1528905704410837	0.19710155737159055	0.00882149	1.2891675189840668	0.0576981	2.2928577210245105e-6	6.769603178083676e-12	2.5918695053978536e-10	0.0261186	L2_1	0.48958136628476046	0.3101751200163078	0.8812464593125688	no
MDD-ASCVD	Uterus	0.1535807046918225	0.2345294309748353	0.00967857	1.5270761483055166	0.0630194	4.214468501243712e-15	6.794058141301249e-10	3.0162463042134284e-10	2.252487846171764	L2_1	0.012145729957864781	1.9155763789942017	0.11107663184996941	no
MDD-ASCVD	Vagina	0.1469865172192186	0.1846804195251093	0.00946757	1.2564446251194132	0.0644112	8.878452480797678e-5	-4.20818e-10	3.2015600173967175e-10	-1.31441	L2_1	0.9056466092130053	0.0430412	0.9909944112752992	no
ASCVD	Adipose tissue	0.1631565271115902	0.3053593281735267	0.0176056	1.8715728606105808	0.10790593537521784	2.085424243809921e-13	1.1164950611571053e-8	3.393127588287266e-9	3.2904600021853967	NA	5.001186037000283e-4	3.300926990015438	0.0067516	yes	3.3
ASCVD	Adrenal gland	0.13960976380599813	0.2059111141311363	0.0131362	1.4749048241158162	0.0940924	7.08414116827026e-7	-6.01493e-10	2.7248702153203614e-9	-0.220742	NA	0.5873532752381442	0.23110060516316963	0.8385457538639997	no
ASCVD	Blood	0.11900252954165456	0.2194784177311017	0.0145977	1.8443172475109233	0.1226672689525253	5.040617301442059e-10	4.225005782581579e-9	4.46891040080794e-9	0.9454219045917176	NA	0.17222176178909632	0.763912	0.48650955522315614	no
ASCVD	Blood vessel	0.17129336761525735	0.323196	0.0173055	1.8867996192772347	0.10102831254149364	1.0918867878059548e-14	1.2455292049813722e-8	3.393690566411129e-9	3.6701319127587255	NA	1.2121266556497368e-4	3.916451998176424	0.00327274	yes	3.92
ASCVD	Brain cortex	0.20720869884530843	0.22516616277946777	0.0122425	1.086663658592661	0.0590829	0.14719293035742012	-2.02572e-09	2.0775194616349342e-9	-0.975069	NA	0.8352369495526657	0.0781903	0.9396415682467489	no
ASCVD	Brain other	0.20122110482206565	0.2146552074505106	0.0120724	1.0667628907033602	0.0599958	0.26737862325084033	-2.79715e-09	2.027951381776763e-9	-1.3793	NA	0.9160985923588675	0.0380578	0.9513331536034394	no
ASCVD	Breast	0.1626876585576731	0.27591633068720656	0.0173471	1.6959880862099548	0.10662821920164176	3.5303852853336035e-10	6.460778587414843e-9	3.301660624804458e-9	1.956826979392373	NA	0.025183906972702563	1.5988768935664457	0.11332758137716153	no
ASCVD	Colon	0.15931146946424346	0.2661380747744323	0.0153894	1.670551879719906	0.0965991	6.281906055237707e-11	3.7056919851182214e-9	2.8945706798961342e-9	1.28022	NA	0.10023360095373368	0.9989866670656901	0.3681317495389841	no
ASCVD	Esophagus	0.1511806680546518	0.248564	0.0164874	1.6441552946000604	0.10905732167534408	3.2014655756346435e-9	1.5491957831835223e-9	3.251287517548679e-9	0.4764868609194995	NA	0.3168637828844456	0.49912739726377786	0.5840116493328036	no
ASCVD	Heart	0.16095292878448636	0.2625557864427404	0.0157146	1.6312582096241244	0.0976349	6.0584067898500995e-9	4.256453320504009e-9	3.456438010999406e-9	1.231456576671914	NA	0.10907607393747676	0.9622705023583414	0.3681317495389841	no
ASCVD	Liver	0.1281916821879772	0.21192042571513117	0.0191179	1.6531527014707257	0.14913500182087636	3.63789323608004e-5	2.1544888214890303e-9	4.732141715525907e-9	0.4552883136234627	NA	0.324451	0.4888509949934827	0.5840116493328036	no
ASCVD	Lung	0.1517667956852015	0.2808728508186642	0.0170597	1.8506870989175903	0.11240753472129011	1.6196915521589446e-11	1.017810458048852e-8	3.8113947106649615e-9	2.670440967976466	NA	0.00378758	2.421637667932631	0.023631007838177644	yes	2.42
ASCVD	Muscle	0.13891711326606118	0.2145131195794419	0.0157938	1.544180659503019	0.11369239543600788	4.080690654599038e-6	-2.93253e-09	3.744639756708823e-9	-0.783127	NA	0.7832237711064022	0.10611414002045189	0.9194366008640374	no
ASCVD	Nerve	0.17511795944379271	0.2836240864684261	0.0147626	1.6196173560340072	0.0843008	4.6105299903675087e-11	7.530684118245361e-9	2.8725704739661478e-9	2.621583764957304	NA	0.00437611	2.35891	0.023631007838177644	yes	2.36
ASCVD	Ovary	0.14830538826426204	0.22744721727047224	0.0126251	1.533640954873394	0.0851288	8.937229414516038e-9	2.577679690813326e-9	2.8182262922238134e-9	0.9146461013176213	NA	0.1801887241567245	0.744272	0.48650955522315614	no
ASCVD	Pancreas	0.1340596685980025	0.21722769489167604	0.0143319	1.6203806645462104	0.10690695137521404	1.078613499779286e-8	1.566377854908586e-9	3.183305364181477e-9	0.4920601939523161	NA	0.31133839562453547	0.5067673169030776	0.5840116493328036	no
ASCVD	Pituitary	0.15325861967446264	0.1943000883917181	0.010765	1.2677922377510111	0.0702409	1.7685065018786e-4	-1.61731e-09	2.20427254565509e-9	-0.733715	NA	0.7684388088403575	0.11439070987020271	0.9194366008640374	no
ASCVD	Prostate	0.14264071802144515	0.21926137743845092	0.0155061	1.537158396843504	0.10870752633626024	3.444625023212598e-6	1.2133234170729354e-10	3.348452040415362e-9	0.0362354	NA	0.4855473484337828	0.3137684132104118	0.8027739137571642	no
ASCVD	Salivary gland	0.14206046173235776	0.18863539912243152	0.0127491	1.3278529213696422	0.0897444	2.5647628660928e-4	-5.60737e-09	2.9314617733957046e-9	-1.91282	NA	0.9721146340859697	0.012282519008417887	0.9721146340859697	no
ASCVD	Skin	0.12945670464418077	0.1894058625161187	0.0145786	1.4630826810918112	0.11261335358415374	3.659883547514153e-5	-4.21853e-09	3.4621619091942214e-9	-1.21847	NA	0.8884767172551252	0.051353948500333625	0.9513331536034394	no
ASCVD	Small intestine	0.13244773373768423	0.21541866479033436	0.0138594	1.6264428141668017	0.10464075649362478	8.348930416481154e-9	1.8707720923783355e-9	3.355962837457326e-9	0.5574472015893185	NA	0.28861096165191824	0.5396871781124682	0.5840116493328036	no
ASCVD	Spleen	0.1253477721362574	0.20174771642837147	0.0129151	1.609503806809304	0.10303389807512248	1.3857384370969142e-8	-7.92148e-10	3.477829363580238e-9	-0.227771	NA	0.5900877527191108	0.22908339905648517	0.8385457538639997	no
ASCVD	Stomach	0.14446217589566057	0.23351994830613387	0.0157864	1.6164781324822095	0.10927699051225973	7.693975383995645e-8	-4.67907e-11	3.424840847119472e-9	-0.0136622	NA	0.5054502419952516	0.2963215911917049	0.8027739137571642	no
ASCVD	Testis	0.13319071006158367	0.16425754737290607	0.0113488	1.233250782257696	0.085207	0.00663671	-1.82413e-09	2.914062048960094e-9	-0.625974	NA	0.7343338638595255	0.13410644380877518	0.9194366008640374	no
ASCVD	Thyroid	0.1528905704410837	0.2299159298577162	0.0141153	1.503794048216428	0.0923231	1.5635516016431245e-7	2.025682769725921e-9	2.882199345690141e-9	0.7028253520198039	NA	0.2410822979498184	0.6178346775734246	0.5840116493328036	no
ASCVD	Uterus	0.1535807046918225	0.28204579745776637	0.0141422	1.836466358347059	0.0920833	3.529786907892142e-17	8.994972029335112e-9	2.878096371328724e-9	3.125319957643539	NA	8.880587878380419e-4	3.0515582837838022	0.00799253	yes	3.05
ASCVD	Vagina	0.1469865172192186	0.2180009268601492	0.0150779	1.4831355350437914	0.10257995406110249	2.6027643961807627e-6	-2.21145e-09	3.239822098373267e-9	-0.682583	NA	0.7525646917291993	0.12345616144385535	0.9194366008640374	no

## Sheet: Fig3D
pheno	category	prop_sn_ps	prop_h2	prop_h2_std_error	enrichment	enrichment_std_error	enrichment_p	coefficient	coefficient_std_error	coefficient_z_score	annot	p	log	p.adj	sig	supercluster
MDD	amygdala_excitatory	0.1528769824794138	0.20905691857059916	0.0103671	1.3674845956535704	0.0678134	2.698708159678075e-7	2.548306183922248e-9	5.713317433931372e-10	4.460291614094233	L2_1	4.09241040266739e-6	5.3880208200536135	1.268647224826891e-4	yes	Amygdala excitatory
MDD	astrocyte	0.1196461963185347	0.11764597273795124	0.00969721	0.9832821799427852	0.0810491	0.8365282492725481	-6.19993e-10	6.27568897297882e-10	-0.987929	L2_1	0.8384062438995654	0.0765455	0.9999566912840299	no	Astrocyte
MDD	bergmann_glia	0.11690260232951344	0.12513473976068346	0.00867195	1.0704187697033989	0.074181	0.34458939686659906	-1.27154e-10	5.742674415682047e-10	-0.22142	L2_1	0.5876171784940942	0.23090551646220933	0.8280060242416782	no	Bergmann glia
MDD	cge_interneuron	0.12305912323425695	0.17094341445978473	0.0105034	1.3891161416319746	0.0853527	1.158240948085024e-5	2.631694453613242e-9	6.804631518785363e-10	3.8675047228464816	L2_1	5.497734983139768e-5	4.259816199038574	5.680992815911094e-4	yes	CGE interneuron
MDD	cerebellar_inhibitory	0.1158408960405183	0.14744661815244012	0.0100525	1.2728373414935163	0.0867784	0.00184232	1.745678276914608e-9	6.66245517905229e-10	2.620172639064454	L2_1	0.00439426	2.357113937293599	0.0136222	yes	Cerebellar inhibitory
MDD	choroid_plexus	0.12192444455851624	0.0922774	0.00794242	0.7568409986616979	0.0651422	2.2832204232371e-4	-2.05615e-09	5.23818041394948e-10	-3.92531	L2_1	0.9999566912840299	1.8809143667015746e-5	0.9999566912840299	no	Choroid plexus
MDD	committed_oligodendrocyte_precursor	0.11743253283463836	0.10081529831943398	0.00760354	0.8584954772405037	0.0647481	0.0306889	-1.16948e-09	5.229889844081709e-10	-2.23615	L2_1	0.9873290503196614	0.00553808	0.9999566912840299	no	Committed oligodendrocyte precursor
MDD	deep_layer_corticothalamic_and_6b	0.14169744507737506	0.16868839288894108	0.0102944	1.1904829532870362	0.0726504	0.010537	1.0423926083364763e-9	5.999657163323071e-10	1.7374202891271855	L2_1	0.0411565	1.385561498959813	0.0797407	no	Deep-layer corticothalamic and 6b
MDD	deep_layer_intratelencephalic	0.13561372880676392	0.17450371341094262	0.0104573	1.2867702624679913	0.0771109	3.4149334036783e-4	1.717541558176818e-9	6.117167443472799e-10	2.8077399777726977	L2_1	0.00249452	2.603012206563637	0.011047180429990883	yes	Deep-layer intratelencephalic
MDD	deep_layer_near_projecting	0.13174837309321896	0.16221543251717369	0.0097889	1.2312518834854809	0.0743	0.00254107	1.330430751473585e-9	6.116193228498378e-10	2.1752595148146208	L2_1	0.0148053	1.8295816948052335	0.035305	yes	Deep-layer near-projecting
MDD	eccentric_medium_spiny_neuron	0.13994057195924484	0.17742397710726404	0.0103911	1.2678523077562922	0.0742535	5.383610557045e-4	1.4798322815016501e-9	5.945249159573421e-10	2.489100526794119	L2_1	0.00640334	2.193593611966166	0.018045769122691544	yes	Eccentric medium spiny neuron
MDD	ependymal	0.1127966893686278	0.0974908	0.0092463	0.8643055858520704	0.0819732	0.098891	-1.24964e-09	6.447298836518776e-10	-1.93824	L2_1	0.9737030057604916	0.011573489351629785	0.9999566912840299	no	Ependymal
MDD	fibroblast	0.12005886774702704	0.0891883	0.00837496	0.7428713534455085	0.0697571	2.3458159014388e-4	-2.11503e-09	5.395677096548516e-10	-3.91986	L2_1	0.9999556993959725	1.9239934047617216e-5	0.9999566912840299	no	Fibroblast
MDD	hippocampal_ca1_3	0.13993486837039576	0.18141043578215715	0.0106762	1.296391942156826	0.0762944	1.8642153810105e-4	2.027656095467958e-9	6.348306610768618e-10	3.19401	L2_1	7.015539275372351e-4	3.15394	0.00434963	yes	Hippocampal CA1-3
MDD	hippocampal_ca4	0.13866112277830536	0.17172830310207343	0.00984098	1.2384747769325122	0.0709715	0.00125677	1.2958419083160803e-9	5.888932175475309e-10	2.200470084733978	L2_1	0.013886780069679028	1.8573984425331824	0.035305	yes	Hippocampal CA4
MDD	hippocampal_dentate_gyrus	0.1334825996085661	0.15415732614291605	0.0088463	1.1548870534060471	0.066273	0.0210771	8.101829588684641e-10	5.362935672261377e-10	1.5107079562019738	L2_1	0.0654314	1.18421	0.11931615021828368	no	Hippocampal dentate gyrus
MDD	lamp5_lhx6_and_chandelier	0.13366159164685928	0.18068545012330212	0.0100209	1.351812797506424	0.0749721	5.596060529729602e-6	2.073703758576712e-9	5.913379484961715e-10	3.5067997307636634	L2_1	2.2676517162945053e-4	3.6444236470042233	0.00175743	yes	LAMP5-LHX6 and Chandelier
MDD	lower_rhombic_lip	0.12086978387927584	0.11638439071308795	0.00935753	0.9628906992117414	0.0774182	0.6316119006825747	-6.98546e-10	6.236907072150678e-10	-1.12002	L2_1	0.8686473543088225	0.0611565	0.9999566912840299	no	Lower rhombic lip
MDD	mge_interneuron	0.13335242358071644	0.19148784198314367	0.0107158	1.435953219607131	0.0803572	2.9025836660841954e-7	2.773258312615934e-9	6.583493622977394e-10	4.212441708664897	L2_1	1.2631246029681797e-5	4.898553805650274	1.9578431346006786e-4	yes	MGE interneuron
MDD	mammillary_body	0.14141109136662855	0.16060595263785218	0.00936366	1.1357380180417262	0.0662159	0.0425313	4.200016324582673e-10	5.334562439211435e-10	0.7873216168041566	L2_1	0.21554680925665626	0.6664584016316368	0.31818814699792114	no	Mammillary body
MDD	medium_spiny_neuron	0.13105857434770654	0.15325498158101958	0.010468	1.169362495691618	0.079873	0.0362697	1.117613064998963e-9	6.117283776732715e-10	1.8269760007698843	L2_1	0.033851688939586344	1.4704196584753104	0.0713273	no	Medium spiny neuron
MDD	microglia	0.10353255130420108	0.0777071	0.0073057	0.7505570909724871	0.0705643	5.3302048476359e-4	-1.24331e-09	5.677505854430784e-10	-2.18989	L2_1	0.9857337243247756	0.00624038	0.9999566912840299	no	Microglia
MDD	midbrain_derived_inhibitory	0.13006464011444754	0.15259057598729775	0.00974513	1.1731903140855886	0.0749253	0.0221708	5.848889717491098e-10	5.999924968609202e-10	0.9748271433545754	L2_1	0.16482300527773308	0.7829821714745402	0.26596705907641305	no	Midbrain-derived inhibitory
MDD	miscellaneous	0.1457429670975057	0.18141191819110153	0.0104806	1.244738746602657	0.0719113	9.448343450652e-4	1.6445675564443082e-9	6.045492162404819e-10	2.7203203846188115	L2_1	0.00326093	2.486657907453687	0.012636121682346735	yes	Miscellaneous
MDD	oligodendrocyte	0.11061489888124104	0.0934725	0.007056	0.8450259018157479	0.0637889	0.0162276	-1.40498e-09	5.11784833425064e-10	-2.74525	L2_1	0.9969767239117808	0.00131498	0.9999566912840299	no	Oligodendrocyte
MDD	oligodendrocyte_precursor	0.14309734063459806	0.17367002406913792	0.0111283	1.2136495570005583	0.0777676	0.00692873	1.1343021323942363e-9	6.238439440522391e-10	1.8182466035115552	L2_1	0.0345132	1.4620144575386829	0.0713273	no	Oligodendrocyte precursor
MDD	splatter	0.1212079731475037	0.14081567746546567	0.0101148	1.1617690966096794	0.0834503	0.056268	9.058044703960111e-10	6.769873945773781e-10	1.337993111321484	L2_1	0.0904493	1.0435945920725476	0.1557738653866031	no	Splatter
MDD	thalamic_excitatory	0.13337876074099014	0.17426037758599372	0.0108476	1.306507697461608	0.0813294	3.0111508810944e-4	1.888293284156763e-9	6.489294925803113e-10	2.909858938061855	L2_1	0.00180796	2.7428112825870192	0.00934112	yes	Thalamic excitatory
MDD	upper_layer_intratelencephalic	0.1266802311429707	0.1573164552423851	0.00946295	1.241839029049754	0.0746995	0.00162509	1.533950088692073e-9	5.834052265731987e-10	2.629304673360878	L2_1	0.00427798	2.368760906343808	0.0136222	yes	Upper-layer intratelencephalic
MDD	upper_rhombic_lip	0.10473600855135722	0.11530609187440988	0.0081126	1.1009211967235664	0.0774576	0.19125230132589524	5.897497961202607e-10	6.221683566543651e-10	0.9478942312199364	L2_1	0.17159165101704066	0.7655038470551387	0.26596705907641305	no	Upper rhombic lip
MDD	vascular	0.10849517686074134	0.0803681	0.00761462	0.740752	0.070184	2.396001792682e-4	-1.63076e-09	5.580418219077951e-10	-2.92229	L2_1	0.9982626437145339	7.551804467444494e-4	0.9999566912840299	no	Vascular
MDD-ASCVD	amygdala_excitatory	0.1528769824794138	0.18543804519133383	0.00828667	1.2129886539087378	0.0542048	1.2399630434828e-4	4.899638783505007e-10	2.59066202090001e-10	1.8912690053652172	L2_1	0.029294221973729995	1.5332180319456894	0.11727772672542415	no	Amygdala excitatory
MDD-ASCVD	astrocyte	0.1196461963185347	0.15949509194524952	0.00846872	1.3330561008444004	0.0707813	4.1434253824166334e-6	-1.38181e-10	3.154671952561608e-10	-0.438021	L2_1	0.6693144644940054	0.17436978939654263	0.8297517228993216	no	Astrocyte
MDD-ASCVD	bergmann_glia	0.11690260232951344	0.14963628310823876	0.00867302	1.280008144613059	0.0741901	2.3500186107013e-4	-3.03748e-10	3.2527757171424235e-10	-0.933812	L2_1	0.8247994702889972	0.0836516	0.9131708421056756	no	Bergmann glia
MDD-ASCVD	cge_interneuron	0.12305912323425695	0.1626088579544996	0.00741191	1.321388074941467	0.0602305	1.7671280308347057e-7	5.065904315975167e-10	2.7768024938119507e-10	1.8243660927503615	L2_1	0.0340484	1.4679036452439775	0.11727772672542415	no	CGE interneuron
MDD-ASCVD	cerebellar_inhibitory	0.1158408960405183	0.1565106889806762	0.00884245	1.3510832040347185	0.0763327	1.251271691018266e-5	4.931890269025083e-10	3.2403384266537524e-10	1.5220293746039892	L2_1	0.0640009	1.1938141882448319	0.1984026669038055	no	Cerebellar inhibitory
MDD-ASCVD	choroid_plexus	0.12192444455851624	0.14838232554571032	0.0089257	1.2170022679455057	0.0732068	0.00403404	-4.16289e-10	3.1786411734778555e-10	-1.30964	L2_1	0.9048417789973181	0.043427355066353916	0.9642922845810457	no	Choroid plexus
MDD-ASCVD	committed_oligodendrocyte_precursor	0.11743253283463836	0.15665544434772938	0.0083116	1.3340037940620972	0.0707777	8.574064460855942e-6	-1.88582e-10	3.15619817084826e-10	-0.597499	L2_1	0.7249127223503731	0.13971427823358515	0.8323071997356135	no	Committed oligodendrocyte precursor
MDD-ASCVD	deep_layer_corticothalamic_and_6b	0.14169744507737506	0.184808	0.00804379	1.3042417572021583	0.0567674	4.573481975150362e-7	7.847361463781707e-10	2.6442442090943964e-10	2.967714342265415	L2_1	0.00150012	2.8238754225048197	0.0465036	yes	Deep-layer corticothalamic and 6b
MDD-ASCVD	deep_layer_intratelencephalic	0.13561372880676392	0.1667027185163199	0.00813983	1.229246625567347	0.0600222	2.116456426674e-4	2.1093140924568238e-10	2.764157126320046e-10	0.7630948589615737	L2_1	0.222703	0.6522731273691051	0.36335820002907504	no	Deep-layer intratelencephalic
MDD-ASCVD	deep_layer_near_projecting	0.13174837309321896	0.1580545582929232	0.00776697	1.1996699054575135	0.0589531	9.4493893775244e-4	1.8527949868727223e-10	2.56180199251132e-10	0.7232389514446579	L2_1	0.23476654599040025	0.6293637895662212	0.3638881462851204	no	Deep-layer near-projecting
MDD-ASCVD	eccentric_medium_spiny_neuron	0.13994057195924484	0.16907340628290257	0.00766594	1.2081800432553766	0.0547799	2.2132521246709e-4	1.9985214514580718e-10	2.5622794024880045e-10	0.7799779561578973	L2_1	0.21770192525511423	0.6621377302424372	0.36335820002907504	no	Eccentric medium spiny neuron
MDD-ASCVD	ependymal	0.1127966893686278	0.13397023455929677	0.0080293	1.1877142432919483	0.0711838	0.00906024	-5.71579e-10	3.1704626223549665e-10	-1.80283	L2_1	0.9642922845810457	0.015791308067231856	0.9642922845810457	no	Ependymal
MDD-ASCVD	fibroblast	0.12005886774702704	0.18020603783946035	0.0091109	1.500980654083527	0.0758869	1.371187456285931e-9	3.9898033418617825e-10	3.257113207147055e-10	1.2249507733126968	L2_1	0.11029688425501416	0.9574367556465417	0.2408119235125267	no	Fibroblast
MDD-ASCVD	hippocampal_ca1_3	0.13993486837039576	0.16629396244679165	0.00780375	1.1883668765573538	0.055767	9.279458046266e-4	3.2694043548931035e-10	2.6415113569932636e-10	1.2377021761566638	L2_1	0.10791325597899892	0.9669252036495786	0.2408119235125267	no	Hippocampal CA1-3
MDD-ASCVD	hippocampal_ca4	0.13866112277830536	0.16700861659562993	0.00840467	1.204437215344399	0.060613	8.5329623789279e-4	2.2564060770355527e-10	2.8550208538540576e-10	0.7903291052986804	L2_1	0.21466779666588265	0.6682331012520907	0.36335820002907504	no	Hippocampal CA4
MDD-ASCVD	hippocampal_dentate_gyrus	0.1334825996085661	0.15013942728264046	0.00751478	1.1247865094245997	0.0562978	0.0272132	-1.30523e-10	2.5457864192907406e-10	-0.512704	L2_1	0.6959207998510439	0.15744018301132606	0.8297517228993216	no	Hippocampal dentate gyrus
MDD-ASCVD	lamp5_lhx6_and_chandelier	0.13366159164685928	0.1733047691610451	0.00814321	1.296593636404728	0.0609241	2.374441059372927e-6	5.21743633940251e-10	2.7993177295827607e-10	1.8638242755602352	L2_1	0.031173192764833768	1.506218714914724	0.11727772672542415	no	LAMP5-LHX6 and Chandelier
MDD-ASCVD	lower_rhombic_lip	0.12086978387927584	0.13347908385867768	0.00810664	1.1043213578672066	0.0670692	0.12183771345159058	-4.68979e-10	2.849466737788199e-10	-1.64585	L2_1	0.950103	0.022229512721863312	0.9642922845810457	no	Lower rhombic lip
MDD-ASCVD	mge_interneuron	0.13335242358071644	0.1626553374685051	0.00792006	1.21974	0.059392	3.1972917773911e-4	1.51131559874989e-10	2.6575661892762486e-10	0.5686840857805598	L2_1	0.2847852748280204	0.5454824701835843	0.4203973104604111	no	MGE interneuron
MDD-ASCVD	mammillary_body	0.14141109136662855	0.16066102924441075	0.00781781	1.1361274967313135	0.0552843	0.0151114	4.2007028313287926e-11	2.5177556693234403e-10	0.16684314854338453	L2_1	0.4337467334311417	0.36276378288273414	0.5846151624506692	no	Mammillary body
MDD-ASCVD	medium_spiny_neuron	0.13105857434770654	0.16708137922657368	0.00742149	1.2748603443777466	0.0566273	3.7091515463362503e-6	5.25892374542249e-10	2.599655999500905e-10	2.02293	L2_1	0.0215402	1.6667512746657742	0.11129077552480335	no	Medium spiny neuron
MDD-ASCVD	microglia	0.10353255130420108	0.1505836571322192	0.00810262	1.4544571271094415	0.0782616	3.672420740743951e-8	3.0049029922211843e-10	3.4498016867549283e-10	0.8710364435608355	L2_1	0.19186712736773603	0.7169994266491948	0.36335820002907504	no	Microglia
MDD-ASCVD	midbrain_derived_inhibitory	0.13006464011444754	0.17042731465250607	0.00822385	1.3103278070238171	0.063229	2.798128188813056e-6	6.83129003645704e-10	2.7459025639573615e-10	2.487812250195749	L2_1	0.00642658	2.1920201927828145	0.049806	yes	Midbrain-derived inhibitory
MDD-ASCVD	miscellaneous	0.1457429670975057	0.18649235159301036	0.00824494	1.2795976046531443	0.0565718	3.2547277206911235e-6	6.877693843988965e-10	2.7472586128818574e-10	2.5034752140696015	L2_1	0.00614901	2.2111944686816636	0.049806	yes	Miscellaneous
MDD-ASCVD	oligodendrocyte	0.11061489888124104	0.1483739347994496	0.00905189	1.3413557875123825	0.0818325	6.001245628227429e-5	-2.64467e-11	3.5123038625480693e-10	-0.0752973	L2_1	0.5300109193312119	0.27571518293422714	0.6845974374694821	no	Oligodendrocyte
MDD-ASCVD	oligodendrocyte_precursor	0.14309734063459806	0.1777069628610866	0.00830875	1.241860694776047	0.0580636	5.438872505925382e-5	3.4852737792127377e-10	2.6574765261535843e-10	1.3114974845167502	L2_1	0.0948449	1.0229861474562156	0.2408119235125267	no	Oligodendrocyte precursor
MDD-ASCVD	splatter	0.1212079731475037	0.1457754705272828	0.00965688	1.2026887897043022	0.079672	0.0127168	9.06779738909282e-11	3.3779551244531455e-10	0.2684404337834653	L2_1	0.39418015977301113	0.40430523880326263	0.5554356796801521	no	Splatter
MDD-ASCVD	thalamic_excitatory	0.13337876074099014	0.16579461150462488	0.00869773	1.2430360769851767	0.0652108	3.3416013412462e-4	4.0896443356206485e-10	2.9288052922865936e-10	1.3963524124977793	L2_1	0.0813042	1.089887024968538	0.2291300150899242	no	Thalamic excitatory
MDD-ASCVD	upper_layer_intratelencephalic	0.1266802311429707	0.16743032165097643	0.00769178	1.3216767931376394	0.0607181	5.386556541859114e-7	5.75733331596304e-10	2.8054414618394325e-10	2.052202262736986	L2_1	0.020075004838663535	1.6973443413715918	0.11129077552480335	no	Upper-layer intratelencephalic
MDD-ASCVD	upper_rhombic_lip	0.10473600855135722	0.14753338453721238	0.00822032	1.4086214147149736	0.0784861	6.191093140875994e-7	3.931900826251138e-10	3.2970400985778463e-10	1.1925547487114685	L2_1	0.11652189847380323	0.9335924480919154	0.2408119235125267	no	Upper rhombic lip
MDD-ASCVD	vascular	0.10849517686074134	0.1816146963638799	0.00940796	1.6739425808484638	0.0867132	2.166382227764013e-13	9.70716891833308e-10	3.873766491086584e-10	2.5058735317859178	L2_1	0.00610747	2.2141390083659345	0.049806	yes	Vascular
ASCVD	amygdala_excitatory	0.1528769824794138	0.1886077895585631	0.0140059	1.2337226082020605	0.0916157	0.0139467	2.135988017155942e-9	2.9392864837824067e-9	0.7267029018577517	L2_1	0.233704	0.6313338771636532	0.5572941245124229	no	Amygdala excitatory
ASCVD	astrocyte	0.1196461963185347	0.19162482924633803	0.0135487	1.6015956640708764	0.11324000235199778	3.00581423188914e-7	1.7530126207347014e-9	3.336954552923491e-9	0.5253330822857313	L2_1	0.2996758317646744	0.5233482805928054	0.5971924998869752	no	Astrocyte
ASCVD	bergmann_glia	0.11690260232951344	0.18927509135584109	0.0144639	1.619083643855346	0.12372630210419204	2.1050461605793014e-6	3.7840941656412934e-9	3.6265297707845133e-9	1.0434477047799593	L2_1	0.14837049454862417	0.8286524557197745	0.4181350300915772	no	Bergmann glia
ASCVD	cge_interneuron	0.12305912323425695	0.18594930868857237	0.014662	1.5110566677335806	0.1191463672189174	5.215513731463992e-5	6.453295773680059e-9	3.588446643779047e-9	1.7983535535821698	L2_1	0.0360605	1.4429682670836517	0.3726251570058269	no	CGE interneuron
ASCVD	cerebellar_inhibitory	0.1158408960405183	0.17346255323739687	0.0134966	1.4974206792800009	0.11651009513544146	5.183017324101346e-5	3.695479946850338e-9	3.454038169063931e-9	1.0699	L2_1	0.14233186767254813	0.8466978518140905	0.4181350300915772	no	Cerebellar inhibitory
ASCVD	choroid_plexus	0.12192444455851624	0.17842368901460837	0.013085	1.463395545172863	0.10732082499101885	2.9961628005977777e-5	-6.13147e-10	3.4453226839329078e-9	-0.177965	L2_1	0.5706248295070901	0.2436493348813472	0.8128076593126339	no	Choroid plexus
ASCVD	committed_oligodendrocyte_precursor	0.11743253283463836	0.17733899869653602	0.0114019	1.5101351764783482	0.0970929	5.091531016636107e-7	-2.54647e-09	3.1053764153631903e-9	-0.820019	L2_1	0.7938974450137812	0.10023559573567647	0.8789578855509721	no	Committed oligodendrocyte precursor
ASCVD	deep_layer_corticothalamic_and_6b	0.14169744507737506	0.1851826446832926	0.0124878	1.3068876759363734	0.0881302	7.930731304373e-4	3.02337048239353e-9	2.725301234998844e-9	1.10937	L2_1	0.13363505794626984	0.8740795936920239	0.4181350300915772	no	Deep-layer corticothalamic and 6b
ASCVD	deep_layer_intratelencephalic	0.13561372880676392	0.1694554723471049	0.0130083	1.2495451149238888	0.0959219	0.0116729	-6.11531e-10	3.053491344273005e-9	-0.200273	L2_1	0.5793663061103407	0.23704676542471192	0.8128076593126339	no	Deep-layer intratelencephalic
ASCVD	deep_layer_near_projecting	0.13174837309321896	0.15666490794955246	0.0110059	1.1891221445194144	0.0835375	0.0242692	-1.71581e-09	2.3798408031486127e-9	-0.720978	L2_1	0.7645383715579905	0.11660071281843663	0.8789578855509721	no	Deep-layer near-projecting
ASCVD	eccentric_medium_spiny_neuron	0.13994057195924484	0.16479321534797511	0.0108797	1.1775942676293203	0.0777451	0.0258218	-1.79401e-09	2.382324014287193e-9	-0.753051	L2_1	0.7742904165626102	0.1110961159911927	0.8789578855509721	no	Eccentric medium spiny neuron
ASCVD	ependymal	0.1127966893686278	0.13961228736227724	0.0093599	1.2377339099555846	0.0829802	0.0037842	-8.52378e-09	2.816864762073563e-9	-3.02598	L2_1	0.9987608672485971	5.384822106952802e-4	0.9987608672485971	no	Ependymal
ASCVD	fibroblast	0.12005886774702704	0.2408024453487968	0.0184166	2.005703117708768	0.15339664463038777	3.8144160708345394e-9	1.1459428235937386e-8	4.7069626571676665e-9	2.434569609021054	L2_1	0.00745476	2.127566571657429	0.11554871670144307	no	Fibroblast
ASCVD	hippocampal_ca1_3	0.13993486837039576	0.1665224554405295	0.0125795	1.1899997290150632	0.0898952	0.037431	2.8459788973652254e-11	2.8057143647602563e-9	0.0101435	L2_1	0.4959533947724474	0.3045591326713529	0.8039568476641051	no	Hippocampal CA1-3
ASCVD	hippocampal_ca4	0.13866112277830536	0.17302485240653204	0.0127573	1.2478252659411118	0.0920033	0.00849506	8.147084823635767e-10	2.9195160095066687e-9	0.2790560078145432	L2_1	0.390101	0.4088230236876085	0.6725741219787867	no	Hippocampal CA4
ASCVD	hippocampal_dentate_gyrus	0.1334825996085661	0.15502408775394144	0.0126357	1.1613804960987064	0.0946617	0.090425242794892155	-2.21625e-09	2.858631894176372e-9	-0.775283	L2_1	0.7809136929831786	0.1073969619388086	0.8789578855509721	no	Hippocampal dentate gyrus
ASCVD	lamp5_lhx6_and_chandelier	0.13366159164685928	0.1728865362867757	0.0126316	1.293464593355664	0.094504624154284525	0.00202329	1.431984852236497e-9	2.858947666641747e-9	0.5008783018118597	L2_1	0.3082283870384388	0.5111273663754508	0.5971924998869752	no	LAMP5-LHX6 and Chandelier
ASCVD	lower_rhombic_lip	0.12086978387927584	0.14084869394062458	0.00974066	1.1652928417684902	0.0805881	0.0379936	-5.13351e-09	2.52198313121944e-9	-2.0355	L2_1	0.9790998875437842	0.009173	0.9987608672485971	no	Lower rhombic lip
ASCVD	mge_interneuron	0.13335242358071644	0.16688085385229426	0.0111195	1.251427228476905	0.0833843	0.00312706	-1.14547e-10	2.44519774862037e-9	-0.0468455	L2_1	0.5186818372026485	0.28509895952670045	0.8039568476641051	no	MGE interneuron
ASCVD	mammillary_body	0.14141109136662855	0.15618667463119568	0.00963651	1.1044867352466667	0.0681454	0.1259696991677272	-2.0185e-09	2.1157272712012103e-9	-0.954044	L2_1	0.8299693533617459	0.0809379	0.8872086191108318	no	Mammillary body
ASCVD	medium_spiny_neuron	0.13105857434770654	0.17413286026946972	0.0125073	1.328664386410037	0.095433	9.5323763908529e-4	2.48043340938503e-9	3.067357407950868e-9	0.8086548385119783	L2_1	0.20935685599738396	0.6791128123076088	0.5408385446599085	no	Medium spiny neuron
ASCVD	microglia	0.10353255130420108	0.19375430211460737	0.014638	1.871433666744242	0.14138520686818346	1.998608780782748e-9	7.081952871863498e-9	4.336588531800855e-9	1.6330700549361494	L2_1	0.0512271	1.2904999590404798	0.3970102718981585	no	Microglia
ASCVD	midbrain_derived_inhibitory	0.13006464011444754	0.17091422236165962	0.0109689	1.3140713895126868	0.0843343	2.5453974166628e-4	3.264324517992051e-9	2.583768483177255e-9	1.263396677854789	L2_1	0.10322332873280704	0.9862221399669001	0.4181350300915772	no	Midbrain-derived inhibitory
ASCVD	miscellaneous	0.1457429670975057	0.197341	0.0148903	1.3540357499406663	0.10216829818502372	0.00101847	4.419586000609916e-9	3.314531915120793e-9	1.333396725024098	L2_1	0.0912008	1.0400012411848458	0.4181350300915772	no	Miscellaneous
ASCVD	oligodendrocyte	0.11061489888124104	0.16588743908953382	0.0119771	1.499684407501333	0.10827787574000214	5.236071649399353e-6	-7.89709e-10	3.022789193712812e-9	-0.261252	L2_1	0.6030508440061477	0.21964607037986328	0.8128076593126339	no	Oligodendrocyte
ASCVD	oligodendrocyte_precursor	0.14309734063459806	0.19378604281233203	0.0143137	1.354225326291483	0.10002747538212688	6.0969540114846e-4	3.913818104654506e-9	3.275421497285526e-9	1.1949051772109465	L2_1	0.11606203995097542	0.9353098003778462	0.4181350300915772	no	Oligodendrocyte precursor
ASCVD	splatter	0.1212079731475037	0.1628442884134032	0.0120981	1.3435113564289232	0.0998129	9.3409018195136e-4	1.8008763213413011e-9	2.946965447767736e-9	0.6110951598382081	L2_1	0.27056829197437426	0.5677230999313838	0.5971924998869752	no	Splatter
ASCVD	thalamic_excitatory	0.13337876074099014	0.1662503226844137	0.0112836	1.2464527467552142	0.0845984	0.00381708	7.428545982767426e-10	2.672658084865838e-9	0.277946	L2_1	0.3905269095360697	0.40834903538366557	0.6725741219787867	no	Thalamic excitatory
ASCVD	upper_layer_intratelencephalic	0.1266802311429707	0.18277007586952795	0.0121977	1.4427671485952258	0.096287	1.9615080120179576e-5	4.361941577595606e-9	2.98475545403232e-9	1.4614066863343012	L2_1	0.0719519	1.1429575316222487	0.4181350300915772	no	Upper-layer intratelencephalic
ASCVD	upper_rhombic_lip	0.10473600855135722	0.149612	0.0107585	1.428463731580587	0.10272030350167766	4.577028372638856e-5	-2.37777e-09	3.13190682363417e-9	-0.75921	L2_1	0.7761363920799106	0.11006195255277922	0.8789578855509721	no	Upper rhombic lip
ASCVD	vascular	0.10849517686074134	0.23485831469096263	0.0174234	2.1646889888240315	0.16059128447165852	4.563157600873729e-12	1.3370945633434172e-8	4.817457112893051e-9	2.7755193912674923	L2_1	0.00275568	2.5597711163151655	0.0854261	no	Vascular

## Sheet: Fig3E
Trait	Type	Trait_labels	Trait_label_short	Estimate	Std..Error	z.value	Pr...z..	prs	R2	Estimate_lab
PAD	Cardiovascular dis.	Peripheral artery dis.	PAD	0.412043	0.01184	34.8008	2.36314274218638e-265	ASCVD	0.0174296	0.41 (0.39, 0.44)
PAD	Cardiovascular dis.	Peripheral artery dis.	PAD	0.475002	0.0133015	35.7105	2.72122817015873e-279	MDD-ASCVD	0.0183696	0.48 (0.45, 0.5)
PAD	Cardiovascular dis.	Peripheral artery dis.	PAD	0.51093	0.0335765	15.2169	2.73279684835739e-52	MDD	0.00334106	0.51 (0.45, 0.58)
HF	Cardiovascular dis.	Heart failure	HF	0.426625	0.00896905	47.5663	0	ASCVD	0.0213564	0.43 (0.41, 0.44)
HF	Cardiovascular dis.	Heart failure	HF	0.487665	0.010081	48.3745	0	MDD-ASCVD	0.0221174	0.49 (0.47, 0.51)
HF	Cardiovascular dis.	Heart failure	HF	0.376582	0.0254007	14.8257	9.99652530102163e-50	MDD	0.00206741	0.38 (0.33, 0.43)
CAD	Cardiovascular dis.	Coronary artery dis.	CAD	0.701714	0.00583525	120.254	0	ASCVD	0.0736073	0.70 (0.69, 0.71)
CAD	Cardiovascular dis.	Coronary artery dis.	CAD	0.714988	0.00647091	110.493	0	MDD-ASCVD	0.0614904	0.71 (0.7, 0.73)
CAD	Cardiovascular dis.	Coronary artery dis.	CAD	0.408833	0.0154779	26.414	9.45398469022664e-154	MDD	0.00335977	0.41 (0.38, 0.44)
Stroke	Cardiovascular dis.	Stroke	Stroke	0.234909	0.0120635	19.4727	1.87227759339124e-84	ASCVD	0.00560373	0.23 (0.21, 0.26)
Stroke	Cardiovascular dis.	Stroke	Stroke	0.296486	0.0135419	21.894	2.96245115946542e-106	MDD-ASCVD	0.00708806	0.30 (0.27, 0.32)
Stroke	Cardiovascular dis.	Stroke	Stroke	0.251004	0.0342947	7.31903	2.49766608927666e-13	MDD	7.93814083182853e-4	0.25 (0.18, 0.32)
AF	Cardiovascular dis.	Atrial fibrillation	AF	0.155614	0.00621023	25.0576	1.44107484425422e-138	ASCVD	0.00355371	0.16 (0.14, 0.17)
AF	Cardiovascular dis.	Atrial fibrillation	AF	0.191332	0.0069739	27.4355	1.03473139364384e-165	MDD-ASCVD	0.00426305	0.19 (0.18, 0.21)
AF	Cardiovascular dis.	Atrial fibrillation	AF	0.182566	0.0176124	10.3658	3.54915913519058e-25	MDD	6.08253881923107e-4	0.18 (0.15, 0.22)
MDD	MDD	MDD	MDD	0.0898703	0.00709697	12.6632	9.45795193723498e-37	ASCVD	0.00110842	0.09 (0.08, 0.1)
MDD	MDD	MDD	MDD	0.352858	0.00797658	44.2367	0	MDD-ASCVD	0.0135508	0.35 (0.34, 0.37)
MDD	MDD	MDD	MDD	1.5439	0.020158	76.5899	0	MDD	0.0413186	1.54 (1.5, 1.58)
