# Supplementary material for: Distinct biological signature and modifiable risk factors underlie the comorbidity between major depressive disorder and cardiovascular disease
Source: Nat Cardiovasc Res. 2024 Jun 17;3(6):754–69. doi: 10.1038/s44161-024-00488-y (PMC11182748; doi:10.1038/s44161-024-00488-y)
Supplement: Supplementary file 5 — Statistical source data. [file 44161_2024_488_MOESM5_ESM.xlsx]

## Sheet: Fig4A
Trait	fname	trait1	trait2	dice (mean)	dice (std)	pi1 (mean)	pi1 (std)	pi2 (mean)	pi2 (std)	pi12 (mean)	pi12 (std)	nc1@p9 (mean)	nc1@p9 (std)	nc2@p9 (mean)	nc2@p9 (std)	nc12@p9 (mean)	nc12@p9 (std)	rho_zero (mean)	rho_zero (std)	rho_beta (mean)	rho_beta (std)	rg (mean)	rg (std)	fraction_concordant_within_shared (mean)	fraction_concordant_within_shared (std)	best_vs_min_AIC	best_vs_min_BIC	best_vs_max_AIC	best_vs_max_BIC	Type	Trait_labels	Trait_label_short	col	n1	n2	n12	Percent_overlapping	Percent_shared_with_MDD	Percent_MDD_shares
DBP	Results/Mixer/MDD_Als_2023/Combined/MDD_vs_DBP.test.combined.json	MDD_Als_2023_sumstats	DBP_sumstats	0.14964051543015514	0.0334355	0.00324631	1.6839517457924e-4	0.00129914	8.869649683536111e-5	3.9966045157811e-4	8.89105063839489e-5	10352.871976519604	537.0318615977528	4143.106640615911	282.86347831348587	1274.56	283.54597973649254	0.00657825	4.8614955302163e-4	0.20840435890546857	0.048715	0.0320678	0.00474453	0.5669075456989247	0.0158266	NA	NA	NA	NA	Blood pressure	Diastolic blood press.	DBP	#CCBDE3FF	10352	4143	1274	0.0807914	0.23518552704448956	0.1095819714433167
SBP	Results/Mixer/MDD_Als_2023/Combined/MDD_vs_SBP.test.combined.json	MDD_Als_2023_sumstats	SBP_sumstats	0.2216321968144915	0.0377703	0.0030271	1.7120589508929e-4	0.00132232	1.1090951349917e-4	6.1886945403568e-4	1.0480193910349e-4	9653.788888403127	545.9955772844572	4217.034427721542	353.703	1973.6469041775267	334.2256130345221	0.00862233	5.4676863069333e-4	0.10069336948155788	0.0317624	0.0227032	0.00531394	0.5321244980771705	0.0101876	NA	NA	NA	NA	Blood pressure	Systolic blood press.	SBP	#CCBDE3FF	9653	4217	1973	0.12453449472953355	0.31873990306946687	0.16970583175640805
PP	Results/Mixer/MDD_Als_2023/Combined/MDD_vs_PP.test.combined.json	MDD_Als_2023_sumstats	PP_sumstats	0.17234711036664888	0.0318349	0.00320546	1.685616877377e-4	0.00103109	8.106218609547664e-5	4.4051204128473e-4	7.968401018473777e-5	10222.59149001404	537.5628914903159	3288.265792045396	258.5167705239083	1404.8443025666145	254.12160672659328	6.9754301286361e-4	4.6962632514974e-4	-0.05029	0.0255341	-0.00931673	0.00467984	0.4839802211420069	0.00813979	NA	NA	NA	NA	Blood pressure	Pulse pressure	PP	#CCBDE3FF	10222	3288	1404	0.0941397	0.299233	0.1207638052640633
Loneliness	Results/Mixer/MDD_Als_2023/Combined/MDD_vs_Loneliness.test.combined.json	MDD_Als_2023_sumstats	Loneliness_sumstats	0.7521147469635212	0.0367056	7.2960718752268e-4	1.6274870816781e-4	0.0011967	2.6469915956048e-4	0.00291637	1.7669589248393e-4	2326.8024581429354	519.0246213311744	3816.4208645122662	844.1565073186142	9300.63	563.5038195982511	0.1613764025653385	3.684431798594e-4	0.9693518640392808	0.0415844	0.7293278631186852	0.00764898	0.9350968668239747	0.0457333	NA	NA	NA	NA	Psychosocial	Loneliness	Loneliness	#DC7541FF	2326	3816	9300	0.6022535940940292	0.7090576395242452	0.7999311887149493
Smoking	Results/Mixer/MDD_Als_2023/Combined/MDD_vs_Smoking.test.combined.json	MDD_Als_2023_sumstats	Smoking_sumstats	0.9176834197115008	0.0305447	5.0531468029122e-4	1.7080980826361e-4	5.9287687686575386e-5	6.396468961334704e-5	0.00314066	1.2113576012798e-4	1611.5074801134574	544.7324101783728	189.07535425347737	203.991	10015.928312467197	386.31607425886415	0.0594213	4.781809778306e-4	0.4144244589942351	0.0136533	0.38085391364285176	0.00732233	0.6360335641388646	0.00478446	NA	NA	NA	NA	Psychosocial	Smoking	Smoking	#DC7541FF	1611	189	10015	0.8476512907321202	0.9814778518228146	0.8614312747290556
High_physical_activity_Wang_2022_V2	Results/Mixer/MDD_Als_2023/Combined/MDD_vs_High_physical_activity_Wang_2022_V2.test.combined.json	MDD_Als_2023_sumstats	High_physical_activity_Wang_2022_V2_sumstats	0.9064327247781614	0.022943	5.9500218433101e-4	1.6269690294128e-4	3.456414342828307e-5	3.205736083038414e-5	0.00305097	1.4016213907191e-4	1897.531396041491	518.8594084186675	110.2290866481272	102.23466442947296	9729.904396539165	446.9934168801837	-0.0528515	4.4490415454596e-4	-0.419402	0.0124287	-0.381416	0.00785781	0.3622257619842502	0.00436383	NA	NA	NA	NA	Psychosocial	Exercise	Exercise	#DC7541FF	1897	110	9729	0.8289877300613497	0.9888200020327269	0.836831
Edu	Results/Mixer/MDD_Als_2023/Combined/MDD_vs_Educational_attainment.test.combined.json	MDD_Als_2023_sumstats	Educational_attainment_sumstats	0.929177	0.0171059	3.4032952119801826e-5	1.916520737101751e-5	5.1499637616188e-4	1.320106016473e-4	0.00361194	1.3536499056001e-4	108.53505558119792	61.12008267505776	1642.3835379923833	420.99721283834464	11518.900736999454	431.6947505012684	-0.0369444	5.6947790101205e-4	-0.289816	0.00697753	-0.269795	0.00572042	0.4064033519409628	0.00232069	NA	NA	NA	NA	Psychosocial	Educational attainment	Edu	#DC7541FF	108	1642	11518	0.8681037081700331	0.8752279635258359	0.99071
Overall_physical_activity_Doherty_2018_V2	Results/Mixer/MDD_Als_2023/Combined/MDD_vs_Overall_physical_activity_Doherty_2018_V2.test.combined.json	MDD_Als_2023_sumstats	Overall_physical_activity_Doherty_2018_V2_sumstats	0.8370862147750916	0.0833708	4.8603589521565e-4	3.7423724741915e-4	7.3929717600343e-4	3.7906305507724e-4	0.00315994	3.6079214861688e-4	1550.025184885288	1193.4862513898593	2357.704962123126	1208.8763151301596	10077.410607695365	1150.6082624142748	-0.0268698	4.4256461592804e-4	-0.208796	0.0247908	-0.17335	0.0103628	0.4330232528655783	0.00808401	NA	NA	NA	NA	Psychosocial	Physical activity	Phys. act.	#DC7541FF	1550	2357	10077	0.7206092677345538	0.8104391185459224	0.8666896017889395
Sleep_duration_Doherty_2018_V2	Results/Mixer/MDD_Als_2023/Combined/MDD_vs_Sleep_duration_Doherty_2018_V2.test.combined.json	MDD_Als_2023_sumstats	Sleep_duration_Doherty_2018_V2_sumstats	0.5940429496718105	0.0622351	0.00208436	2.7262792209902e-4	3.912896994929994e-5	3.976380642698677e-5	0.00156162	1.9895336519919e-4	6647.258739053145	869.4422562533978	124.78685108869192	126.811	4980.177053527508	634.4854972894706	0.0156404	5.0054549802035e-4	0.1607149353397404	0.0202896	0.10324126422897756	0.0117219	0.5513910372343086	0.00654696	NA	NA	NA	NA	Psychosocial	Sleep duration	Sleep	#DC7541FF	6647	124	4980	0.4237937196834312	0.975705	0.4283134084458588
CM_2021_V2	Results/Mixer/MDD_Als_2023/Combined/MDD_vs_CM_2021_V2.test.combined.json	MDD_Als_2023_sumstats	CM_2021_V2_sumstats	0.8710586438296231	0.066905	6.6566192562209e-4	2.6487429609497e-4	2.0636879416068e-4	2.2412328425917e-4	0.00298031	3.1009156264933e-4	2122.873556233316	844.7150381636277	658.1341655466528	714.7553062244317	9504.56	988.9181775630788	0.0795281	3.7643016157686e-4	0.6680921616529298	0.0545456	0.5800158602031324	0.00759518	0.7337398492713206	0.0242147	NA	NA	NA	NA	Childhood mal.	Childhood maltreatment	Child. mal.	#EEE553FF	2122	658	9504	0.773689	0.935249	0.8174780664028901
TIID_DIAMANTE_2022	Results/Mixer/MDD_Als_2023/Combined/MDD_vs_TIID_DIAMANTE_2022.test.combined.json	MDD_Als_2023_sumstats	TIID_DIAMANTE_2022_sumstats	0.19386109736530605	0.0390983	0.0032198	1.8479918785696e-4	3.2992041968697e-4	1.1462635898346e-4	4.2617074594601e-4	8.192569905041891e-5	10268.327554320624	589.3461741082934	1052.154716465608	365.5568344334875	1359.1082382600284	261.27061409968246	0.0350523	5.7328655344528e-4	0.8971884447260479	0.1284463973497327	0.22560146841040116	0.00769741	0.8779352876643174	0.083339	NA	NA	NA	NA	Metabolic	Type II diabetes	T2D	#5C88CBFF	10268	1052	1359	0.10718510923574415	0.5636665284114475	0.11688311688311688
TG_GLGC_2021	Results/Mixer/MDD_Als_2023/Combined/MDD_vs_TG_GLGC_2021.test.combined.json	MDD_Als_2023_sumstats	TG_GLGC_2021_sumstats	0.14902878082779095	0.0245273	0.00334667	1.5634686416589e-4	7.210236986177576e-5	4.644386347224927e-5	2.9930335281701e-4	4.980190685122711e-5	10672.922475038267	498.6083937842754	229.94287104263972	148.11490010098763	954.5133175423874	158.8240922832718	0.0531797	5.4589532956838e-4	0.8670536993131579	0.10124290981389136	0.22011611765512823	0.00564315	0.8509128441154292	0.0756405	NA	NA	NA	NA	Metabolic	Triglycerides	TG	#5C88CBFF	10672	229	954	0.0804724	0.8064243448858833	0.0820575
HDL_GLGC_2021	Results/Mixer/MDD_Als_2023/Combined/MDD_vs_HDL_GLGC_2021.test.combined.json	MDD_Als_2023_sumstats	HDL_GLGC_2021_sumstats	0.13535536202186552	0.0277837	0.00336756	1.4334727743145e-4	1.8937968672032e-4	7.575491455724927e-5	2.7841224187635e-4	5.853124107021825e-5	10739.54666559088	457.1511947793519	603.9539194773881	241.5912622882927	887.8891269897738	186.6629577249153	-0.0475853	6.6468925608927e-4	-0.777813	0.15699	-0.15955	0.00623861	0.19793750952771497	0.0929354	NA	NA	NA	NA	Metabolic	High-density lipo.	HDL	#5C88CBFF	10739	603	887	0.0725325	0.5953020134228187	0.0762945
BMI	Results/Mixer/MDD_Als_2023/Combined/MDD_vs_BMI.test.combined.json	MDD_Als_2023_sumstats	BMI_sumstats	0.7586316857400635	0.070396	9.4254584772336e-4	2.5629147249811e-4	7.7033066276995e-4	2.5488297561898e-4	0.00270343	2.8833945829323e-4	3005.888693122249	817.3434121921256	2456.6743726880964	812.8515512884763	8621.547099458407	919.5481785401752	0.0408834	0.00158587	0.20952666902202283	0.0238494	0.15751077315599743	0.00728098	0.5672131676892873	0.00777892	NA	NA	NA	NA	Metabolic	BMI	BMI	#5C88CBFF	3005	2456	8621	0.6121999715949439	0.7782793175047396	0.7415276105281267
NonHDL_GLGC_2021	Results/Mixer/MDD_Als_2023/Combined/MDD_vs_NonHDL_GLGC_2021.test.combined.json	MDD_Als_2023_sumstats	NonHDL_GLGC_2021_sumstats	0.0442884	0.0144695	0.00356122	1.4913846884909e-4	1.1136848872007e-4	3.482073120624994e-5	8.47576610392071e-5	2.6099306353759234e-5	11357.133721239914	475.6199799785502	355.1671060058909	111.0473750130348	270.30207134074044	83.23373346409731	0.0114127	4.6923230477318e-4	0.7811448084536015	0.18924618078710936	0.0731087	0.0055533	0.8059950699159181	0.0998648	NA	NA	NA	NA	Metabolic	Non high-density lipo.	NonHDL	#5C88CBFF	11357	355	270	0.022533800701051578	0.432	0.0232218
TC_GLGC_2021	Results/Mixer/MDD_Als_2023/Combined/MDD_vs_TC_GLGC_2021.test.combined.json	MDD_Als_2023_sumstats	TC_GLGC_2021_sumstats	0.0481264	0.0174134	0.00355297	1.5046394386707e-4	1.3980418927268e-4	4.822813567302138e-5	9.30017290928333e-5	3.236862618992589e-5	11330.842426224845	479.84707447924353	445.8518732016501	153.80515235418875	296.5933663558115	103.22732598229516	0.0126888	5.9101117888073e-4	0.7143234972675409	0.1989225767609895	0.0660663	0.0059839	0.7723124369383056	0.10395364213992488	NA	NA	NA	NA	Metabolic	Total cholesterol	TC	#5C88CBFF	11330	445	296	0.024521580647833652	0.39946018893387314	0.0254602
LDL_GLGC_2021	Results/Mixer/MDD_Als_2023/Combined/MDD_vs_LDL_GLGC_2021.test.combined.json	MDD_Als_2023_sumstats	LDL_GLGC_2021_sumstats	0.0355621	0.0127283	0.00357739	1.3277427669198e-4	1.2075985726008e-4	3.735425565700635e-5	6.858053987628865e-5	2.6255026520975525e-5	11408.724448320552	423.43266166832063	385.1172761493867	119.12708012093164	218.71134426010212	83.73034324818066	0.0145493	5.1738058296535e-4	0.7554372945978296	0.1951528756749197	0.056747	0.00549917	0.7884365954671216	0.0930511	NA	NA	NA	NA	Metabolic	Low-density lipo.	LDL	#5C88CBFF	11408	385	218	0.018150029139955042	0.3615257048092869	0.0187511
CRP_CHARGEUKB_2022	Results/Mixer/MDD_Als_2023/Combined/MDD_vs_CRP_CHARGEUKB_2022.test.combined.json	MDD_Als_2023_sumstats	CRP_CHARGEUKB_2022_sumstats	0.0975547	0.0111262	0.00345519	1.3797779068181e-4	7.17961468414319e-5	1.7843598147080587e-5	1.9078421350111e-4	2.444708781273223e-5	11019	440.02727497472154	228.9662900979052	56.90531664266418	608.4331192741541	77.96461574103286	0.0379851	4.70623354492e-4	0.9561325651073342	0.0566974	0.18547449526602824	0.00452163	0.9193335922001726	0.0506495	NA	NA	NA	NA	Inflammation	C-reactive protein	CRP	#F57DBAFF	11019	228	608	0.0512864	0.7272727272727273	0.0522921

## Sheet: Fig4B
Trait_labels	Trait_label_short	Type	Genome_wide_corr	Genome_wide_corr_se	LAVA_Percent_concordant	LAVA_Percent_larger_than_0.4	LAVA_NR_significant	Trait	Percent_overlapping	Percent_shared_with_MDD	Percent_MDD_shares	n1	n2	n12	rho_zero (mean)	rho_zero (std)	rho_beta (mean)	rho_beta (std)	Concordant_mixer
Peripheral artery dis.	PAD	Cardiovascular dis.	0.3018	0.0407	0.5714285714285714	0.2595918367346939	4	PAD_2021_V2	0.0319112	1	0.0319112	11255	0	371	0.0221111	2.0641426409444e-4	0.9999994056736632	7.36333553343276e-7	0.9997153492874103
Heart failure	HF	Cardiovascular dis.	0.2879	0.0281	0.615486	0.2782152230971129	4	HF_2019_V2	0.1658334039488179	0.9179174484052532	0.16832960605539307	9669	175	1957	0.0230895	3.7522272383826e-4	0.8582847481817846	0.0751265	0.8367056332835597
Coronary artery dis.	CAD	Cardiovascular dis.	0.2473	0.0176	0.6791111111111111	0.2906666666666667	40	CAD_2022	0.1037358238825884	0.7731510254816656	0.10699234540294143	10383	365	1244	0.0404992	5.1229834832906e-4	0.942052	0.0617645	0.9102073573226532
Stroke	Stroke	Cardiovascular dis.	0.1821	0.0308	0.5656474820143885	0.256295	5	Stroke_Gigastroke_2022	0.0776707	0.8176156583629893	0.0790402	10708	205	919	0.0229343	4.5491268718765e-4	0.9182606956167156	0.0840822	0.8862789186615405
Atrial fibrillation	AF	Cardiovascular dis.	0.1104	0.021	0.5764150943396227	0.27547169811320754	1	AF	0.026262283971535072	0.6352459016393442	0.026664372957164974	11316	178	310	0.0163594	3.5332040132896e-4	0.9259327619594672	0.081701	0.8914806005736065
Diastolic blood press.	DBP	Blood pressure	0.0289	0.0146	0.5196797865243495	0.20813875917278185	29	DBP	0.0807914	0.23518552704448956	0.1095819714433167	10352	4143	1274	0.00657825	4.8614955302163e-4	0.20840435890546857	0.048715	0.5669075456989247
Systolic blood press.	SBP	Blood pressure	0.0232	0.0147	0.5179810725552051	0.19116719242902208	32	SBP	0.12453449472953355	0.31873990306946687	0.16970583175640805	9653	4217	1973	0.00862233	5.4676863069333e-4	0.10069336948155788	0.0317624	0.5321244980771705
Pulse pressure	PP	Blood pressure	-0.0032	0.0142	0.5072463768115942	0.20619235836627142	36	PP	0.0941397	0.299233	0.1207638052640633	10222	3288	1404	6.9754301286361e-4	4.6962632514974e-4	-0.05029	0.0255341	0.4839802211420069
Loneliness	Loneliness	Psychosocial	0.6774	0.0192	0.8546637744034707	0.5433839479392625	181	Loneliness	0.6022535940940292	0.7090576395242452	0.7999311887149493	2326	3816	9300	0.1613764025653385	3.684431798594e-4	0.9693518640392808	0.0415844	0.9350968668239747
Smoking	Smoking	Psychosocial	0.3504	0.0174	0.7305389221556886	0.4476047904191617	86	Smoking	0.8476512907321202	0.9814778518228146	0.8614312747290556	1611	189	10015	0.0594213	4.781809778306e-4	0.4144244589942351	0.0136533	0.6360335641388646
Exercise	Exercise	Psychosocial	-0.3324	0.0234	0.3300760043431053	0.3539630836047774	19	High_physical_activity_Wang_2022_V2	0.8289877300613497	0.9888200020327269	0.836831	1897	110	9729	-0.0528515	4.4490415454596e-4	-0.419402	0.0124287	0.3622257619842502
Educational attainment	Edu	Psychosocial	-0.2513	0.0163	0.3094575799721836	0.3129346314325452	108	Edu	0.8681037081700331	0.8752279635258359	0.99071	108	1642	11518	-0.0369444	5.6947790101205e-4	-0.289816	0.00697753	0.4064033519409628
Physical activity	Phys. act.	Psychosocial	-0.1344	0.0273	0.42526071842410196	0.28041714947856317	9	Overall_physical_activity_Doherty_2018_V2	0.7206092677345538	0.8104391185459224	0.8666896017889395	1550	2357	10077	-0.0268698	4.4256461592804e-4	-0.208796	0.0247908	0.4330232528655783
Sleep duration	Sleep	Psychosocial	0.0895	0.0273	0.5250917992656059	0.26193390452876375	2	Sleep_duration_Doherty_2018_V2	0.4237937196834312	0.975705	0.4283134084458588	6647	124	4980	0.0156404	5.0054549802035e-4	0.1607149353397404	0.0202896	0.5513910372343086
Childhood maltreatment	Child. mal.	Childhood mal.	0.5497	0.0232	0.7455357142857143	0.38504464285714285	72	CM_2021_V2	0.773689	0.935249	0.8174780664028901	2122	658	9504	0.0795281	3.7643016157686e-4	0.6680921616529298	0.0545456	0.7337398492713206
Type II diabetes	T2D	Metabolic	0.1923	0.0185	0.6725274725274726	0.2923076923076923	42	TIID_DIAMANTE_2022	0.10718510923574415	0.5636665284114475	0.11688311688311688	10268	1052	1359	0.0350523	5.7328655344528e-4	0.8971884447260479	0.1284463973497327	0.8779352876643174
Triglycerides	TG	Metabolic	0.1789	0.016	0.6906202723146747	0.2950075642965204	113	TG_GLGC_2021	0.0804724	0.8064243448858833	0.0820575	10672	229	954	0.0531797	5.4589532956838e-4	0.8670536993131579	0.10124290981389136	0.8509128441154292
BMI	BMI	Metabolic	0.1352	0.0165	0.6222639149468417	0.27329580988117574	129	BMI	0.6121999715949439	0.7782793175047396	0.7415276105281267	3005	2456	8621	0.0408834	0.00158587	0.20952666902202283	0.0238494	0.5672131676892873
High-density lipo.	HDL	Metabolic	-0.1366	0.0147	0.34620786516853935	0.2710674157303371	89	HDL_GLGC_2021	0.0725325	0.5953020134228187	0.0762945	10739	603	887	-0.0475853	6.6468925608927e-4	-0.777813	0.15699	0.19793750952771497
Non high-density lipo.	NonHDL	Metabolic	0.0654	0.0177	0.5590277777777778	0.2439236111111111	21	NonHDL_GLGC_2021	0.022533800701051578	0.432	0.0232218	11357	355	270	0.0114127	4.6923230477318e-4	0.7811448084536015	0.18924618078710936	0.8059950699159181
Total cholesterol	TC	Metabolic	0.0533	0.0157	0.588936	0.23404255319148937	31	TC_GLGC_2021	0.024521580647833652	0.39946018893387314	0.0254602	11330	445	296	0.0126888	5.9101117888073e-4	0.7143234972675409	0.1989225767609895	0.7723124369383056
Low-density lipo.	LDL	Metabolic	0.0437	0.0167	0.5474254742547425	0.26377597109304424	35	LDL_GLGC_2021	0.018150029139955042	0.3615257048092869	0.0187511	11408	385	218	0.0145493	5.1738058296535e-4	0.7554372945978296	0.1951528756749197	0.7884365954671216
IL6	IL6	Inflammation	0.2174	0.056	0.5428226779252111	0.24125452352231605	1	NA	NA	NA	NA	NA	NA	NA	NA	NA	NA	NA	NA
C-reactive protein	CRP	Inflammation	0.1484	0.0222	0.6603585657370518	0.31175298804780877	60	CRP_CHARGEUKB_2022	0.0512864	0.7272727272727273	0.0522921	11019	228	608	0.0379851	4.70623354492e-4	0.9561325651073342	0.0566974	0.9193335922001726
