# Supplementary material for: Distinct biological signature and modifiable risk factors underlie the comorbidity between major depressive disorder and cardiovascular disease
Source: Nat Cardiovasc Res. 2024 Jun 17;3(6):754–69. doi: 10.1038/s44161-024-00488-y (PMC11182748; doi:10.1038/s44161-024-00488-y)
Supplement: Supplementary file 6 — Statistical source data. [file 44161_2024_488_MOESM6_ESM.xlsx]

## Sheet: Fig5A
Trait2	Adjust_for_label	Trait1	rg	rg_se	P	Adjust_for
ASCVD	Nothing	MDD_Als_2023	0.3210576167818132	0.0230055	2.90547182327092e-44	Nothing
ASCVD	Psychosocial	MDD_Als_2023	0.14299794321961126	0.0349559	4.298725369899746e-5	Loneliness + Smoking + High_physical_activity_Wang_2022_V2 + Educational_attainment + Overall_physical_activity_Doherty_2018_V2 + Sleep_duration_Doherty_2018_V2
ASCVD	Childhood mal.	MDD_Als_2023	0.24196513488614935	0.0283613	1.44414297754451e-17	CM_2021_V2
ASCVD	Metabolic	MDD_Als_2023	0.26981001861454407	0.0297105	1.07276761056485e-19	TIID_DIAMANTE_2022 + TG_GLGC_2021 + HDL_GLGC_2021 + BMI + NonHDL_GLGC_2021 + TC_GLGC_2021 + LDL_GLGC_2021
ASCVD	Inflammation	MDD_Als_2023	0.2687794992441796	0.0296426	1.21961168865747e-19	IL6 + CRP_CHARGEUKB_2022
PAD	Nothing	MDD_Als_2023	0.29884863773661696	0.0421876	1.40255359745123e-12	Nothing
PAD	Psychosocial	MDD_Als_2023	0.10367817480693305	0.0654455	0.11315013524398822	Loneliness + Smoking + High_physical_activity_Wang_2022_V2 + Educational_attainment + Overall_physical_activity_Doherty_2018_V2 + Sleep_duration_Doherty_2018_V2
PAD	Childhood mal.	MDD_Als_2023	0.1710415264586335	0.0522922	0.00107214	CM_2021_V2
PAD	Metabolic	MDD_Als_2023	0.25910260199770246	0.0485903	9.69277669943927e-8	TIID_DIAMANTE_2022 + TG_GLGC_2021 + HDL_GLGC_2021 + BMI + NonHDL_GLGC_2021 + TC_GLGC_2021 + LDL_GLGC_2021
PAD	Inflammation	MDD_Als_2023	0.2278468446426953	0.0527647	1.57330020643295e-5	IL6 + CRP_CHARGEUKB_2022
HF	Nothing	MDD_Als_2023	0.2870820314665412	0.0318983	2.25871724676e-19	Nothing
HF	Psychosocial	MDD_Als_2023	0.13042963764908277	0.0506299	0.00999112	Loneliness + Smoking + High_physical_activity_Wang_2022_V2 + Educational_attainment + Overall_physical_activity_Doherty_2018_V2 + Sleep_duration_Doherty_2018_V2
HF	Childhood mal.	MDD_Als_2023	0.22667819741641357	0.0409712	3.15487645547947e-8	CM_2021_V2
HF	Metabolic	MDD_Als_2023	0.22024360047241368	0.0423166	1.94346123938356e-7	TIID_DIAMANTE_2022 + TG_GLGC_2021 + HDL_GLGC_2021 + BMI + NonHDL_GLGC_2021 + TC_GLGC_2021 + LDL_GLGC_2021
HF	Inflammation	MDD_Als_2023	0.22141803807782676	0.0417773	1.15831489529138e-7	IL6 + CRP_CHARGEUKB_2022
CAD	Nothing	MDD_Als_2023	0.24764923213573187	0.0186915	4.55449600997409e-40	Nothing
CAD	Psychosocial	MDD_Als_2023	0.1111926701722605	0.0287775	1.1160340678828612e-4	Loneliness + Smoking + High_physical_activity_Wang_2022_V2 + Educational_attainment + Overall_physical_activity_Doherty_2018_V2 + Sleep_duration_Doherty_2018_V2
CAD	Childhood mal.	MDD_Als_2023	0.20364958317617704	0.0237235	9.13927158390779e-18	CM_2021_V2
CAD	Metabolic	MDD_Als_2023	0.19750454377915902	0.023246	1.95767677754986e-17	TIID_DIAMANTE_2022 + TG_GLGC_2021 + HDL_GLGC_2021 + BMI + NonHDL_GLGC_2021 + TC_GLGC_2021 + LDL_GLGC_2021
CAD	Inflammation	MDD_Als_2023	0.20436920836148278	0.0229935	6.21467361442541e-19	IL6 + CRP_CHARGEUKB_2022
Stroke	Nothing	MDD_Als_2023	0.1802368870140881	0.0299844	1.84355817046061e-9	Nothing
Stroke	Psychosocial	MDD_Als_2023	0.0509452	0.0480932	0.2894620260312157	Loneliness + Smoking + High_physical_activity_Wang_2022_V2 + Educational_attainment + Overall_physical_activity_Doherty_2018_V2 + Sleep_duration_Doherty_2018_V2
Stroke	Childhood mal.	MDD_Als_2023	0.10261566484456695	0.0401121	0.0105208	CM_2021_V2
Stroke	Metabolic	MDD_Als_2023	0.13259639868956694	0.0339064	9.20423360927792e-5	TIID_DIAMANTE_2022 + TG_GLGC_2021 + HDL_GLGC_2021 + BMI + NonHDL_GLGC_2021 + TC_GLGC_2021 + LDL_GLGC_2021
Stroke	Inflammation	MDD_Als_2023	0.1291519499568871	0.0363587	3.82077695712906e-4	IL6 + CRP_CHARGEUKB_2022
AF	Nothing	MDD_Als_2023	0.11261723377750645	0.0214885	1.59866835423536e-7	Nothing
AF	Psychosocial	MDD_Als_2023	0.0850037	0.0319252	0.00775423	Loneliness + Smoking + High_physical_activity_Wang_2022_V2 + Educational_attainment + Overall_physical_activity_Doherty_2018_V2 + Sleep_duration_Doherty_2018_V2
AF	Childhood mal.	MDD_Als_2023	0.10104036642617094	0.026989	1.81288566924488e-4	CM_2021_V2
AF	Metabolic	MDD_Als_2023	0.0971822	0.0231823	2.76390058006277e-5	TIID_DIAMANTE_2022 + TG_GLGC_2021 + HDL_GLGC_2021 + BMI + NonHDL_GLGC_2021 + TC_GLGC_2021 + LDL_GLGC_2021
AF	Inflammation	MDD_Als_2023	0.0859311	0.0263128	0.00109175	IL6 + CRP_CHARGEUKB_2022

## Sheet: Fig5B
Trait	Type	Trait_labels	Trait_label_short	p1	p2	rg	se	z	p	h2_obs	h2_obs_se	h2_int	h2_int_se	gcov_int	gcov_int_se	MDD type
DBP	Blood pressure	Diastolic blood press.	DBP	./Data/Munged_sumstats/DBP_sumstats_munged.sumstats	./Data/Munged_sumstats/MDDCVD_latent_factor_Q0.05_sumstats_munged.sumstats	0.2472	0.0177	13.9834	1.9687e-44	0.0177	6e-4	1.026	0.014	0.0352	0.0105	MDD-ASCVD
SBP	Blood pressure	Systolic blood press.	SBP	./Data/Munged_sumstats/MDDCVD_latent_factor_Q0.05_sumstats_munged.sumstats	./Data/Munged_sumstats/SBP_sumstats_munged.sumstats	0.3078	0.0184	16.7152	1.0163e-62	0.0997	0.0043	1.1625	0.0401	0.0548	0.0117	MDD-ASCVD
PP	Blood pressure	Pulse pressure	PP	./Data/Munged_sumstats/MDDCVD_latent_factor_Q0.05_sumstats_munged.sumstats	./Data/Munged_sumstats/PP_sumstats_munged.sumstats	0.2369	0.0194	12.1867	3.6576e-34	0.0901	0.0041	1.1122	0.0358	0.0462	0.0107	MDD-ASCVD
Loneliness	Psychosocial	Loneliness	Loneliness	./Data/Munged_sumstats/Loneliness_sumstats_munged.sumstats	./Data/Munged_sumstats/MDDCVD_latent_factor_Q0.05_sumstats_munged.sumstats	0.5297	0.026	20.3598	3.8041e-92	0.0178	6e-4	1.0214	0.0138	0.0857	0.0068	MDD-ASCVD
Smoking	Psychosocial	Smoking	Smoking	./Data/Munged_sumstats/MDDCVD_latent_factor_Q0.05_sumstats_munged.sumstats	./Data/Munged_sumstats/Smoking_sumstats_munged.sumstats	0.3902	0.0183	21.2972	1.2043e-100	0.0324	0.0011	0.9037	0.0097	0.0757	0.0075	MDD-ASCVD
High_physical_activity_Wang_2022_V2	Psychosocial	Exercise	Exercise	./Data/Munged_sumstats/High_physical_activity_Wang_2022_V2_sumstats_munged.sumstats	./Data/Munged_sumstats/MDDCVD_latent_factor_Q0.05_sumstats_munged.sumstats	-0.365	0.0255	-14.3087	1.9317e-46	0.0177	6e-4	1.0238	0.0137	-0.0523	0.0072	MDD-ASCVD
Educational_attainment	Psychosocial	Educational attainment	Edu	./Data/Munged_sumstats/Educational_attainment_sumstats_munged.sumstats	./Data/Munged_sumstats/MDDCVD_latent_factor_Q0.05_sumstats_munged.sumstats	-0.4013	0.0149	-26.9125	1.5680999999999999e-159	0.0177	6e-4	1.0245	0.0137	-0.0548	0.009	MDD-ASCVD
Overall_physical_activity_Doherty_2018_V2	Psychosocial	Physical activity	Phys. act.	./Data/Munged_sumstats/MDDCVD_latent_factor_Q0.05_sumstats_munged.sumstats	./Data/Munged_sumstats/Overall_physical_activity_Doherty_2018_V2_sumstats_munged.sumstats	-0.263	0.0293	-8.9918	2.4315000000000003e-19	0.1369	0.0084	1.0135	0.0078	-0.0275	0.0063	MDD-ASCVD
Sleep_duration_Doherty_2018_V2	Psychosocial	Sleep duration	Sleep	./Data/Munged_sumstats/MDDCVD_latent_factor_Q0.05_sumstats_munged.sumstats	./Data/Munged_sumstats/Sleep_duration_Doherty_2018_V2_sumstats_munged.sumstats	0.0713	0.0312	2.2871	0.0222	0.1195	0.008	1.0133	0.0079	0.0205	0.0067	MDD-ASCVD
CM_2021_V2	Childhood mal.	Childhood maltreatment	Child. mal.	./Data/Munged_sumstats/CM_2021_V2_sumstats_munged.sumstats	./Data/Munged_sumstats/MDDCVD_latent_factor_Q0.05_sumstats_munged.sumstats	0.4379	0.0276	15.8865	7.8621e-57	0.0177	6e-4	1.0236	0.0136	0.033	0.0064	MDD-ASCVD
TIID_DIAMANTE_2022	Metabolic	Type II diabetes	T2D	./Data/Munged_sumstats/MDDCVD_latent_factor_Q0.05_sumstats_munged.sumstats	./Data/Munged_sumstats/TIID_DIAMANTE_2022_sumstats_munged.sumstats	0.4289	0.0187	22.8797	7.407299999999998e-116	0.0443	0.0025	0.9965	0.0221	0.1118	0.0089	MDD-ASCVD
TG_GLGC_2021	Metabolic	Triglycerides	TG	./Data/Munged_sumstats/MDDCVD_latent_factor_Q0.05_sumstats_munged.sumstats	./Data/Munged_sumstats/TG_GLGC_2021_sumstats_munged.sumstats	0.3612	0.0221	16.3731	2.9763e-60	0.0933	0.0106	1.1697	0.0955	0.1018	0.0146	MDD-ASCVD
HDL_GLGC_2021	Metabolic	High-density lipo.	HDL	./Data/Munged_sumstats/HDL_GLGC_2021_sumstats_munged.sumstats	./Data/Munged_sumstats/MDDCVD_latent_factor_Q0.05_sumstats_munged.sumstats	-0.3449	0.0203	-16.9836	1.0857e-64	0.0177	6e-4	1.0237	0.0138	-0.1189	0.0153	MDD-ASCVD
BMI	Metabolic	BMI	BMI	./Data/Munged_sumstats/BMI_sumstats_munged.sumstats	./Data/Munged_sumstats/MDDCVD_latent_factor_Q0.05_sumstats_munged.sumstats	0.3691	0.0162	22.7812	7.045000000000001e-115	0.0176	6e-4	1.0204	0.0138	0.0419	0.0119	MDD-ASCVD
NonHDL_GLGC_2021	Metabolic	Non high-density lipo.	NonHDL	./Data/Munged_sumstats/MDDCVD_latent_factor_Q0.05_sumstats_munged.sumstats	./Data/Munged_sumstats/NonHDL_GLGC_2021_sumstats_munged.sumstats	0.2477	0.0202	12.2775	1.1962e-34	0.0691	0.0099	1.266	0.1453	0.0772	0.0158	MDD-ASCVD
TC_GLGC_2021	Metabolic	Total cholesterol	TC	./Data/Munged_sumstats/MDDCVD_latent_factor_Q0.05_sumstats_munged.sumstats	./Data/Munged_sumstats/TC_GLGC_2021_sumstats_munged.sumstats	0.1215	0.0201	6.0399	1.5421e-9	0.0702	0.0083	1.3054	0.1521	0.0519	0.0155	MDD-ASCVD
LDL_GLGC_2021	Metabolic	Low-density lipo.	LDL	./Data/Munged_sumstats/LDL_GLGC_2021_sumstats_munged.sumstats	./Data/Munged_sumstats/MDDCVD_latent_factor_Q0.05_sumstats_munged.sumstats	0.142	0.0207	6.8566	7.0528e-12	0.0177	6e-4	1.0233	0.0138	0.0723	0.0161	MDD-ASCVD
IL6	Inflammation	IL6	IL6	./Data/Munged_sumstats/IL6_sumstats_munged.sumstats	./Data/Munged_sumstats/MDDCVD_latent_factor_Q0.05_sumstats_munged.sumstats	0.2973	0.0588	5.0527	4.3568e-7	0.0177	6e-4	1.017	0.0148	0.0123	0.0064	MDD-ASCVD
CRP_CHARGEUKB_2022	Inflammation	C-reactive protein	CRP	./Data/Munged_sumstats/CRP_CHARGEUKB_2022_sumstats_munged.sumstats	./Data/Munged_sumstats/MDDCVD_latent_factor_Q0.05_sumstats_munged.sumstats	0.3234	0.0388	8.3387	7.5121e-17	0.0177	6e-4	1.0242	0.0138	0.0396	0.0094	MDD-ASCVD
DBP	Blood pressure	Diastolic blood press.	DBP	./Data/Munged_sumstats/DBP_sumstats_munged.sumstats	./Data/Munged_sumstats/MDD_Als_2023_sumstats_munged.sumstats	0.0289	0.0146	1.9808	0.0476	0.0453	0.0016	1.0165	0.0125	0.0041	0.0086	MDD
SBP	Blood pressure	Systolic blood press.	SBP	./Data/Munged_sumstats/MDD_Als_2023_sumstats_munged.sumstats	./Data/Munged_sumstats/SBP_sumstats_munged.sumstats	0.0232	0.0147	1.5809	0.1139	0.1144	0.0045	1.1414	0.0369	0.002	0.0083	MDD
PP	Blood pressure	Pulse pressure	PP	./Data/Munged_sumstats/MDD_Als_2023_sumstats_munged.sumstats	./Data/Munged_sumstats/PP_sumstats_munged.sumstats	-0.0032	0.0142	-0.2249	0.8221	0.1034	0.0042	1.0749	0.0324	-0.0062	0.0076	MDD
Loneliness	Psychosocial	Loneliness	Loneliness	./Data/Munged_sumstats/Loneliness_sumstats_munged.sumstats	./Data/Munged_sumstats/MDD_Als_2023_sumstats_munged.sumstats	0.6774	0.0192	35.2663	1.9272999999999998e-272	0.0452	0.0016	1.0186	0.0123	0.1254	0.007	MDD
Smoking	Psychosocial	Smoking	Smoking	./Data/Munged_sumstats/MDD_Als_2023_sumstats_munged.sumstats	./Data/Munged_sumstats/Smoking_sumstats_munged.sumstats	0.3504	0.0174	20.103	6.9436e-90	0.0357	0.0012	0.8878	0.01	0.039	0.0078	MDD
High_physical_activity_Wang_2022_V2	Psychosocial	Exercise	Exercise	./Data/Munged_sumstats/High_physical_activity_Wang_2022_V2_sumstats_munged.sumstats	./Data/Munged_sumstats/MDD_Als_2023_sumstats_munged.sumstats	-0.3324	0.0234	-14.1797	1.2242e-45	0.0452	0.0016	1.0175	0.0121	-0.0295	0.0068	MDD
Educational_attainment	Psychosocial	Educational attainment	Edu	./Data/Munged_sumstats/Educational_attainment_sumstats_munged.sumstats	./Data/Munged_sumstats/MDD_Als_2023_sumstats_munged.sumstats	-0.2513	0.0163	-15.4356	9.427899999999999e-54	0.0453	0.0016	1.0179	0.0123	-0.0194	0.0091	MDD
Overall_physical_activity_Doherty_2018_V2	Psychosocial	Physical activity	Phys. act.	./Data/Munged_sumstats/MDD_Als_2023_sumstats_munged.sumstats	./Data/Munged_sumstats/Overall_physical_activity_Doherty_2018_V2_sumstats_munged.sumstats	-0.1344	0.0273	-4.9286	8.2836e-7	0.1447	0.0083	1.0093	0.008	-0.0281	0.0067	MDD
Sleep_duration_Doherty_2018_V2	Psychosocial	Sleep duration	Sleep	./Data/Munged_sumstats/MDD_Als_2023_sumstats_munged.sumstats	./Data/Munged_sumstats/Sleep_duration_Doherty_2018_V2_sumstats_munged.sumstats	0.0895	0.0273	3.2789	0.001	0.1314	0.0076	1.0078	0.0071	0.0147	0.0066	MDD
CM_2021_V2	Childhood mal.	Childhood maltreatment	Child. mal.	./Data/Munged_sumstats/CM_2021_V2_sumstats_munged.sumstats	./Data/Munged_sumstats/MDD_Als_2023_sumstats_munged.sumstats	0.5497	0.0232	23.7422	1.3231e-124	0.0452	0.0016	1.0169	0.0122	0.0482	0.0066	MDD
TIID_DIAMANTE_2022	Metabolic	Type II diabetes	T2D	./Data/Munged_sumstats/MDD_Als_2023_sumstats_munged.sumstats	./Data/Munged_sumstats/TIID_DIAMANTE_2022_sumstats_munged.sumstats	0.1923	0.0185	10.4216	1.975e-25	0.0473	0.0026	0.9937	0.0226	0.0167	0.0067	MDD
TG_GLGC_2021	Metabolic	Triglycerides	TG	./Data/Munged_sumstats/MDD_Als_2023_sumstats_munged.sumstats	./Data/Munged_sumstats/TG_GLGC_2021_sumstats_munged.sumstats	0.1789	0.016	11.1787	5.184e-29	0.1032	0.0136	1.201	0.1416	0.0436	0.0098	MDD
HDL_GLGC_2021	Metabolic	High-density lipo.	HDL	./Data/Munged_sumstats/HDL_GLGC_2021_sumstats_munged.sumstats	./Data/Munged_sumstats/MDD_Als_2023_sumstats_munged.sumstats	-0.1366	0.0147	-9.3206	1.1563e-20	0.0452	0.0016	1.0177	0.0122	-0.0528	0.0089	MDD
BMI	Metabolic	BMI	BMI	./Data/Munged_sumstats/BMI_sumstats_munged.sumstats	./Data/Munged_sumstats/MDD_Als_2023_sumstats_munged.sumstats	0.1352	0.0165	8.2021	2.3625e-16	0.0453	0.0016	1.0185	0.0127	0.0261	0.0107	MDD
NonHDL_GLGC_2021	Metabolic	Non high-density lipo.	NonHDL	./Data/Munged_sumstats/MDD_Als_2023_sumstats_munged.sumstats	./Data/Munged_sumstats/NonHDL_GLGC_2021_sumstats_munged.sumstats	0.0654	0.0177	3.6827	2e-4	0.0817	0.02	1.4249	0.3032	0.0018	0.0097	MDD
TC_GLGC_2021	Metabolic	Total cholesterol	TC	./Data/Munged_sumstats/MDD_Als_2023_sumstats_munged.sumstats	./Data/Munged_sumstats/TC_GLGC_2021_sumstats_munged.sumstats	0.0533	0.0157	3.4021	7e-4	0.0824	0.0155	1.4668	0.3069	0.0057	0.0105	MDD
LDL_GLGC_2021	Metabolic	Low-density lipo.	LDL	./Data/Munged_sumstats/LDL_GLGC_2021_sumstats_munged.sumstats	./Data/Munged_sumstats/MDD_Als_2023_sumstats_munged.sumstats	0.0437	0.0167	2.614	0.0089	0.0452	0.0016	1.0178	0.0121	0.0127	0.01	MDD
IL6	Inflammation	IL6	IL6	./Data/Munged_sumstats/IL6_sumstats_munged.sumstats	./Data/Munged_sumstats/MDD_Als_2023_sumstats_munged.sumstats	0.2174	0.056	3.8811	1e-4	0.0453	0.0017	1.0151	0.0134	-0.0093	0.006	MDD
CRP_CHARGEUKB_2022	Inflammation	C-reactive protein	CRP	./Data/Munged_sumstats/CRP_CHARGEUKB_2022_sumstats_munged.sumstats	./Data/Munged_sumstats/MDD_Als_2023_sumstats_munged.sumstats	0.1484	0.0222	6.6717	2.5278e-11	0.0452	0.0016	1.0179	0.0121	0.0219	0.0073	MDD
