# Supplementary material for: Distinct biological signature and modifiable risk factors underlie the comorbidity between major depressive disorder and cardiovascular disease
Source: Nat Cardiovasc Res. 2024 Jun 17;3(6):754–69. doi: 10.1038/s44161-024-00488-y (PMC11182748; doi:10.1038/s44161-024-00488-y)
Supplement: Supplementary file 7 — Statistical source data. [file 44161_2024_488_MOESM7_ESM.xlsx]

## Sheet: Fig6A
Trait	Type	Trait_labels	Trait_label_short	id.exposure	outcome	exposure	method	nsnp	b	se	pval	Isq_unweighted	Isq_weighted	f	r2	id.outcome	egger_intercept	egger_se	egger_pval	Steiger_filtered	flag_pleio	Lower	Higher
PAD_2021_V2	Cardiovascular dis.	Peripheral artery dis.	PAD	MDD_Als_2023	PAD_2021_V2	MDD_Als_2023	Inverse variance weighted	137	0.24605909970040393	0.0722433	6.592734293761499e-4	0.975519	0.9755396713089574	33.45380515737581	0.00440603	PAD_2021_V2	-0.0105573	0.00764617	0.1696416157872294	TRUE	NA	0.10446225196547293	0.38765594743533494
HF_2019_V2	Cardiovascular dis.	Heart failure	HF	MDD_Als_2023	HF_2019_V2	MDD_Als_2023	Inverse variance weighted	138	0.1841312218260403	0.0399718	4.094382783778477e-6	0.9754806381447528	0.9755111706124456	33.4262	0.0044344	HF_2019_V2	0.00192824	0.00435225	0.6584371926604684	TRUE	NA	0.10578657488707045	0.26247586876501017
CAD_2022	Cardiovascular dis.	Coronary artery dis.	CAD	MDD_Als_2023	CAD_2022	MDD_Als_2023	Inverse variance weighted	136	0.27363062743387045	0.0304929	2.869956714111263e-19	0.9754562282518742	0.9754983309757812	33.387129592245856	0.00436532	CAD_2022	-0.000225591	0.0033606	0.94658	TRUE	NA	0.21386459876285774	0.33339665610488317
Stroke_Gigastroke_2022	Cardiovascular dis.	Stroke	Stroke	MDD_Als_2023	Stroke_Gigastroke_2022	MDD_Als_2023	Inverse variance weighted	137	0.11047927987348669	0.0326668	7.195997614116468e-4	0.9755137774286377	0.9755584485185742	33.41852085368927	0.0044014	Stroke_Gigastroke_2022	-0.00207882	0.00361712	0.5664381239748917	TRUE	NA	0.046452270005747365	0.174506
AF	Cardiovascular dis.	Atrial fibrillation	AF	MDD_Als_2023	AF	MDD_Als_2023	Inverse variance weighted	138	0.12056910181967263	0.0374377	0.00127955	0.9754806381447528	0.9755076340484704	33.4262	0.0044344	AF	-0.00775594	0.0040373	0.0568153	TRUE	NA	0.0471912	0.19394695472255008
DBP	Blood pressure	Diastolic blood press.	DBP	MDD_Als_2023	DBP	MDD_Als_2023	Inverse variance weighted	137	0.13279603471574172	0.13870213957778607	0.33835591789292485	0.9754203546606396	0.9754313030722508	33.395055622741936	0.00439832	DBP	-0.0327169	0.0145647	0.0263079	TRUE	NA	-0.13906	0.40465222828820246
SBP	Blood pressure	Systolic blood press.	SBP	MDD_Als_2023	SBP	MDD_Als_2023	Inverse variance weighted	137	0.12206653465374084	0.22501384022019105	0.5874847394044352	0.9754203546606396	0.9754411152649954	33.395055622741936	0.00439832	SBP	-0.0274911	0.0240376	0.25478267589000564	TRUE	NA	-0.318961	0.5630936614853153
PP	Blood pressure	Pulse pressure	PP	MDD_Als_2023	PP	MDD_Als_2023	Inverse variance weighted	137	-0.0934858	0.16423041140607658	0.5691962618544932	0.9754203546606396	0.9754371436226524	33.395055622741936	0.00439832	PP	0.00650652	0.0176036	0.7122505377839785	TRUE	NA	-0.415377	0.22840580899975527
Loneliness	Psychosocial	Loneliness	Loneliness	MDD_Als_2023	Loneliness	MDD_Als_2023	Inverse variance weighted	138	0.0797704	0.00454991	8.122390154592664e-69	0.9754806381447528	0.9755020530018969	33.4262	0.0044344	Loneliness	-0.000228195	4.7856154657487023e-4	0.6342441145006533	TRUE	NA	0.0708526	0.0886882
Smoking	Psychosocial	Smoking	Smoking	MDD_Als_2023	Smoking	MDD_Als_2023	Inverse variance weighted	137	0.15116714444044757	0.013276	4.8803654861676166e-30	0.9755137774286377	0.9755401109833788	33.41852085368927	0.0044014	Smoking	5.916918356530812e-4	0.00146329	0.6865890823971166	TRUE	NA	0.1251462596774036	0.17718802920349155
High_physical_activity_Wang_2022_V2	Psychosocial	Exercise	Exercise	MDD_Als_2023	High_physical_activity_Wang_2022_V2	MDD_Als_2023	Inverse variance weighted	138	-0.179764	0.0248527	4.718642488577769e-13	0.9754806381447528	0.9755172049965306	33.4262	0.0044344	High_physical_activity_Wang_2022_V2	-0.00281803	0.00270417	0.29921263707643836	TRUE	NA	-0.228475	-0.131053
Educational_attainment	Psychosocial	Educational attainment	Edu	MDD_Als_2023	Educational_attainment	MDD_Als_2023	Inverse variance weighted	131	-0.154965	0.0203834	2.9038615664668783e-14	0.9750190161404672	0.9750566197460864	32.94566523018794	0.00415011	Educational_attainment	0.00170934	0.00232501	0.4635535168121748	TRUE	NA	-0.194917	-0.115014
Overall_physical_activity_Doherty_2018_V2	Psychosocial	Physical activity	Phys. act.	MDD_Als_2023	Overall_physical_activity_Doherty_2018_V2	MDD_Als_2023	Inverse variance weighted	135	-0.0530084	0.0238901	0.0264977	0.975555	0.975581	33.44909294017443	0.00434137	Overall_physical_activity_Doherty_2018_V2	7.218981369254594e-4	0.00251413	0.7744548707512816	TRUE	NA	-0.099833	-0.0061837
Sleep_duration_Doherty_2018_V2	Psychosocial	Sleep duration	Sleep	MDD_Als_2023	Sleep_duration_Doherty_2018_V2	MDD_Als_2023	Inverse variance weighted	136	0.0497	0.0248712	0.0456853	0.9754599889565714	0.975476	33.369258733410604	0.004363	Sleep_duration_Doherty_2018_V2	-0.00280102	0.00262361	0.2876118150694747	TRUE	NA	9.523079246990529e-4	0.0984476
CM_2021_V2	Childhood mal.	Childhood maltreatment	Child. mal.	MDD_Als_2023	CM_2021_V2	MDD_Als_2023	Inverse variance weighted	134	0.2657330905592166	0.0183188	1.1100643565799444e-47	0.975355	0.9753930608336158	33.383881251951394	0.00430098	CM_2021_V2	-0.0022546	0.00190969	0.23987997037777817	TRUE	NA	0.22982816662415115	0.30163801449428207
TIID_DIAMANTE_2022	Metabolic	Type II diabetes	T2D	MDD_Als_2023	TIID_DIAMANTE_2022	MDD_Als_2023	Inverse variance weighted	136	0.2671545665071668	0.0491234	5.375020172978337e-8	0.9755181249913696	0.9755292824796948	33.48225680022211	0.00437771	TIID_DIAMANTE_2022	0.00163113	0.00535268	0.761043	TRUE	NA	0.17087267303010503	0.3634364599842286
TG_GLGC_2021	Metabolic	Triglycerides	TG	MDD_Als_2023	TG_GLGC_2021	MDD_Als_2023	Inverse variance weighted	133	0.0864528	0.0138381	4.1716840533596044e-10	0.9756575017011514	0.9756887653015148	33.57592989673362	0.00429347	TG_GLGC_2021	-0.00297239	0.00149862	0.0494117	TRUE	*	0.059330168226397174	0.11357533951625698
HDL_GLGC_2021	Metabolic	High-density lipo.	HDL	MDD_Als_2023	HDL_GLGC_2021	MDD_Als_2023	Inverse variance weighted	137	-0.0993953	0.0147824	1.7693801155919978e-11	0.9755396198556434	0.9755705933115436	33.48187599396321	0.00440971	HDL_GLGC_2021	-0.000781177	0.00163562	0.6337052772647518	TRUE	NA	-0.128369	-0.0704218
BMI	Metabolic	BMI	BMI	MDD_Als_2023	BMI	MDD_Als_2023	Inverse variance weighted	60	0.1004863039708713	0.0299559	7.951672110399217e-4	0.9748952446106968	0.974892	32.296085979148245	0.00186748	BMI	0.00222353	0.00402799	0.5830556126036879	TRUE	NA	0.0417727	0.15919991985380816
NonHDL_GLGC_2021	Metabolic	Non high-density lipo.	NonHDL	MDD_Als_2023	NonHDL_GLGC_2021	MDD_Als_2023	Inverse variance weighted	135	0.0385667	0.0140929	0.00620752	0.9756072352690216	0.9756391374626856	33.503000617313724	0.00434833	NonHDL_GLGC_2021	-0.000132585	0.00156901	0.9327842051972944	TRUE	NA	0.010944694562636758	0.0661887
TC_GLGC_2021	Metabolic	Total cholesterol	TC	MDD_Als_2023	TC_GLGC_2021	MDD_Als_2023	Inverse variance weighted	135	0.0226041	0.0123141	0.0664131	0.9756293059101232	0.9756530404569236	33.557626061375714	0.00435539	TC_GLGC_2021	-0.00124132	0.00135701	0.3619806679173429	TRUE	NA	-0.00153156	0.0467397
LDL_GLGC_2021	Metabolic	Low-density lipo.	LDL	MDD_Als_2023	LDL_GLGC_2021	MDD_Als_2023	Inverse variance weighted	135	0.0297257	0.0128365	0.0205734	0.9756237905408834	0.9756469520669784	33.5218	0.00435077	LDL_GLGC_2021	1.2534035633148536e-4	0.0014169	0.9296436033772932	TRUE	NA	0.00456622	0.0548852
IL6	Inflammation	IL6	IL6	MDD_Als_2023	IL6	MDD_Als_2023	Inverse variance weighted	64	0.045747	0.0288577	0.11290717015135344	0.9757173731519452	0.9757412763600272	33.699210330308205	0.00207809	IL6	0.00561181	0.0030171	0.0676308	TRUE	NA	-0.0108141	0.10230817449847258
CRP_CHARGEUKB_2022	Inflammation	C-reactive protein	CRP	MDD_Als_2023	CRP_CHARGEUKB_2022	MDD_Als_2023	Inverse variance weighted	133	0.0893849	0.0168342	1.0979209331224841e-7	0.97534	0.9753549204560632	33.13778195613218	0.00423768	CRP_CHARGEUKB_2022	-0.00123589	0.00200015	0.5377143795589039	TRUE	NA	0.056389900529322405	0.1223799609869744

## Sheet: Fig6B
Trait	Type	Trait_labels	Trait_label_short	id.exposure	outcome	exposure	method	nsnp	b	se	pval	Isq_unweighted	Isq_weighted	f	r2	id.outcome	egger_intercept	egger_se	egger_pval	Steiger_filtered	flag_pleio	Lower	Higher
PAD_2021_V2	Cardiovascular dis.	Peripheral artery dis.	PAD	MDD_Als_2023	PAD_2021_V2	MDD_Als_2023	Inverse variance weighted	137	0.24605909970040393	0.0722433	6.592734293761499e-4	0.975519	0.9755396713089574	33.45380515737581	0.00440603	PAD_2021_V2	-0.0105573	0.00764617	0.1696416157872294	TRUE	NA	0.10446225196547293	0.38765594743533494
HF_2019_V2	Cardiovascular dis.	Heart failure	HF	MDD_Als_2023	HF_2019_V2	MDD_Als_2023	Inverse variance weighted	138	0.1841312218260403	0.0399718	4.094382783778477e-6	0.9754806381447528	0.9755111706124456	33.4262	0.0044344	HF_2019_V2	0.00192824	0.00435225	0.6584371926604684	TRUE	NA	0.10578657488707045	0.26247586876501017
CAD_2022	Cardiovascular dis.	Coronary artery dis.	CAD	MDD_Als_2023	CAD_2022	MDD_Als_2023	Inverse variance weighted	136	0.27363062743387045	0.0304929	2.869956714111263e-19	0.9754562282518742	0.9754983309757812	33.387129592245856	0.00436532	CAD_2022	-0.000225591	0.0033606	0.94658	TRUE	NA	0.21386459876285774	0.33339665610488317
Stroke_Gigastroke_2022	Cardiovascular dis.	Stroke	Stroke	MDD_Als_2023	Stroke_Gigastroke_2022	MDD_Als_2023	Inverse variance weighted	137	0.11047927987348669	0.0326668	7.195997614116468e-4	0.9755137774286377	0.9755584485185742	33.41852085368927	0.0044014	Stroke_Gigastroke_2022	-0.00207882	0.00361712	0.5664381239748917	TRUE	NA	0.046452270005747365	0.174506
AF	Cardiovascular dis.	Atrial fibrillation	AF	MDD_Als_2023	AF	MDD_Als_2023	Inverse variance weighted	138	0.12056910181967263	0.0374377	0.00127955	0.9754806381447528	0.9755076340484704	33.4262	0.0044344	AF	-0.00775594	0.0040373	0.0568153	TRUE	NA	0.0471912	0.19394695472255008
DBP	Blood pressure	Diastolic blood press.	DBP	MDD_Als_2023	DBP	MDD_Als_2023	Inverse variance weighted	137	0.13279603471574172	0.13870213957778607	0.33835591789292485	0.9754203546606396	0.9754313030722508	33.395055622741936	0.00439832	DBP	-0.0327169	0.0145647	0.0263079	TRUE	NA	-0.13906	0.40465222828820246
SBP	Blood pressure	Systolic blood press.	SBP	MDD_Als_2023	SBP	MDD_Als_2023	Inverse variance weighted	137	0.12206653465374084	0.22501384022019105	0.5874847394044352	0.9754203546606396	0.9754411152649954	33.395055622741936	0.00439832	SBP	-0.0274911	0.0240376	0.25478267589000564	TRUE	NA	-0.318961	0.5630936614853153
PP	Blood pressure	Pulse pressure	PP	MDD_Als_2023	PP	MDD_Als_2023	Inverse variance weighted	137	-0.0934858	0.16423041140607658	0.5691962618544932	0.9754203546606396	0.9754371436226524	33.395055622741936	0.00439832	PP	0.00650652	0.0176036	0.7122505377839785	TRUE	NA	-0.415377	0.22840580899975527
Loneliness	Psychosocial	Loneliness	Loneliness	MDD_Als_2023	Loneliness	MDD_Als_2023	Inverse variance weighted	138	0.0797704	0.00454991	8.122390154592664e-69	0.9754806381447528	0.9755020530018969	33.4262	0.0044344	Loneliness	-0.000228195	4.7856154657487023e-4	0.6342441145006533	TRUE	NA	0.0708526	0.0886882
Smoking	Psychosocial	Smoking	Smoking	MDD_Als_2023	Smoking	MDD_Als_2023	Inverse variance weighted	137	0.15116714444044757	0.013276	4.8803654861676166e-30	0.9755137774286377	0.9755401109833788	33.41852085368927	0.0044014	Smoking	5.916918356530812e-4	0.00146329	0.6865890823971166	TRUE	NA	0.1251462596774036	0.17718802920349155
High_physical_activity_Wang_2022_V2	Psychosocial	Exercise	Exercise	MDD_Als_2023	High_physical_activity_Wang_2022_V2	MDD_Als_2023	Inverse variance weighted	138	-0.179764	0.0248527	4.718642488577769e-13	0.9754806381447528	0.9755172049965306	33.4262	0.0044344	High_physical_activity_Wang_2022_V2	-0.00281803	0.00270417	0.29921263707643836	TRUE	NA	-0.228475	-0.131053
Educational_attainment	Psychosocial	Educational attainment	Edu	MDD_Als_2023	Educational_attainment	MDD_Als_2023	Inverse variance weighted	131	-0.154965	0.0203834	2.9038615664668783e-14	0.9750190161404672	0.9750566197460864	32.94566523018794	0.00415011	Educational_attainment	0.00170934	0.00232501	0.4635535168121748	TRUE	NA	-0.194917	-0.115014
Overall_physical_activity_Doherty_2018_V2	Psychosocial	Physical activity	Phys. act.	MDD_Als_2023	Overall_physical_activity_Doherty_2018_V2	MDD_Als_2023	Inverse variance weighted	135	-0.0530084	0.0238901	0.0264977	0.975555	0.975581	33.44909294017443	0.00434137	Overall_physical_activity_Doherty_2018_V2	7.218981369254594e-4	0.00251413	0.7744548707512816	TRUE	NA	-0.099833	-0.0061837
Sleep_duration_Doherty_2018_V2	Psychosocial	Sleep duration	Sleep	MDD_Als_2023	Sleep_duration_Doherty_2018_V2	MDD_Als_2023	Inverse variance weighted	136	0.0497	0.0248712	0.0456853	0.9754599889565714	0.975476	33.369258733410604	0.004363	Sleep_duration_Doherty_2018_V2	-0.00280102	0.00262361	0.2876118150694747	TRUE	NA	9.523079246990529e-4	0.0984476
CM_2021_V2	Childhood mal.	Childhood maltreatment	Child. mal.	MDD_Als_2023	CM_2021_V2	MDD_Als_2023	Inverse variance weighted	134	0.2657330905592166	0.0183188	1.1100643565799444e-47	0.975355	0.9753930608336158	33.383881251951394	0.00430098	CM_2021_V2	-0.0022546	0.00190969	0.23987997037777817	TRUE	NA	0.22982816662415115	0.30163801449428207
TIID_DIAMANTE_2022	Metabolic	Type II diabetes	T2D	MDD_Als_2023	TIID_DIAMANTE_2022	MDD_Als_2023	Inverse variance weighted	136	0.2671545665071668	0.0491234	5.375020172978337e-8	0.9755181249913696	0.9755292824796948	33.48225680022211	0.00437771	TIID_DIAMANTE_2022	0.00163113	0.00535268	0.761043	TRUE	NA	0.17087267303010503	0.3634364599842286
TG_GLGC_2021	Metabolic	Triglycerides	TG	MDD_Als_2023	TG_GLGC_2021	MDD_Als_2023	Inverse variance weighted	133	0.0864528	0.0138381	4.1716840533596044e-10	0.9756575017011514	0.9756887653015148	33.57592989673362	0.00429347	TG_GLGC_2021	-0.00297239	0.00149862	0.0494117	TRUE	*	0.059330168226397174	0.11357533951625698
HDL_GLGC_2021	Metabolic	High-density lipo.	HDL	MDD_Als_2023	HDL_GLGC_2021	MDD_Als_2023	Inverse variance weighted	137	-0.0993953	0.0147824	1.7693801155919978e-11	0.9755396198556434	0.9755705933115436	33.48187599396321	0.00440971	HDL_GLGC_2021	-0.000781177	0.00163562	0.6337052772647518	TRUE	NA	-0.128369	-0.0704218
BMI	Metabolic	BMI	BMI	MDD_Als_2023	BMI	MDD_Als_2023	Inverse variance weighted	60	0.1004863039708713	0.0299559	7.951672110399217e-4	0.9748952446106968	0.974892	32.296085979148245	0.00186748	BMI	0.00222353	0.00402799	0.5830556126036879	TRUE	NA	0.0417727	0.15919991985380816
NonHDL_GLGC_2021	Metabolic	Non high-density lipo.	NonHDL	MDD_Als_2023	NonHDL_GLGC_2021	MDD_Als_2023	Inverse variance weighted	135	0.0385667	0.0140929	0.00620752	0.9756072352690216	0.9756391374626856	33.503000617313724	0.00434833	NonHDL_GLGC_2021	-0.000132585	0.00156901	0.9327842051972944	TRUE	NA	0.010944694562636758	0.0661887
TC_GLGC_2021	Metabolic	Total cholesterol	TC	MDD_Als_2023	TC_GLGC_2021	MDD_Als_2023	Inverse variance weighted	135	0.0226041	0.0123141	0.0664131	0.9756293059101232	0.9756530404569236	33.557626061375714	0.00435539	TC_GLGC_2021	-0.00124132	0.00135701	0.3619806679173429	TRUE	NA	-0.00153156	0.0467397
LDL_GLGC_2021	Metabolic	Low-density lipo.	LDL	MDD_Als_2023	LDL_GLGC_2021	MDD_Als_2023	Inverse variance weighted	135	0.0297257	0.0128365	0.0205734	0.9756237905408834	0.9756469520669784	33.5218	0.00435077	LDL_GLGC_2021	1.2534035633148536e-4	0.0014169	0.9296436033772932	TRUE	NA	0.00456622	0.0548852
IL6	Inflammation	IL6	IL6	MDD_Als_2023	IL6	MDD_Als_2023	Inverse variance weighted	64	0.045747	0.0288577	0.11290717015135344	0.9757173731519452	0.9757412763600272	33.699210330308205	0.00207809	IL6	0.00561181	0.0030171	0.0676308	TRUE	NA	-0.0108141	0.10230817449847258
CRP_CHARGEUKB_2022	Inflammation	C-reactive protein	CRP	MDD_Als_2023	CRP_CHARGEUKB_2022	MDD_Als_2023	Inverse variance weighted	133	0.0893849	0.0168342	1.0979209331224841e-7	0.97534	0.9753549204560632	33.13778195613218	0.00423768	CRP_CHARGEUKB_2022	-0.00123589	0.00200015	0.5377143795589039	TRUE	NA	0.056389900529322405	0.1223799609869744

## Sheet: Fig6C
Covariate	Trait	Type	Trait_labels	Trait_label_short	ID	Estimate	SE	t value	P	Exposure	nsnp	model	Instrument_vars	Analysis	lower	upper	Covariate2	Covariate2_good_labels
None	PAD_2021_V2	Cardiovascular dis.	Peripheral artery dis.	PAD	exposure1	0.24605909970040393	0.0722433	3.4059786155381864	8.671016302684728e-4	MDD	137	PAD_2021_V2 ~ MDD	MDD	Only MDD	0.10446225196547293	0.38765594743533494	None	None
None	HF_2019_V2	Cardiovascular dis.	Heart failure	HF	exposure1	0.1841312218260403	0.039971758642331566	4.606532914242071	9.262066194544655e-6	MDD	138	HF_2019_V2 ~ MDD	MDD	Only MDD	0.10578657488707044	0.26247586876501017	None	None
None	CAD_2022	Cardiovascular dis.	Coronary artery dis.	CAD	exposure1	0.2737772387200087	0.0302779	9.042153831329495	1.3805824833498888e-15	MDD	137	CAD_2022 ~ MDD	MDD	Only MDD	0.21443259607170745	0.33312188136830995	None	None
None	Stroke_Gigastroke_2022	Cardiovascular dis.	Stroke	Stroke	exposure1	0.10961861718814687	0.0324449	3.3786059392927927	9.489483313927843e-4	MDD	138	Stroke_Gigastroke_2022 ~ MDD	MDD	Only MDD	0.0460266	0.17321067070053153	None	None
None	AF	Cardiovascular dis.	Atrial fibrillation	AF	exposure1	0.12056910181967263	0.0374377	3.2205281323690995	0.00159826	MDD	138	AF ~ MDD	MDD	Only MDD	0.0471912	0.19394695472255008	None	None
psychosocial	PAD_2021_V2	Cardiovascular dis.	Peripheral artery dis.	PAD	exposure1	-0.0382837	0.10377243872468765	-0.36892	0.7123783657326535	MDD	414	PAD_2021_V2 ~ MDD + High + Loneliness + Educational + Smoking	MDD, High, Loneliness, Educational, Smoking	Grouped	-0.241678	0.1651102673168844	psychosocial	Psychosocial
psychosocial	HF_2019_V2	Cardiovascular dis.	Heart failure	HF	exposure1	0.0741772	0.0560854	1.3225761070559305	0.18671363285130257	MDD	415	HF_2019_V2 ~ MDD + High + Loneliness + Educational + Smoking	MDD, High, Loneliness, Educational, Smoking	Grouped	-0.0357502	0.1841046164110644	psychosocial	Psychosocial
psychosocial	CAD_2022	Cardiovascular dis.	Coronary artery dis.	CAD	exposure1	0.15923798597084976	0.0470322	3.3857211959662274	7.78401534152025e-4	MDD	415	CAD_2022 ~ MDD + High + Loneliness + Educational + Smoking	MDD, High, Loneliness, Educational, Smoking	Grouped	0.0670548	0.2514211382264789	psychosocial	Psychosocial
psychosocial	Stroke_Gigastroke_2022	Cardiovascular dis.	Stroke	Stroke	exposure1	0.020934197334876854	0.0501326	0.41757612513835146	0.6764745794710632	MDD	417	Stroke_Gigastroke_2022 ~ MDD + High + Loneliness + Educational + Smoking	MDD, High, Loneliness, Educational, Smoking	Grouped	-0.0773258	0.11919418948065438	psychosocial	Psychosocial
psychosocial	AF	Cardiovascular dis.	Atrial fibrillation	AF	exposure1	-0.00683769	0.058326815078072226	-0.117231	0.9067345300606016	MDD	416	AF ~ MDD + High + Loneliness + Educational + Smoking	MDD, High, Loneliness, Educational, Smoking	Grouped	-0.121158	0.10748286606867684	psychosocial	Psychosocial
cm	PAD_2021_V2	Cardiovascular dis.	Peripheral artery dis.	PAD	exposure1	0.18511513113660075	0.10579498138180342	1.7497534260962617	0.0823677	MDD	141	PAD_2021_V2 ~ MDD + CM	MDD, CM	Grouped	-0.022243	0.3924732946449354	cm	Childhood mal.
cm	HF_2019_V2	Cardiovascular dis.	Heart failure	HF	exposure1	0.17744344497645492	0.0564286	3.1445674813589024	0.00203151	MDD	142	HF_2019_V2 ~ MDD + CM	MDD, CM	Grouped	0.0668434	0.2880434413879032	cm	Childhood mal.
cm	CAD_2022	Cardiovascular dis.	Coronary artery dis.	CAD	exposure1	0.29240003626598027	0.050057273567783805	5.841309672410226	3.5058601035724725e-8	MDD	141	CAD_2022 ~ MDD + CM	MDD, CM	Grouped	0.19428778007312403	0.3905122924588365	cm	Childhood mal.
cm	Stroke_Gigastroke_2022	Cardiovascular dis.	Stroke	Stroke	exposure1	0.0837748	0.046140143264847125	1.8156604300538106	0.0715778	MDD	141	Stroke_Gigastroke_2022 ~ MDD + CM	MDD, CM	Grouped	-0.00665985	0.17420951316209712	cm	Childhood mal.
cm	AF	Cardiovascular dis.	Atrial fibrillation	AF	exposure1	0.0842366	0.053480510722382885	1.5750893373126154	0.1174929223445123	MDD	142	AF ~ MDD + CM	MDD, CM	Grouped	-0.0205852	0.18905838320872873	cm	Childhood mal.
metabolic	PAD_2021_V2	Cardiovascular dis.	Peripheral artery dis.	PAD	exposure1	-0.0578996	0.11999382779947439	-0.482521	0.6296403482526469	MDD	522	PAD_2021_V2 ~ MDD + TG + HDL + NonHDL + TIID + BMI	MDD, TG, HDL, NonHDL, TIID, BMI	Grouped	-0.293087	0.17728833320772722	metabolic	Metabolic
metabolic	HF_2019_V2	Cardiovascular dis.	Heart failure	HF	exposure1	0.0763246	0.0662036	1.1528778895232588	0.24949429199924347	MDD	522	HF_2019_V2 ~ MDD + TG + HDL + NonHDL + TIID + BMI	MDD, TG, HDL, NonHDL, TIID, BMI	Grouped	-0.0534344	0.20608363241930022	metabolic	Metabolic
metabolic	CAD_2022	Cardiovascular dis.	Coronary artery dis.	CAD	exposure1	0.24054427687362548	0.0541009	4.4462121138946324	1.0712013946723994e-5	MDD	521	CAD_2022 ~ MDD + TG + HDL + NonHDL + TIID + BMI	MDD, TG, HDL, NonHDL, TIID, BMI	Grouped	0.13450642474350577	0.3465821290037452	metabolic	Metabolic
metabolic	Stroke_Gigastroke_2022	Cardiovascular dis.	Stroke	Stroke	exposure1	0.026103550705326824	0.0561468	0.46491569364066326	0.6421887173155878	MDD	520	Stroke_Gigastroke_2022 ~ MDD + TG + HDL + NonHDL + TIID + BMI	MDD, TG, HDL, NonHDL, TIID, BMI	Grouped	-0.0839443	0.13615137245510153	metabolic	Metabolic
metabolic	AF	Cardiovascular dis.	Atrial fibrillation	AF	exposure1	0.0583065	0.0676591	0.861769	0.3892148597973506	MDD	522	AF ~ MDD + TG + HDL + NonHDL + TIID + BMI	MDD, TG, HDL, NonHDL, TIID, BMI	Grouped	-0.0743053	0.19091823377172307	metabolic	Metabolic
inflammation	PAD_2021_V2	Cardiovascular dis.	Peripheral artery dis.	PAD	exposure1	0.2561449225943294	0.08437	3.0359732724382633	0.00256977	MDD	367	PAD_2021_V2 ~ MDD + CRP	MDD, CRP	Grouped	0.0907798	0.4215100306612005	inflammation	Inflammation
inflammation	HF_2019_V2	Cardiovascular dis.	Heart failure	HF	exposure1	0.1957262761544446	0.0498648	3.9251423846113958	1.0370327778641574e-4	MDD	365	HF_2019_V2 ~ MDD + CRP	MDD, CRP	Grouped	0.0979913	0.29346120234889694	inflammation	Inflammation
inflammation	CAD_2022	Cardiovascular dis.	Coronary artery dis.	CAD	exposure1	0.27877645909312015	0.050760206120778695	5.492027720096333	7.497304245836759e-8	MDD	364	CAD_2022 ~ MDD + CRP	MDD, CRP	Grouped	0.1792864550963939	0.3782664630898464	inflammation	Inflammation
inflammation	Stroke_Gigastroke_2022	Cardiovascular dis.	Stroke	Stroke	exposure1	0.0889722	0.0391605	2.2719909445624458	0.0236699	MDD	366	Stroke_Gigastroke_2022 ~ MDD + CRP	MDD, CRP	Grouped	0.012217710254070702	0.16572673040568334	inflammation	Inflammation
inflammation	AF	Cardiovascular dis.	Atrial fibrillation	AF	exposure1	0.087093	0.0424361	2.0523306441106652	0.0408503	MDD	367	AF ~ MDD + CRP	MDD, CRP	Grouped	0.00391816	0.1702678329407495	inflammation	Inflammation
