# Supplementary material for: Distinct biological signature and modifiable risk factors underlie the comorbidity between major depressive disorder and cardiovascular disease
Source: Nat Cardiovasc Res. 2024 Jun 17;3(6):754–69. doi: 10.1038/s44161-024-00488-y (PMC11182748; doi:10.1038/s44161-024-00488-y)
Supplement: Supplementary file 8 — Statistical source data. [file 44161_2024_488_MOESM8_ESM.xlsx]

## Sheet: ExtendedDataFig1A
Trait2	p1	p2	rg	se	z	p	h2_obs	h2_obs_se	h2_int	h2_int_se	gcov_int	gcov_int_se	MDD traits	Type	Trait_labels	Trait_label_short
PAD_2021_V2	./Data/Munged_sumstats/MDD_Als_2023_sumstats_munged.sumstats	./Data/Munged_sumstats/PAD_2021_V2_sumstats_munged.sumstats	0.3018	0.0407	7.4054	1.3076e-13	0.0094	0.0013	1.0143	0.0072	0.0081	0.0061	MDD	Cardiovascular dis.	Peripheral artery dis.	PAD
PAD_2021_V2	./Data/Munged_sumstats/20510-depressed_sumstats_munged.sumstats	./Data/Munged_sumstats/PAD_2021_V2_sumstats_munged.sumstats	0.2313	0.0794	2.914	0.0036	0.0095	0.0013	1.0136	0.0071	0.0061	0.0045	Depressed	Cardiovascular dis.	Peripheral artery dis.	PAD
PAD_2021_V2	./Data/Munged_sumstats/20507-inadequacy_sumstats_munged.sumstats	./Data/Munged_sumstats/PAD_2021_V2_sumstats_munged.sumstats	0.2572	0.0776	3.313	9e-4	0.0094	0.0013	1.014	0.0071	1e-4	0.0043	Inadequacy	Cardiovascular dis.	Peripheral artery dis.	PAD
PAD_2021_V2	./Data/Munged_sumstats/20517-sleep_sumstats_munged.sumstats	./Data/Munged_sumstats/PAD_2021_V2_sumstats_munged.sumstats	0.3097	0.0731	4.2385	2.2501e-5	0.0095	0.0013	1.0133	0.0071	0.0041	0.0052	Sleep	Cardiovascular dis.	Peripheral artery dis.	PAD
PAD_2021_V2	./Data/Munged_sumstats/20518-psychomotor_sumstats_munged.sumstats	./Data/Munged_sumstats/PAD_2021_V2_sumstats_munged.sumstats	0.3204	0.0914	3.5047	5e-4	0.0094	0.0013	1.0138	0.0071	0.0039	0.0044	Psychomotor	Cardiovascular dis.	Peripheral artery dis.	PAD
PAD_2021_V2	./Data/Munged_sumstats/20519-tired_sumstats_munged.sumstats	./Data/Munged_sumstats/PAD_2021_V2_sumstats_munged.sumstats	0.3351	0.0692	4.8402	1.2968e-6	0.0095	0.0013	1.0133	0.007	0.0061	0.0046	Tired	Cardiovascular dis.	Peripheral artery dis.	PAD
PAD_2021_V2	./Data/Munged_sumstats/20514-anhedonia_sumstats_munged.sumstats	./Data/Munged_sumstats/PAD_2021_V2_sumstats_munged.sumstats	0.3681	0.0742	4.9638	6.9128e-7	0.0095	0.0013	1.0134	0.0071	-0.0004	0.0044	Anhedonia	Cardiovascular dis.	Peripheral artery dis.	PAD
PAD_2021_V2	./Data/Munged_sumstats/20513-suicidal_sumstats_munged.sumstats	./Data/Munged_sumstats/PAD_2021_V2_sumstats_munged.sumstats	0.388	0.1191	3.2568	0.0011	0.0095	0.0013	1.0134	0.0071	0.0012	0.0048	Suicidal	Cardiovascular dis.	Peripheral artery dis.	PAD
PAD_2021_V2	./Data/Munged_sumstats/20508-concentration_sumstats_munged.sumstats	./Data/Munged_sumstats/PAD_2021_V2_sumstats_munged.sumstats	0.3977	0.076	5.2346	1.6538e-7	0.0095	0.0013	1.0133	0.0071	7e-4	0.0043	Concentration	Cardiovascular dis.	Peripheral artery dis.	PAD
PAD_2021_V2	./Data/Munged_sumstats/20511-appetite_sumstats_munged.sumstats	./Data/Munged_sumstats/PAD_2021_V2_sumstats_munged.sumstats	0.5563	0.0822	6.7664	1.32e-11	0.0094	0.0013	1.014	0.007	-0.0003	0.0049	Appetite	Cardiovascular dis.	Peripheral artery dis.	PAD
HF_2019_V2	./Data/Munged_sumstats/HF_2019_V2_sumstats_munged.sumstats	./Data/Munged_sumstats/MDD_Als_2023_sumstats_munged.sumstats	0.2879	0.0281	10.2289	1.4712e-24	0.0452	0.0016	1.0184	0.0125	0.005	0.0054	MDD	Cardiovascular dis.	Heart failure	HF
HF_2019_V2	./Data/Munged_sumstats/20507-inadequacy_sumstats_munged.sumstats	./Data/Munged_sumstats/HF_2019_V2_sumstats_munged.sumstats	0.2321	0.0588	3.9458	7.9533e-5	0.0078	6e-4	1.0073	0.0069	4.6671e-5	0.0045	Inadequacy	Cardiovascular dis.	Heart failure	HF
HF_2019_V2	./Data/Munged_sumstats/20510-depressed_sumstats_munged.sumstats	./Data/Munged_sumstats/HF_2019_V2_sumstats_munged.sumstats	0.2371	0.0654	3.6263	3e-4	0.0078	6e-4	1.0073	0.0069	0.0043	0.0047	Depressed	Cardiovascular dis.	Heart failure	HF
HF_2019_V2	./Data/Munged_sumstats/20513-suicidal_sumstats_munged.sumstats	./Data/Munged_sumstats/HF_2019_V2_sumstats_munged.sumstats	0.2583	0.0954	2.7066	0.0068	0.0078	6e-4	1.0073	0.0069	0.0028	0.0046	Suicidal	Cardiovascular dis.	Heart failure	HF
HF_2019_V2	./Data/Munged_sumstats/20517-sleep_sumstats_munged.sumstats	./Data/Munged_sumstats/HF_2019_V2_sumstats_munged.sumstats	0.2652	0.0527	5.0364	4.7443e-7	0.0078	6e-4	1.0073	0.0069	0.0073	0.0044	Sleep	Cardiovascular dis.	Heart failure	HF
HF_2019_V2	./Data/Munged_sumstats/20514-anhedonia_sumstats_munged.sumstats	./Data/Munged_sumstats/HF_2019_V2_sumstats_munged.sumstats	0.2959	0.0605	4.8937	9.8955e-7	0.0078	6e-4	1.0073	0.0069	-2.3466e-05	0.0044	Anhedonia	Cardiovascular dis.	Heart failure	HF
HF_2019_V2	./Data/Munged_sumstats/20519-tired_sumstats_munged.sumstats	./Data/Munged_sumstats/HF_2019_V2_sumstats_munged.sumstats	0.3073	0.056	5.4913	3.9908e-8	0.0078	6e-4	1.0073	0.0069	0.0079	0.0049	Tired	Cardiovascular dis.	Heart failure	HF
HF_2019_V2	./Data/Munged_sumstats/20508-concentration_sumstats_munged.sumstats	./Data/Munged_sumstats/HF_2019_V2_sumstats_munged.sumstats	0.3524	0.0657	5.3598	8.331e-8	0.0078	6e-4	1.0073	0.007	-0.0037	0.0046	Concentration	Cardiovascular dis.	Heart failure	HF
HF_2019_V2	./Data/Munged_sumstats/20518-psychomotor_sumstats_munged.sumstats	./Data/Munged_sumstats/HF_2019_V2_sumstats_munged.sumstats	0.36	0.0894	4.0268	5.6538e-5	0.0078	6e-4	1.0074	0.007	0.0014	0.0048	Psychomotor	Cardiovascular dis.	Heart failure	HF
HF_2019_V2	./Data/Munged_sumstats/20511-appetite_sumstats_munged.sumstats	./Data/Munged_sumstats/HF_2019_V2_sumstats_munged.sumstats	0.4565	0.0588	7.7701	7.8449e-15	0.0078	6e-4	1.0073	0.0069	0.0077	0.0046	Appetite	Cardiovascular dis.	Heart failure	HF
CAD_2022	./Data/Munged_sumstats/CAD_2022_sumstats_munged.sumstats	./Data/Munged_sumstats/MDD_Als_2023_sumstats_munged.sumstats	0.2473	0.0176	14.0389	9.004799999999999e-45	0.0453	0.0016	1.0168	0.0123	0.0178	0.0067	MDD	Cardiovascular dis.	Coronary artery dis.	CAD
CAD_2022	./Data/Munged_sumstats/20507-inadequacy_sumstats_munged.sumstats	./Data/Munged_sumstats/CAD_2022_sumstats_munged.sumstats	0.1778	0.0362	4.9056	9.3133e-7	0.0338	0.0024	1.0113	0.0207	0.0073	0.0047	Inadequacy	Cardiovascular dis.	Coronary artery dis.	CAD
CAD_2022	./Data/Munged_sumstats/20510-depressed_sumstats_munged.sumstats	./Data/Munged_sumstats/CAD_2022_sumstats_munged.sumstats	0.1803	0.0367	4.9117	9.0303e-7	0.0339	0.0024	1.0099	0.0205	0.0098	0.005	Depressed	Cardiovascular dis.	Coronary artery dis.	CAD
CAD_2022	./Data/Munged_sumstats/20517-sleep_sumstats_munged.sumstats	./Data/Munged_sumstats/CAD_2022_sumstats_munged.sumstats	0.2203	0.0344	6.4034	1.5198e-10	0.0339	0.0024	1.0099	0.0205	0.015	0.0051	Sleep	Cardiovascular dis.	Coronary artery dis.	CAD
CAD_2022	./Data/Munged_sumstats/20514-anhedonia_sumstats_munged.sumstats	./Data/Munged_sumstats/CAD_2022_sumstats_munged.sumstats	0.2298	0.0355	6.4749	9.4874e-11	0.0338	0.0024	1.01	0.0205	0.0089	0.0052	Anhedonia	Cardiovascular dis.	Coronary artery dis.	CAD
CAD_2022	./Data/Munged_sumstats/20519-tired_sumstats_munged.sumstats	./Data/Munged_sumstats/CAD_2022_sumstats_munged.sumstats	0.2351	0.0312	7.5449	4.5248e-14	0.0338	0.0024	1.01	0.0205	0.0261	0.0052	Tired	Cardiovascular dis.	Coronary artery dis.	CAD
CAD_2022	./Data/Munged_sumstats/20518-psychomotor_sumstats_munged.sumstats	./Data/Munged_sumstats/CAD_2022_sumstats_munged.sumstats	0.2354	0.051	4.6129	3.9702e-6	0.0338	0.0024	1.0102	0.0206	0.0099	0.005	Psychomotor	Cardiovascular dis.	Coronary artery dis.	CAD
CAD_2022	./Data/Munged_sumstats/20508-concentration_sumstats_munged.sumstats	./Data/Munged_sumstats/CAD_2022_sumstats_munged.sumstats	0.2711	0.0382	7.0957	1.2866e-12	0.0339	0.0024	1.0099	0.0205	0.0036	0.0054	Concentration	Cardiovascular dis.	Coronary artery dis.	CAD
CAD_2022	./Data/Munged_sumstats/20513-suicidal_sumstats_munged.sumstats	./Data/Munged_sumstats/CAD_2022_sumstats_munged.sumstats	0.2764	0.0636	4.3492	1.3661e-5	0.0339	0.0024	1.0099	0.0205	3e-4	0.0053	Suicidal	Cardiovascular dis.	Coronary artery dis.	CAD
CAD_2022	./Data/Munged_sumstats/20511-appetite_sumstats_munged.sumstats	./Data/Munged_sumstats/CAD_2022_sumstats_munged.sumstats	0.3226	0.0374	8.637	5.7692e-18	0.0338	0.0024	1.0111	0.0207	0.017	0.0055	Appetite	Cardiovascular dis.	Coronary artery dis.	CAD
Stroke_Gigastroke_2022	./Data/Munged_sumstats/MDD_Als_2023_sumstats_munged.sumstats	./Data/Munged_sumstats/Stroke_Gigastroke_2022_sumstats_munged.sumstats	0.1821	0.0308	5.9139	3.3417e-9	0.0059	5e-4	1.0753	0.0071	0.0216	0.0059	MDD	Cardiovascular dis.	Stroke	Stroke
Stroke_Gigastroke_2022	./Data/Munged_sumstats/20518-psychomotor_sumstats_munged.sumstats	./Data/Munged_sumstats/Stroke_Gigastroke_2022_sumstats_munged.sumstats	0.153	0.081	1.8896	0.0588	0.0059	5e-4	1.0739	0.007	0.0115	0.0049	Psychomotor	Cardiovascular dis.	Stroke	Stroke
Stroke_Gigastroke_2022	./Data/Munged_sumstats/20508-concentration_sumstats_munged.sumstats	./Data/Munged_sumstats/Stroke_Gigastroke_2022_sumstats_munged.sumstats	0.1904	0.0631	3.017	0.0026	0.0059	5e-4	1.074	0.0071	0.005	0.0048	Concentration	Cardiovascular dis.	Stroke	Stroke
Stroke_Gigastroke_2022	./Data/Munged_sumstats/20507-inadequacy_sumstats_munged.sumstats	./Data/Munged_sumstats/Stroke_Gigastroke_2022_sumstats_munged.sumstats	0.2013	0.0613	3.2814	0.001	0.0059	5e-4	1.0742	0.0071	-0.0024	0.0049	Inadequacy	Cardiovascular dis.	Stroke	Stroke
Stroke_Gigastroke_2022	./Data/Munged_sumstats/20517-sleep_sumstats_munged.sumstats	./Data/Munged_sumstats/Stroke_Gigastroke_2022_sumstats_munged.sumstats	0.2145	0.0538	3.987	6.6919e-5	0.0059	5e-4	1.074	0.0071	0.0011	0.0049	Sleep	Cardiovascular dis.	Stroke	Stroke
Stroke_Gigastroke_2022	./Data/Munged_sumstats/20519-tired_sumstats_munged.sumstats	./Data/Munged_sumstats/Stroke_Gigastroke_2022_sumstats_munged.sumstats	0.2404	0.0517	4.6537	3.2597e-6	0.0059	5e-4	1.074	0.0071	0.002	0.005	Tired	Cardiovascular dis.	Stroke	Stroke
Stroke_Gigastroke_2022	./Data/Munged_sumstats/20513-suicidal_sumstats_munged.sumstats	./Data/Munged_sumstats/Stroke_Gigastroke_2022_sumstats_munged.sumstats	0.2562	0.0973	2.6345	0.0084	0.0059	5e-4	1.074	0.0071	-0.0003	0.0049	Suicidal	Cardiovascular dis.	Stroke	Stroke
Stroke_Gigastroke_2022	./Data/Munged_sumstats/20514-anhedonia_sumstats_munged.sumstats	./Data/Munged_sumstats/Stroke_Gigastroke_2022_sumstats_munged.sumstats	0.2756	0.0651	4.2306	2.331e-5	0.0059	5e-4	1.074	0.0071	6e-4	0.0049	Anhedonia	Cardiovascular dis.	Stroke	Stroke
Stroke_Gigastroke_2022	./Data/Munged_sumstats/20510-depressed_sumstats_munged.sumstats	./Data/Munged_sumstats/Stroke_Gigastroke_2022_sumstats_munged.sumstats	0.2816	0.0622	4.5246	6.0503e-6	0.0059	5e-4	1.074	0.007	-0.0003	0.0048	Depressed	Cardiovascular dis.	Stroke	Stroke
Stroke_Gigastroke_2022	./Data/Munged_sumstats/20511-appetite_sumstats_munged.sumstats	./Data/Munged_sumstats/Stroke_Gigastroke_2022_sumstats_munged.sumstats	0.316	0.0617	5.1195	3.0643e-7	0.0059	5e-4	1.0742	0.007	0.006	0.005	Appetite	Cardiovascular dis.	Stroke	Stroke
AF	./Data/Munged_sumstats/AF_sumstats_munged.sumstats	./Data/Munged_sumstats/MDD_Als_2023_sumstats_munged.sumstats	0.1104	0.021	5.2556	1.4758e-7	0.0452	0.0016	1.0181	0.0122	0.0035	0.0062	MDD	Cardiovascular dis.	Atrial fibrillation	AF
AF	./Data/Munged_sumstats/20517-sleep_sumstats_munged.sumstats	./Data/Munged_sumstats/AF_sumstats_munged.sumstats	0.0275	0.0356	0.7729	0.4396	0.0257	0.0033	1.0421	0.0155	0.0165	0.005	Sleep	Cardiovascular dis.	Atrial fibrillation	AF
AF	./Data/Munged_sumstats/20519-tired_sumstats_munged.sumstats	./Data/Munged_sumstats/AF_sumstats_munged.sumstats	0.0742	0.033	2.2519	0.0243	0.0257	0.0033	1.0421	0.0155	0.0158	0.0053	Tired	Cardiovascular dis.	Atrial fibrillation	AF
AF	./Data/Munged_sumstats/20514-anhedonia_sumstats_munged.sumstats	./Data/Munged_sumstats/AF_sumstats_munged.sumstats	0.077	0.0423	1.8224	0.0684	0.0257	0.0033	1.0422	0.0155	0.0045	0.0058	Anhedonia	Cardiovascular dis.	Atrial fibrillation	AF
AF	./Data/Munged_sumstats/20507-inadequacy_sumstats_munged.sumstats	./Data/Munged_sumstats/AF_sumstats_munged.sumstats	0.0816	0.0395	2.0658	0.0388	0.0257	0.0033	1.0418	0.0157	0.0049	0.0054	Inadequacy	Cardiovascular dis.	Atrial fibrillation	AF
AF	./Data/Munged_sumstats/20508-concentration_sumstats_munged.sumstats	./Data/Munged_sumstats/AF_sumstats_munged.sumstats	0.0855	0.0375	2.2773	0.0228	0.0257	0.0033	1.0421	0.0155	0.0053	0.0049	Concentration	Cardiovascular dis.	Atrial fibrillation	AF
AF	./Data/Munged_sumstats/20510-depressed_sumstats_munged.sumstats	./Data/Munged_sumstats/AF_sumstats_munged.sumstats	0.0895	0.0437	2.0497	0.0404	0.0257	0.0033	1.0421	0.0156	0.0079	0.0059	Depressed	Cardiovascular dis.	Atrial fibrillation	AF
AF	./Data/Munged_sumstats/20513-suicidal_sumstats_munged.sumstats	./Data/Munged_sumstats/AF_sumstats_munged.sumstats	0.095	0.0642	1.479	0.1391	0.0257	0.0033	1.0421	0.0155	0.0029	0.0055	Suicidal	Cardiovascular dis.	Atrial fibrillation	AF
AF	./Data/Munged_sumstats/20518-psychomotor_sumstats_munged.sumstats	./Data/Munged_sumstats/AF_sumstats_munged.sumstats	0.1057	0.0519	2.0358	0.0418	0.0257	0.0033	1.0421	0.0156	0.0109	0.0048	Psychomotor	Cardiovascular dis.	Atrial fibrillation	AF
AF	./Data/Munged_sumstats/20511-appetite_sumstats_munged.sumstats	./Data/Munged_sumstats/AF_sumstats_munged.sumstats	0.1323	0.0376	3.5223	4e-4	0.0257	0.0033	1.042	0.0157	0.0114	0.0051	Appetite	Cardiovascular dis.	Atrial fibrillation	AF

## Sheet: ExtendedDataFig1B
Trait	Type	Trait_labels	Trait_label_short	locus	chr	start	stop	n.snps	n.pcs	phen2	rho	rho.lower	rho.upper	r2	r2.lower	r2.upper	p	h2_phen1	P.FDR.uni.phen1	P.uni.phen1	h2_phen2	P.FDR.uni.phen2	P.uni.phen2	col
PAD_2021_V2	Cardiovascular dis.	Peripheral artery dis.	PAD	1	6	28666365	29529755	2401	93	MDD_Als_2023	-0.0585809	-0.37502	0.25024	0.00343172	0	0.14393	0.698972	1.56517e-4	4.25425e-6	1.001e-6	1.95367e-4	1.53079475e-22	3.60187e-23	#8DD78DFF
PAD_2021_V2	Cardiovascular dis.	Peripheral artery dis.	PAD	2	6	29529756	29833843	2534	58	MDD_Als_2023	-0.458421	-0.78895	-0.14641	0.21015	0.0215	0.62244	0.00654713	1.57667e-4	7.575658999999999e-7	8.91254e-8	1.16694e-4	1.0449701666666668e-13	3.68813e-14	#8DD78DFF
PAD_2021_V2	Cardiovascular dis.	Peripheral artery dis.	PAD	3	6	29833844	30070717	1812	48	MDD_Als_2023	-0.325826	-0.68826	0.01724	0.106162	0	0.4737	0.0644737	1.67416e-4	1.2403313333333334e-6	2.18882e-7	1.02352e-4	2.031407714285714e-12	8.36462e-13	#8DD78DFF
PAD_2021_V2	Cardiovascular dis.	Peripheral artery dis.	PAD	4	6	30070718	30715006	2487	97	MDD_Als_2023	-0.594141	-1	-0.27533	0.353004	0.0758	1	7.32264e-4	1.13755e-4	0.00147641	8.68478e-4	2.73895e-4	9.14974e-35	1.07644e-35	#8DD78DFF
PAD_2021_V2	Cardiovascular dis.	Peripheral artery dis.	PAD	5	6	30715007	31106493	2215	110	MDD_Als_2023	-0.812672	-1	-0.32838	0.660436	0.10783	1	0.00189502	5.74994e-5	0.0463944	0.0436653	1.58833e-4	1.3485352e-15	3.96628e-16	#8DD78DFF
PAD_2021_V2	Cardiovascular dis.	Peripheral artery dis.	PAD	6	6	31106494	31250556	1639	41	MDD_Als_2023	-0.501681	-1	0.12576	0.251684	0	1	0.111733	4.05136e-5	0.030992246666666667	0.0266745	6.06462e-5	2.9565163636363636e-7	1.91304e-7	#8DD78DFF
PAD_2021_V2	Cardiovascular dis.	Peripheral artery dis.	PAD	7	6	31250557	31320268	1217	41	MDD_Als_2023	-0.475392	-1	0.06551	0.225998	0	1	0.0845434	5.12656e-5	0.010077181538461539	0.00770608	7.10523e-5	1.0923482222222222e-8	5.78302e-9	#8DD78DFF
PAD_2021_V2	Cardiovascular dis.	Peripheral artery dis.	PAD	8	6	31320269	31427209	1527	42	MDD_Als_2023	-0.539867	-1	0.12771	0.291456	0	1	0.110493	4.14248e-5	0.030992246666666667	0.0273461	4.8689e-5	1.5957900000000002e-5	1.22031e-5	#8DD78DFF
PAD_2021_V2	Cardiovascular dis.	Peripheral artery dis.	PAD	9	6	31427210	32208901	2246	168	MDD_Als_2023	-0.0466443	-0.41372	0.30343	0.00217569	0	0.18231	0.786374	1.69525e-4	5.003051428571428e-5	2.06008e-5	1.47937e-4	1.969061125e-11	9.26617e-12	#8DD78DFF
PAD_2021_V2	Cardiovascular dis.	Peripheral artery dis.	PAD	12	6	32539568	32586784	434	58	MDD_Als_2023	0.0922423	-0.42489	0.62891	0.00850864	0	0.43783	0.698485	7.83051e-5	0.00160689	0.00103975	7.42233e-5	1.0431115e-7	6.13595e-8	#8DD78DFF
PAD_2021_V2	Cardiovascular dis.	Peripheral artery dis.	PAD	13	6	32586785	32629239	484	107	MDD_Als_2023	-0.00628257	-0.18978	0.17387	3.94707e-5	0	0.04347	0.946024	4.44952e-4	7.620198999999998e-26	4.482469999999999e-27	3.39532e-4	7.562076e-44	4.44828e-45	#8DD78DFF
PAD_2021_V2	Cardiovascular dis.	Peripheral artery dis.	PAD	14	6	32629240	32682213	696	44	MDD_Als_2023	-0.562555	-1	-0.07136	0.316468	0.0103	1	0.0327597	1.25282e-4	5.505177999999999e-6	1.61917e-6	3.08733e-5	0.00211465	0.00186587	#8DD78DFF
PAD_2021_V2	Cardiovascular dis.	Peripheral artery dis.	PAD	15	6	32682214	32897998	1787	71	MDD_Als_2023	-0.415289	-1	0.08363	0.172465	0	1	0.111895	8.67759e-5	9.534393333333332e-4	5.04762e-4	4.9138e-5	1.711462857142857e-4	1.40944e-4	#8DD78DFF
PAD_2021_V2	Cardiovascular dis.	Peripheral artery dis.	PAD	16	6	32897999	33194975	2020	118	MDD_Als_2023	-0.208889	-0.69048	0.22241	0.0436347	0	0.4768	0.329929	1.66714e-4	4.641226666666667e-5	1.63808e-5	7.92475e-5	4.6984316666666675e-6	3.31654e-6	#8DD78DFF
HF_2019_V2	Cardiovascular dis.	Heart failure	HF	8	6	31320269	31427209	1482	40	MDD_Als_2023	0.469621	-0.11234	1	0.220544	0	1	0.106267	2.80622e-5	0.0323518	0.00318205	4.8689e-5	1.5957900000000002e-5	1.22031e-5	#8DD78DFF
HF_2019_V2	Cardiovascular dis.	Heart failure	HF	9	6	31427210	32208901	2212	163	MDD_Als_2023	0.643266	0.1767	1	0.413791	0.03209	1	0.00909789	4.29266e-5	0.0554935	0.0128062	1.47937e-4	1.969061125e-11	9.26617e-12	#8DD78DFF
HF_2019_V2	Cardiovascular dis.	Heart failure	HF	13	6	32586785	32629239	432	96	MDD_Als_2023	-0.331945	-0.8696	0.03812	0.110188	0	0.75621	0.0770203	4.03669e-5	0.0323518	0.0049772	3.39532e-4	7.562076e-44	4.44828e-45	#8DD78DFF
CAD_2022	Cardiovascular dis.	Coronary artery dis.	CAD	1	6	28666365	29529755	2456	94	MDD_Als_2023	0.540965	0.26966	0.84259	0.292643	0.07272	0.70996	3.55917e-4	7.72265e-5	1.1193687777777778e-6	5.92607e-7	1.95367e-4	1.53079475e-22	3.60187e-23	#8DD78DFF
CAD_2022	Cardiovascular dis.	Coronary artery dis.	CAD	2	6	29529756	29833843	2537	59	MDD_Als_2023	-0.0703837	-0.41734	0.28219	0.00495387	0	0.18187999999999999	0.6811	6.53455e-5	1.0195531428571427e-6	3.66529e-7	1.16694e-4	1.0449701666666668e-13	3.68813e-14	#8DD78DFF
CAD_2022	Cardiovascular dis.	Coronary artery dis.	CAD	3	6	29833844	30070717	1822	51	MDD_Als_2023	0.209086	-0.22935	0.67445	0.0437171	0	0.45572	0.327605	3.69438e-5	5.515179230769231e-4	4.21749e-4	1.02352e-4	2.031407714285714e-12	8.36462e-13	#8DD78DFF
CAD_2022	Cardiovascular dis.	Coronary artery dis.	CAD	4	6	30070718	30715006	2491	97	MDD_Als_2023	0.242323	-0.09787	0.62989	0.0587204	0	0.39741	0.158315	5.06851e-5	7.089619285714285e-4	5.83851e-4	2.73895e-4	9.14974e-35	1.07644e-35	#8DD78DFF
CAD_2022	Cardiovascular dis.	Coronary artery dis.	CAD	5	6	30715007	31106493	2220	110	MDD_Als_2023	0.364268	0.00958	0.78702	0.132691	0.00204	0.6194	0.049444	5.47278e-5	4.300504166666667e-4	3.03565e-4	1.58833e-4	1.3485352e-15	3.96628e-16	#8DD78DFF
CAD_2022	Cardiovascular dis.	Coronary artery dis.	CAD	6	6	31106494	31250556	1669	41	MDD_Als_2023	0.203861	-0.19684	0.61773	0.0415594	0	0.38168	0.311541	5.89773e-5	4.554164e-7	1.33946e-7	6.06462e-5	2.9565163636363636e-7	1.91304e-7	#8DD78DFF
CAD_2022	Cardiovascular dis.	Coronary artery dis.	CAD	7	6	31250557	31320268	1240	41	MDD_Als_2023	0.296616	-0.0953	0.69857	0.0879811	0	0.488	0.13547	5.74262e-5	1.1193687777777778e-6	5.62539e-7	7.10523e-5	1.0923482222222222e-8	5.78302e-9	#8DD78DFF
CAD_2022	Cardiovascular dis.	Coronary artery dis.	CAD	8	6	31320269	31427209	1533	42	MDD_Als_2023	0.399821	-0.02044	0.85079	0.159857	0	0.72384	0.066277	6.61816e-5	1.62845125e-7	3.83165e-8	4.8689e-5	1.5957900000000002e-5	1.22031e-5	#8DD78DFF
CAD_2022	Cardiovascular dis.	Coronary artery dis.	CAD	9	6	31427210	32208901	2264	169	MDD_Als_2023	0.347871	0.08865	0.61938	0.121015	0.00822	0.38363	0.0107576	1.70923e-4	2.9281395e-13	3.44487e-14	1.47937e-4	1.969061125e-11	9.26617e-12	#8DD78DFF
CAD_2022	Cardiovascular dis.	Coronary artery dis.	CAD	10	6	32208902	32454577	2031	52	MDD_Als_2023	0.369026	-0.19648	1	0.13618	0	1	0.188895	5.42466e-5	1.6574540999999997e-5	9.74973e-6	3.01382e-5	0.00384264	0.0036166	#8DD78DFF
CAD_2022	Cardiovascular dis.	Coronary artery dis.	CAD	12	6	32539568	32586784	440	59	MDD_Als_2023	0.226758	-0.287	0.78084	0.0514192	0	0.61806	0.347086	3.87354e-5	0.00129394	0.00114171	7.42233e-5	1.0431115e-7	6.13595e-8	#8DD78DFF
CAD_2022	Cardiovascular dis.	Coronary artery dis.	CAD	13	6	32586785	32629239	492	107	MDD_Als_2023	-0.236786	-0.67384	0.1124	0.0560676	0	0.45406	0.170607	4.67548e-5	0.00177484	0.00167044	3.39532e-4	7.562076e-44	4.44828e-45	#8DD78DFF
CAD_2022	Cardiovascular dis.	Coronary artery dis.	CAD	14	6	32629240	32682213	701	44	MDD_Als_2023	0.241588	-0.38876	0.94823	0.0583648	0	0.91204	0.403018	4.41359e-5	1.2128541818181818e-4	7.84788e-5	3.08733e-5	0.00211465	0.00186587	#8DD78DFF
CAD_2022	Cardiovascular dis.	Coronary artery dis.	CAD	15	6	32682214	32897998	1792	72	MDD_Als_2023	0.081129	-0.40136	0.56156	0.00658191	0	0.35194	0.717614	7.19363e-5	1.0195531428571427e-6	4.19816e-7	4.9138e-5	1.711462857142857e-4	1.40944e-4	#8DD78DFF
Stroke_Gigastroke_2022	Cardiovascular dis.	Stroke	Stroke	3	6	29833844	30070717	1690	41	MDD_Als_2023	-0.408844	-1	0.06972	0.167153	0	1	0.088851	2.42173e-5	0.00665707	0.0024964	1.02352e-4	2.031407714285714e-12	8.36462e-13	#8DD78DFF
Stroke_Gigastroke_2022	Cardiovascular dis.	Stroke	Stroke	4	6	30070718	30715006	2287	91	MDD_Als_2023	-0.16423	-0.80961	0.33694	0.0269715	0	0.69939	0.467983	2.08316e-5	0.0497186	0.0310741	2.73895e-4	9.14974e-35	1.07644e-35	#8DD78DFF
Stroke_Gigastroke_2022	Cardiovascular dis.	Stroke	Stroke	7	6	31250557	31320268	1131	26	MDD_Als_2023	-1	-1	-0.54081	1	0.29273	1	6.81741e-4	1.2743e-5	0.031926	0.015963	7.10523e-5	1.0923482222222222e-8	5.78302e-9	#8DD78DFF
Stroke_Gigastroke_2022	Cardiovascular dis.	Stroke	Stroke	9	6	31427210	32208901	2166	163	MDD_Als_2023	0.224425	-0.3029	0.86621	0.0503664	0	0.7705	0.356605	3.19253e-5	0.031926	0.0153252	1.47937e-4	1.969061125e-11	9.26617e-12	#8DD78DFF
Stroke_Gigastroke_2022	Cardiovascular dis.	Stroke	Stroke	12	6	32539568	32586784	317	34	MDD_Als_2023	-0.0523135	-1	0.8783	0.0027367	0	1	0.885449	8.87808e-5	1.597096e-14	1.99637e-15	7.42233e-5	1.0431115e-7	6.13595e-8	#8DD78DFF
Stroke_Gigastroke_2022	Cardiovascular dis.	Stroke	Stroke	13	6	32586785	32629239	341	73	MDD_Als_2023	0.307679	0.13451	0.47758	0.0946664	0.01809	0.22809	8.29505e-4	1.78145e-4	1.3046223999999998e-29	8.153889999999999e-31	3.39532e-4	7.562076e-44	4.44828e-45	#8DD78DFF
Stroke_Gigastroke_2022	Cardiovascular dis.	Stroke	Stroke	14	6	32629240	32682213	625	26	MDD_Als_2023	0.0320433	-1	1	0.00102677	0	1	0.936242	1.17731e-5	0.0497186	0.0284015	3.08733e-5	0.00211465	0.00186587	#8DD78DFF
Stroke_Gigastroke_2022	Cardiovascular dis.	Stroke	Stroke	15	6	32682214	32897998	1640	68	MDD_Als_2023	0.173283	-0.26697	0.62211	0.030027	0	0.39184	0.416047	6.42017e-5	1.3249546666666667e-7	2.48429e-8	4.9138e-5	1.711462857142857e-4	1.40944e-4	#8DD78DFF
Stroke_Gigastroke_2022	Cardiovascular dis.	Stroke	Stroke	16	6	32897999	33194975	1930	109	MDD_Als_2023	-0.183511	-0.70265	0.27968	0.0336762	0	0.49616	0.41263	5.07013e-5	1.8291808000000002e-4	5.71619e-5	7.92475e-5	4.6984316666666675e-6	3.31654e-6	#8DD78DFF
AF	Cardiovascular dis.	Atrial fibrillation	AF	1	6	28666365	29529755	2458	94	MDD_Als_2023	0.284484	-0.11628	0.8348	0.0809312	0	0.70164	0.162522	3.72459e-5	0.010696365714285715	0.00467966	1.95367e-4	1.53079475e-22	3.60187e-23	#8DD78DFF
AF	Cardiovascular dis.	Atrial fibrillation	AF	4	6	30070718	30715006	2491	97	MDD_Als_2023	0.154998	-0.36192	0.86448	0.0240245	0	0.8278	0.516821	2.44936e-5	0.0589447	0.0442085	2.73895e-4	9.14974e-35	1.07644e-35	#8DD78DFF
AF	Cardiovascular dis.	Atrial fibrillation	AF	5	6	30715007	31106493	2220	111	MDD_Als_2023	0.107372	-0.31787	0.5577	0.0115287	0	0.33086	0.593749	4.78896e-5	0.00724504	0.00181126	1.58833e-4	1.3485352e-15	3.96628e-16	#8DD78DFF
AF	Cardiovascular dis.	Atrial fibrillation	AF	6	6	31106494	31250556	1667	41	MDD_Als_2023	0.00285866	-0.70276	0.70128	8.17196e-6	0	0.75537	0.992068	2.36538e-5	0.019761	0.00988051	6.06462e-5	2.9565163636363636e-7	1.91304e-7	#8DD78DFF
AF	Cardiovascular dis.	Atrial fibrillation	AF	7	6	31250557	31320268	1239	41	MDD_Als_2023	-0.277665	-0.73439	0.15201	0.0770976	0	0.53932	0.20191	4.56313e-5	2.0455466666666666e-4	3.8354e-5	7.10523e-5	1.0923482222222222e-8	5.78302e-9	#8DD78DFF
AF	Cardiovascular dis.	Atrial fibrillation	AF	8	6	31320269	31427209	1531	43	MDD_Als_2023	0.290185	-0.31463	1	0.0842073	0	1	0.316151	2.77023e-5	0.010696365714285715	0.00415104	4.8689e-5	1.5957900000000002e-5	1.22031e-5	#8DD78DFF
AF	Cardiovascular dis.	Atrial fibrillation	AF	9	6	31427210	32208901	2263	169	MDD_Als_2023	0.0794666	-0.24606	0.41078	0.00631494	0	0.17381	0.624095	1.02364e-4	8.85008e-6	6.54727e-7	1.47937e-4	1.969061125e-11	9.26617e-12	#8DD78DFF
AF	Cardiovascular dis.	Atrial fibrillation	AF	13	6	32586785	32629239	492	107	MDD_Als_2023	-0.847779	-1	-0.49723	0.718728	0.24724	1	3.60208e-5	2.85931e-5	0.0281998	0.0158624	3.39532e-4	7.562076e-44	4.44828e-45	#8DD78DFF
AF	Cardiovascular dis.	Atrial fibrillation	AF	15	6	32682214	32897998	1791	72	MDD_Als_2023	-0.52368	-1	0.15016	0.274241	0	1	0.1244	2.31337e-5	0.042865745454545454	0.0294702	4.9138e-5	1.711462857142857e-4	1.40944e-4	#8DD78DFF
AF	Cardiovascular dis.	Atrial fibrillation	AF	16	6	32897999	33194975	2024	119	MDD_Als_2023	0.148103	-0.36887	0.75874	0.0219346	0	0.59709	0.55228	4.64329e-5	0.00751286	0.00234777	7.92475e-5	4.6984316666666675e-6	3.31654e-6	#8DD78DFF
