# Supplementary material for: Distinct biological signature and modifiable risk factors underlie the comorbidity between major depressive disorder and cardiovascular disease
Source: Nat Cardiovasc Res. 2024 Jun 17;3(6):754–69. doi: 10.1038/s44161-024-00488-y (PMC11182748; doi:10.1038/s44161-024-00488-y)
Supplement: Supplementary file 9 — Statistical source data. [file 44161_2024_488_MOESM9_ESM.xlsx]

## Sheet: ExtendedDataFig2A
MDD	PAD	HF	CAD	Stroke	AF	DBP	SBP	PP	Loneliness	Smoking	Exercise	Edu	Phys. act.	Sleep	Child. mal.	T2D	TG	HDL	BMI	NonHDL	TC	LDL	IL6	CRP
1	0.3018	0.2879	0.2473	0.1821	0.1104	0.0289	0.0232	-0.0032	0.6774	0.3504	-0.3324	-0.2513	-0.1344	0.0895	0.5497	0.1923	0.1789	-0.1366	0.1352	0.0654	0.0533	0.0437	0.2174	0.1484
0.3018	1	0.6279	0.6625	0.5213	0.2159	0.1575	0.3231	0.3419	0.262	0.3928	-0.294	-0.4406	-0.1137	-0.0391	0.2952	0.395	0.2638	-0.2638	0.3443	0.1962	0.0887	0.1077	0.3848	0.3342
0.2879	0.6279	1	0.6791	0.5512	0.5684	0.252	0.3362	0.2695	0.2344	0.2757	-0.2313	-0.2679	-0.1699	-0.0797	0.1839	0.4878	0.2958	-0.3385	0.5487	0.1285	0.0062	0.0279	0.3574	0.3664
0.2473	0.6625	0.6791	1	0.512	0.1955	0.2473	0.3367	0.2912	0.2014	0.2323	-0.2005	-0.2734	-0.1967	0.0346	0.1453	0.3947	0.3429	-0.3042	0.2879	0.2499	0.1146	0.1437	0.1984	0.2628
0.1821	0.5213	0.5512	0.512	1	0.4328	0.328	0.3869	0.2793	0.1502	0.211	-0.2075	-0.2344	-0.2133	0.0419	0.1698	0.3503	0.1859	-0.2335	0.2445	0.1178	0.0221	0.0432	0.2178	0.2353
0.1104	0.2159	0.5684	0.1955	0.4328	1	0.1133	0.1301	0.0929	0.0688	0.0764	0.0014	-0.0679	-0.0381	-0.0611	0.0497	0.1031	0.0346	-0.1121	0.1939	-0.0288	-0.0719	-0.0549	0.1086	0.1043
0.0289	0.1575	0.252	0.2473	0.328	0.1133	1	0.7751	0.317	-0.0483	-0.0228	-0.1161	-0.1048	-0.1006	0.0901	8.2749e-5	0.1442	0.1042	-0.0727	-0.0454	0.0331	8e-4	-0.0101	0.0156	0.0473
0.0232	0.3231	0.3362	0.3367	0.3869	0.1301	0.7751	1	0.8446	-0.044	-0.0147	-0.1028	-0.1528	-0.0886	0.0812	0.0013	0.2547	0.1427	-0.092	-0.0174	0.0289	-0.0037	-0.0258	0.1211	0.0899
-0.0032	0.3419	0.2695	0.2912	0.2793	0.0929	0.317	0.8446	1	-0.0419	-0.0166	-0.0423	-0.1237	-0.0449	0.0443	-0.0093	0.238	0.1086	-0.0625	-0.0058	0.0043	-0.0133	-0.0371	0.1469	0.0824
0.6774	0.262	0.2344	0.2014	0.1502	0.0688	-0.0483	-0.044	-0.0419	1	0.2317	-0.3379	-0.3107	-0.089	0.0778	0.6234	0.1908	0.1809	-0.1612	0.2251	0.0894	0.046	0.0464	0.1769	0.2122
0.3504	0.3928	0.2757	0.2323	0.211	0.0764	-0.0228	-0.0147	-0.0166	0.2317	1	-0.2326	-0.3621	-0.084	0.0117	0.3597	0.1513	0.1405	-0.1136	0.215	0.0563	0.0317	0.0265	0.29	0.2264
-0.3324	-0.294	-0.2313	-0.2005	-0.2075	0.0014	-0.1161	-0.1028	-0.0423	-0.3379	-0.2326	1	0.543	0.3794	-0.2164	-0.1859	-0.2249	-0.2187	0.2275	-0.1939	-0.1039	-0.0315	-0.0522	-0.27	-0.2694
-0.2513	-0.4406	-0.2679	-0.2734	-0.2344	-0.0679	-0.1048	-0.1528	-0.1237	-0.3107	-0.3621	0.543	1	0.1008	-0.2346	-0.1906	-0.2551	-0.2299	0.2351	-0.2675	-0.1541	-0.0678	-0.0954	-0.3096	-0.2782
-0.1344	-0.1137	-0.1699	-0.1967	-0.2133	-0.0381	-0.1006	-0.0886	-0.0449	-0.089	-0.084	0.3794	0.1008	1	-0.3838	-0.0799	-0.2564	-0.2436	0.2501	-0.3056	-0.1573	-0.0485	-0.0859	-0.1823	-0.2732
0.0895	-0.0391	-0.0797	0.0346	0.0419	-0.0611	0.0901	0.0812	0.0443	0.0778	0.0117	-0.2164	-0.2346	-0.3838	1	0.0418	0.0357	0.0443	-0.0655	0.023	0.1009	0.0735	0.1048	0.1168	0.0635
0.5497	0.2952	0.1839	0.1453	0.1698	0.0497	8.2749e-5	0.0013	-0.0093	0.6234	0.3597	-0.1859	-0.1906	-0.0799	0.0418	1	0.163	0.1279	-0.1268	0.1663	0.0567	0.0398	0.0584	0.1723	0.1619
0.1923	0.395	0.4878	0.3947	0.3503	0.1031	0.1442	0.2547	0.238	0.1908	0.1513	-0.2249	-0.2551	-0.2564	0.0357	0.163	1	0.4924	-0.4772	0.5446	0.2207	0.036	0.0556	0.3434	0.3696
0.1789	0.2638	0.2958	0.3429	0.1859	0.0346	0.1042	0.1427	0.1086	0.1809	0.1405	-0.2187	-0.2299	-0.2436	0.0443	0.1279	0.4924	1	-0.6621	0.3214	0.6794	0.41	0.3515	0.1548	0.341
-0.1366	-0.2638	-0.3385	-0.3042	-0.2335	-0.1121	-0.0727	-0.092	-0.0625	-0.1612	-0.1136	0.2275	0.2351	0.2501	-0.0655	-0.1268	-0.4772	-0.6621	1	-0.415	-0.1568	0.2537	0.0896	-0.2905	-0.363
0.1352	0.3443	0.5487	0.2879	0.2445	0.1939	-0.0454	-0.0174	-0.0058	0.2251	0.215	-0.1939	-0.2675	-0.3056	0.023	0.1663	0.5446	0.3214	-0.415	1	0.1542	-0.0213	0.032	0.493	0.4903
0.0654	0.1962	0.1285	0.2499	0.1178	-0.0288	0.0331	0.0289	0.0043	0.0894	0.0563	-0.1039	-0.1541	-0.1573	0.1009	0.0567	0.2207	0.6794	-0.1568	0.1542	1	0.9067	0.9267	0.0827	0.2799
0.0533	0.0887	0.0062	0.1146	0.0221	-0.0719	8e-4	-0.0037	-0.0133	0.046	0.0317	-0.0315	-0.0678	-0.0485	0.0735	0.0398	0.036	0.41	0.2537	-0.0213	0.9067	1	0.9425	-0.0282	0.1284
0.0437	0.1077	0.0279	0.1437	0.0432	-0.0549	-0.0101	-0.0258	-0.0371	0.0464	0.0265	-0.0522	-0.0954	-0.0859	0.1048	0.0584	0.0556	0.3515	0.0896	0.032	0.9267	0.9425	1	0.0395	0.1653
0.2174	0.3848	0.3574	0.1984	0.2178	0.1086	0.0156	0.1211	0.1469	0.1769	0.29	-0.27	-0.3096	-0.1823	0.1168	0.1723	0.3434	0.1548	-0.2905	0.493	0.0827	-0.0282	0.0395	1	0.4664
0.1484	0.3342	0.3664	0.2628	0.2353	0.1043	0.0473	0.0899	0.0824	0.2122	0.2264	-0.2694	-0.2782	-0.2732	0.0635	0.1619	0.3696	0.341	-0.363	0.4903	0.2799	0.1284	0.1653	0.4664	1

## Sheet: ExtendedDataFig2B
Trait	S_mean	S_SD	M_mean	M_SD	S_lower	S_higher	M_lower	M_higher	Trait_label_short
Smoking	21918.1	1387.71	10205.003666720673	289.01960303473305	19198.2	24638	9638.525244772596	10771.48208866875	Smoking
PP	20916	478.287	4693.1100946120105	69.71135307695478	19978.5	21853.422246159997	4556.475842581179	4829.744346642842	PP
DBP	23096.3	511.886	5417.67	100.1794074429855	22092.980811439997	24099.6	5221.318818088709	5614.022095265212	DBP
SBP	27800.9	589.519	6190.681331899068	100.8085412817606	26645.4	28956.3	5993.096590986817	6388.266072811319	SBP
Educational_attainment	47746.1	1674.02	13161.284274991838	317.96494325768583	44465	51027.176021600004	12538.072986206775	13784.495563776902	Edu
AF	5545.87	299.258	488.8535252205293	35.873630786933866	4959.328770280001	6132.42	418.54120887813895	559.1658415629197	AF
IL6	2596.38	694.272	115.97967008833209	400.62025312608125	1235.6061975999999	3957.1516143999997	-669.236	901.1953662154514	IL6
BMI	46325	970.646	11078.2	362.3552561695568	44422.5	48227.5	10368.00517005417	11788.437774238831	BMI
Loneliness	50797.4	4274.11	13117.054198949983	1004.4692647700986	42420.136407239996	59174.7	11148.29444000059	15085.813957899376	Loneliness
CAD_2022	7809.59	337.682	1609.7168260586513	327.9228873264617	7147.732194040001	8471.445539960001	966.9879668987865	2252.4456852185162	CAD
Stroke_Gigastroke_2022	14553.7	1482.67	1124.8327492859753	102.88917723614156	11647.7	17459.7	923.1699619031378	1326.4955366688127	Stroke
TIID_DIAMANTE_2022	9866.47	399.463	2411.2629547256365	390.31564047876947	9083.526386160001	10649.4	1646.2442993872482	3176.281610064025	T2D
CRP_CHARGEUKB_2022	7055.03	242.792	837.3994093720593	98.80526234683886	6579.16	7530.9	643.7410951722551	1031.0577235718633	CRP
HDL_GLGC_2021	11869.1	217.336	1491.843046467162	149.84127723713587	11443.147767760001	12295.1	1198.1541430823756	1785.5319498519482	HDL
LDL_GLGC_2021	2694.7	58.0924	603.8286204094888	100.14288525396738	2580.84	2808.5590334000003	407.54856531171276	800.1086755072649	LDL
TG_GLGC_2021	11650.8	247.079	1184.456188585027	199.79066453331143	11166.5	12135.093866320001	792.8664860997364	1576.0458910703173	TG
TC_GLGC_2021	4129.81	75.1182	742.4452395574615	107.79505202448702	3982.5794492399996	4277.042620759999	531.1669375894669	953.7235415254561	TC
NonHDL_GLGC_2021	2338.5	178.472	625.4691773466312	61.40150425006594	1988.69	2688.3	505.122	745.8161256767605	NonHDL
CM_2021_V2	60975.6	11054.6	10162.69640189399	702.7948580816098	39308.510742319995	82642.6	8785.218480054034	11540.174323733947	Child. mal.
Overall_physical_activity_Doherty_2018_V2	71923.1	8366.13	12435.11556981849	1272.6998563634825	55525.457656239996	88320.68296775999	9940.623851346065	14929.607288290916	Phys. act.
Sleep_duration_Doherty_2018_V2	19567.7	2928.25	5104.96	594.8194929692564	13828.330653719999	25307.1	3939.117698396458	6270.810110835942	Sleep
High_physical_activity_Wang_2022_V2	44047.3	5268.97	9840.133483187288	525.1719659447743	33720.2	54374.5	8810.8	10869.470536439047	Exercise
HF_2019_V2	11357.5	2385.26	2133.1056220473006	256.7044529583848	6682.423241879999	16032.7	1629.9648942488664	2636.2463498457346	HF
MDD_Als_2023	48620.7	2331.48	11627.435792580654	467.2441537090549	44051	53190.42445336001	10711.637251310907	12543.234333850402	MDD
