# Supplementary material for: Distinct biological signature and modifiable risk factors underlie the comorbidity between major depressive disorder and cardiovascular disease
Source: Nat Cardiovasc Res. 2024 Jun 17;3(6):754–69. doi: 10.1038/s44161-024-00488-y (PMC11182748; doi:10.1038/s44161-024-00488-y)
Supplement: Supplementary file 11 — Statistical source data. [file 44161_2024_488_MOESM11_ESM.xlsx]

## Sheet: ExtendedDataFig4A
Category	GeneSet	N_genes	N_overlap	p	adjP	link	GeneSetShort
GWAScatalog	Coronary artery disease	418	128	1.6786014053676366e-55	3.0466615507422607e-52	NA	Coronary artery disease
GWAScatalog	Body mass index	1192	185	2.948935885701826e-33	2.6761593162744073e-30	NA	BMI
GWAScatalog	Coronary heart disease	70	38	6.238395817539244e-28	3.774229469611243e-25	NA	Coronary heart disease
GWAScatalog	Sleep duration (short sleep)	94	43	1.977927114688794e-27	8.974844282900403e-25	NA	Sleep duration (short sleep)
GWAScatalog	Coronary artery disease (myocardial infarction, percutaneous transluminal coronary angioplasty, coronary artery bypass grafting, angina or chromic ischemic heart disease)	94	41	3.2672090837690668e-25	1.1859968974081712e-22	NA	Coronary artery disease*
GWAScatalog	Regular attendance at a gym or sports club	38	24	2.702031061260915e-20	8.173643960314269e-18	NA	Regular attendance at a gym or sports club
GWAScatalog	Alzheimer's disease or HDL levels (pleiotropy)	53	25	6.603366008397337e-17	1.712158472177309e-14	NA	Alzheimer's disease or HDL levels (pleiotropy)
GWAScatalog	Extremely high intelligence	81	29	1.837258541189682e-15	4.1682803153240915e-13	NA	Extremely high intelligence
GWAScatalog	Myocardial infarction	55	24	2.5329011664610907e-15	5.108017352363199e-13	NA	Myocardial infarction
GWAScatalog	Body mass index x sex x age interaction (4df test)	91	30	7.941520520995184e-15	1.4413859745606258e-12	NA	BMI x sex x age*
GWAScatalog	Waist-to-hip ratio adjusted for BMI (age >50)	200	44	7.609173661020959e-14	1.2555136540684585e-11	NA	Waist-to-hip ratio adjusted for BMI (age >50)
GWAScatalog	Ulcerative colitis	362	62	1.464050857054967e-13	2.2143769212956374e-11	NA	Ulcerative colitis
GWAScatalog	Blood protein levels	1553	166	4.722044629386304e-13	6.592700771027802e-11	NA	Blood protein levels
GWAScatalog	Coronary artery disease or large artery stroke	22	14	1.9877689531034996e-12	2.5770004642020365e-10	NA	Coronary artery disease or large artery stroke
GWAScatalog	Inflammatory bowel disease	637	86	3.406193082874618e-12	4.121493630278287e-10	NA	Inflammatory bowel disease
GWAScatalog	Acne (severe)	167	37	5.854572281878916e-12	6.641280432256395e-10	NA	Acne (severe)
GWAScatalog	Response to cognitive-behavioural therapy in major depressive disorder	35	16	4.8546798513498256e-11	5.1830846648234915e-9	NA	Response to cognitive-behavioural therapy in major
depressive disorder
GWAScatalog	Body mass index (age>50)	59	20	1.3580238953477898e-10	1.3693407611423546e-8	NA	BMI (age>50)
GWAScatalog	Waist-to-hip ratio adjusted for BMI	346	54	2.120921332853485e-10	2.0260380100679345e-8	NA	Waist-to-hip ratio adjusted for BMI
GWAScatalog	Mean arterial pressure	131	30	2.475201902904492e-10	2.2462457268858266e-8	NA	Mean arterial pressure
GWAScatalog	Coronary artery disease or ischemic stroke	17	11	3.878302723649369e-10	3.3519616397255264e-8	NA	Coronary artery disease or ischemic stroke
GWAScatalog	Regular attendance at a religious group	70	21	6.238143316705611e-10	5.0822653772156634e-8	NA	Regular attendance at a religious group
GWAScatalog	HDL cholesterol levels x alcohol consumption (drinkers vs non-drinkers) interaction (2df)	128	29	6.440336290686514e-10	5.0822653772156634e-8	NA	HDL cholesterol levels x alcohol consumption
(drinkers vs non-drinkers) interaction (2df)
GWAScatalog	HDL cholesterol	233	41	8.718920354073985e-10	6.593683517768452e-8	NA	HDL cholesterol
GWAScatalog	Autism spectrum disorder or schizophrenia	474	64	2.152281845671185e-9	1.5625566199572805e-7	NA	Autism spectrum disorder or schizophrenia

## Sheet: ExtendedDataFig4B
RSID	B	P	pheno	chr	index_start	index_stop	index_snps	index_p	id
rs11606884 - (chr11:49437043:50776940)	-0.0402852	4.072270440228346	CAD	chr11	49437043	50776940	66	3.289e-8	chr11:49437043:50776940
rs500571 - (chr11:82933549:83334530)	0.0244995	5.871277715661574	CAD	chr11	82933549	83334530	286	3.352e-9	chr11:82933549:83334530
rs11065577 - (chr12:121825187:121908509)	0.0230397	5.0846	CAD	chr12	121825187	121908509	44	3.52e-8	chr12:121825187:121908509
rs34536536 - (chr17:41095586:41458020)	-0.033975	6.400226060853612	CAD	chr17	41095586	41458020	29	2.378e-8	chr17:41095586:41458020
rs2838351 - (chr21:44931965:45132764)	-0.024436	5.936291440608582	CAD	chr21	44931965	45132764	43	1.058e-8	chr21:44931965:45132764
rs76224062 - (chr2:186055836:186217242)	-0.0304819	6.334325219006106	CAD	chr2	186055836	186217242	6	6.985e-10	chr2:186055836:186217242
rs35864506 - (chr4:100293109:100321443)	-0.0376926	6.620331965966346	CAD	chr4	100293109	100321443	27	3.619e-8	chr4:100293109:100321443
rs11606884 - (chr11:49437043:50776940)	-0.0466	2.6103024517936144	HF	chr11	49437043	50776940	66	3.289e-8	chr11:49437043:50776940
rs500571 - (chr11:82933549:83334530)	0.0184	1.6544302439436078	HF	chr11	82933549	83334530	286	3.352e-9	chr11:82933549:83334530
rs11065577 - (chr12:121825187:121908509)	0.0214	2.089535684004386	HF	chr12	121825187	121908509	44	3.52e-8	chr12:121825187:121908509
rs34536536 - (chr17:41095586:41458020)	-0.0226	1.4678828837511961	HF	chr17	41095586	41458020	29	2.378e-8	chr17:41095586:41458020
rs2838351 - (chr21:44931965:45132764)	-0.0211	2.039338992729018	HF	chr21	44931965	45132764	43	1.058e-8	chr21:44931965:45132764
rs76224062 - (chr2:186055836:186217242)	-0.0103	0.5454600150351813	HF	chr2	186055836	186217242	6	6.985e-10	chr2:186055836:186217242
rs35864506 - (chr4:100293109:100321443)	-0.0328	2.4145392704914994	HF	chr4	100293109	100321443	27	3.619e-8	chr4:100293109:100321443
rs11606884 - (chr11:49437043:50776940)	-0.0139756	7.482956367687605	MDD-ASCVD	chr11	49437043	50776940	66	3.289e-8	chr11:49437043:50776940
rs500571 - (chr11:82933549:83334530)	0.00762221	8.474753115902969	MDD-ASCVD	chr11	82933549	83334530	286	3.352e-9	chr11:82933549:83334530
rs11065577 - (chr12:121825187:121908509)	0.00707802	7.453452226803337	MDD-ASCVD	chr12	121825187	121908509	44	3.52e-8	chr12:121825187:121908509
rs34536536 - (chr17:41095586:41458020)	-0.00930719	7.6238496178148605	MDD-ASCVD	chr17	41095586	41458020	29	2.378e-8	chr17:41095586:41458020
rs2838351 - (chr21:44931965:45132764)	-0.00727189	7.975671678959751	MDD-ASCVD	chr21	44931965	45132764	43	1.058e-8	chr21:44931965:45132764
rs76224062 - (chr2:186055836:186217242)	-0.00950932	9.155862392961629	MDD-ASCVD	chr2	186055836	186217242	6	6.985e-10	chr2:186055836:186217242
rs35864506 - (chr4:100293109:100321443)	-0.00990994	7.441403446828488	MDD-ASCVD	chr4	100293109	100321443	27	3.619e-8	chr4:100293109:100321443
rs11606884 - (chr11:49437043:50776940)	-0.0170953	2.0114410431213843	MDD	chr11	49437043	50776940	66	3.289e-8	chr11:49437043:50776940
rs500571 - (chr11:82933549:83334530)	0.011800100000000001	3.4700565983413307	MDD	chr11	82933549	83334530	286	3.352e-9	chr11:82933549:83334530
rs11065577 - (chr12:121825187:121908509)	0.0147014	5.216882862509533	MDD	chr12	121825187	121908509	44	3.52e-8	chr12:121825187:121908509
rs34536536 - (chr17:41095586:41458020)	-0.0121029	2.362510270487489	MDD	chr17	41095586	41458020	29	2.378e-8	chr17:41095586:41458020
rs2838351 - (chr21:44931965:45132764)	-0.0112025	3.2833290244398645	MDD	chr21	44931965	45132764	43	1.058e-8	chr21:44931965:45132764
rs76224062 - (chr2:186055836:186217242)	-0.0166986	4.599289363226768	MDD	chr2	186055836	186217242	6	6.985e-10	chr2:186055836:186217242
rs35864506 - (chr4:100293109:100321443)	-0.00989883	1.392330563311757	MDD	chr4	100293109	100321443	27	3.619e-8	chr4:100293109:100321443
rs11606884 - (chr11:49437043:50776940)	-0.0618754	1.6575773191777938	PAD	chr11	49437043	50776940	66	3.289e-8	chr11:49437043:50776940
rs500571 - (chr11:82933549:83334530)	0.0392207	1.6197887582883939	PAD	chr11	82933549	83334530	286	3.352e-9	chr11:82933549:83334530
rs11065577 - (chr12:121825187:121908509)	0.00995033	0.2924298239020636	PAD	chr12	121825187	121908509	44	3.52e-8	chr12:121825187:121908509
rs34536536 - (chr17:41095586:41458020)	-0.0487902	1.3665315444204136	PAD	chr17	41095586	41458020	29	2.378e-8	chr17:41095586:41458020
rs2838351 - (chr21:44931965:45132764)	-0.00995033	0.14874165128092473	PAD	chr21	44931965	45132764	43	1.058e-8	chr21:44931965:45132764
rs76224062 - (chr2:186055836:186217242)	-0.0487902	1.853871964321762	PAD	chr2	186055836	186217242	6	6.985e-10	chr2:186055836:186217242
rs35864506 - (chr4:100293109:100321443)	-0.0198026	0.2924298239020636	PAD	chr4	100293109	100321443	27	3.619e-8	chr4:100293109:100321443
rs11606884 - (chr11:49437043:50776940)	-0.0254	1.1667891197173912	Stroke	chr11	49437043	50776940	66	3.289e-8	chr11:49437043:50776940
rs500571 - (chr11:82933549:83334530)	0.0077	0.6094181214495648	Stroke	chr11	82933549	83334530	286	3.352e-9	chr11:82933549:83334530
rs11065577 - (chr12:121825187:121908509)	0.0059	0.43415218132648237	Stroke	chr12	121825187	121908509	44	3.52e-8	chr12:121825187:121908509
rs34536536 - (chr17:41095586:41458020)	-0.0047	0.23032733594450747	Stroke	chr17	41095586	41458020	29	2.378e-8	chr17:41095586:41458020
rs2838351 - (chr21:44931965:45132764)	-0.0081	0.6285626825958991	Stroke	chr21	44931965	45132764	43	1.058e-8	chr21:44931965:45132764
rs76224062 - (chr2:186055836:186217242)	-0.0145	1.1672356950594684	Stroke	chr2	186055836	186217242	6	6.985e-10	chr2:186055836:186217242
rs35864506 - (chr4:100293109:100321443)	-0.0254	2.316412682427233	Stroke	chr4	100293109	100321443	27	3.619e-8	chr4:100293109:100321443

## Sheet: ExtendedDataFig4C
p1	p2	rg	se	z	p	h2_obs	h2_obs_se	h2_int	h2_int_se	gcov_int	gcov_int_se	Trait	Type
./Data/Munged_sumstats/20513-suicidal_sumstats_munged.sumstats	./Data/Munged_sumstats/MDDCVD_Als_2023_latent_factor_Q0.05_sumstats_munged.sumstats	0.6945	0.1422	4.8855	1.0318e-6	0.0234	8e-4	1.0159	0.013	0.0221	0.0056	Suicidal	MDD-ASCVD
./Data/Munged_sumstats/20511-appetite_sumstats_munged.sumstats	./Data/Munged_sumstats/MDDCVD_Als_2023_latent_factor_Q0.05_sumstats_munged.sumstats	0.6401	0.0525	12.1816	3.8939e-34	0.0234	8e-4	1.0161	0.013	0.0421	0.0059	Appetite	MDD-ASCVD
./Data/Munged_sumstats/20508-concentration_sumstats_munged.sumstats	./Data/Munged_sumstats/MDDCVD_Als_2023_latent_factor_Q0.05_sumstats_munged.sumstats	0.5758	0.0522	11.0358	2.568899999999999e-28	0.0234	8e-4	1.0159	0.013	0.033	0.0058	Concentration	MDD-ASCVD
./Data/Munged_sumstats/20514-anhedonia_sumstats_munged.sumstats	./Data/Munged_sumstats/MDDCVD_Als_2023_latent_factor_Q0.05_sumstats_munged.sumstats	0.5625	0.0501	11.2165	3.3827e-29	0.0234	8e-4	1.0159	0.013	0.0342	0.0062	Anhedonia	MDD-ASCVD
./Data/Munged_sumstats/20519-tired_sumstats_munged.sumstats	./Data/Munged_sumstats/MDDCVD_Als_2023_latent_factor_Q0.05_sumstats_munged.sumstats	0.5449	0.0369	14.7511	3.0284e-49	0.0234	8e-4	1.0159	0.013	0.0526	0.0059	Tired	MDD-ASCVD
./Data/Munged_sumstats/20510-depressed_sumstats_munged.sumstats	./Data/Munged_sumstats/MDDCVD_Als_2023_latent_factor_Q0.05_sumstats_munged.sumstats	0.5376	0.0502	10.7161	8.551e-27	0.0234	8e-4	1.016	0.013	0.0384	0.0056	Depressed	MDD-ASCVD
./Data/Munged_sumstats/20507-inadequacy_sumstats_munged.sumstats	./Data/Munged_sumstats/MDDCVD_Als_2023_latent_factor_Q0.05_sumstats_munged.sumstats	0.5118	0.0517	9.8951	4.3722e-23	0.0234	8e-4	1.0162	0.013	0.0371	0.0054	Inadequacy	MDD-ASCVD
./Data/Munged_sumstats/20518-psychomotor_sumstats_munged.sumstats	./Data/Munged_sumstats/MDDCVD_Als_2023_latent_factor_Q0.05_sumstats_munged.sumstats	0.4876	0.0609	8.0025	1.2192e-15	0.0234	8e-4	1.016	0.013	0.0297	0.0057	Psychomotor	MDD-ASCVD
./Data/Munged_sumstats/20517-sleep_sumstats_munged.sumstats	./Data/Munged_sumstats/MDDCVD_Als_2023_latent_factor_Q0.05_sumstats_munged.sumstats	0.4819	0.0409	11.786	4.6078e-32	0.0234	8e-4	1.0159	0.013	0.0364	0.0061	Sleep	MDD-ASCVD
./Data/Munged_sumstats/20513-suicidal_sumstats_munged.sumstats	./Data/Munged_sumstats/MDD_Als_2023_sumstats_munged.sumstats	0.8513	0.0903	9.4256	4.2776e-21	0.0452	0.0016	1.018	0.0122	0.0432	0.0052	Suicidal	MDD
./Data/Munged_sumstats/20507-inadequacy_sumstats_munged.sumstats	./Data/Munged_sumstats/MDD_Als_2023_sumstats_munged.sumstats	0.7623	0.0402	18.9686	3.0983999999999993e-80	0.0452	0.0016	1.0183	0.0122	0.0688	0.0059	Inadequacy	MDD
./Data/Munged_sumstats/20510-depressed_sumstats_munged.sumstats	./Data/Munged_sumstats/MDD_Als_2023_sumstats_munged.sumstats	0.7458	0.0371	20.0951	8.140399999999999e-90	0.0452	0.0016	1.0179	0.0122	0.0734	0.0062	Depressed	MDD
./Data/Munged_sumstats/20518-psychomotor_sumstats_munged.sumstats	./Data/Munged_sumstats/MDD_Als_2023_sumstats_munged.sumstats	0.7294	0.0658	11.0889	1.4205999999999999e-28	0.0452	0.0016	1.0182	0.0122	0.0382	0.0058	Psychomotor	MDD
./Data/Munged_sumstats/20514-anhedonia_sumstats_munged.sumstats	./Data/Munged_sumstats/MDD_Als_2023_sumstats_munged.sumstats	0.7017	0.0377	18.5946	3.5503e-77	0.0452	0.0016	1.018	0.0122	0.0593	0.0064	Anhedonia	MDD
./Data/Munged_sumstats/20508-concentration_sumstats_munged.sumstats	./Data/Munged_sumstats/MDD_Als_2023_sumstats_munged.sumstats	0.6952	0.038	18.3131	6.5049e-75	0.0452	0.0016	1.0179	0.0122	0.0669	0.0064	Concentration	MDD
./Data/Munged_sumstats/20519-tired_sumstats_munged.sumstats	./Data/Munged_sumstats/MDD_Als_2023_sumstats_munged.sumstats	0.6676	0.0315	21.1677	1.897199999999999e-99	0.0452	0.0016	1.0178	0.0122	0.0712	0.0065	Tired	MDD
./Data/Munged_sumstats/20511-appetite_sumstats_munged.sumstats	./Data/Munged_sumstats/MDD_Als_2023_sumstats_munged.sumstats	0.6562	0.0354	18.5531	7.6996e-77	0.0452	0.0016	1.0184	0.0122	0.0558	0.0063	Appetite	MDD
./Data/Munged_sumstats/20517-sleep_sumstats_munged.sumstats	./Data/Munged_sumstats/MDD_Als_2023_sumstats_munged.sumstats	0.5966	0.0319	18.6741	8.0461e-78	0.0452	0.0016	1.0179	0.0122	0.054	0.006	Sleep	MDD

## Sheet: ExtendedDataFig4D
p1	p2	rg	se	z	p	h2_obs	h2_obs_se	h2_int	h2_int_se	gcov_int	gcov_int_se	Trait1	Trait2
./Data/Munged_sumstats/ADHD_IPsych_2023_sumstats_munged.sumstats	./Data/Munged_sumstats/MDD_Als_2023_sumstats_munged.sumstats	0.5981	0.0239	25.0265	3.1448e-138	0.0454	0.0016	1.0168	0.0141	0.0956	0.0086	MDD	ADHD
./Data/Munged_sumstats/ADHD_IPsych_2023_sumstats_munged.sumstats	./Data/Munged_sumstats/MDDCVD_Als_2023_latent_factor_Q0.05_sumstats_munged.sumstats	0.566	0.025	22.6742	8.0572e-114	0.0234	9e-4	1.0137	0.0143	0.0793	0.0079	MDD-ASCVD	ADHD
./Data/Munged_sumstats/ADHD_IPsych_2023_sumstats_munged.sumstats	./Data/Munged_sumstats/CVD_latent_factor_sumstats_munged.sumstats	0.3614	0.0246	14.709	5.644e-49	0.1579	0.0122	1.0238	0.0258	0.0136	0.0074	ASCVD	ADHD
./Data/Munged_sumstats/ANX_2020_sumstats_munged.sumstats	./Data/Munged_sumstats/MDD_Als_2023_sumstats_munged.sumstats	0.9128	0.0317	28.7918	2.7150999999999998e-182	0.0457	0.0018	1.0216	0.0151	0.201	0.0089	MDD	Anxiety
./Data/Munged_sumstats/ANX_2020_sumstats_munged.sumstats	./Data/Munged_sumstats/MDDCVD_Als_2023_latent_factor_Q0.05_sumstats_munged.sumstats	0.6637	0.0464	14.3104	1.8838e-46	0.0236	9e-4	1.0255	0.0157	0.0655	0.0066	MDD-ASCVD	Anxiety
./Data/Munged_sumstats/ANX_2020_sumstats_munged.sumstats	./Data/Munged_sumstats/CVD_latent_factor_sumstats_munged.sumstats	0.2802	0.0342	8.1827	2.7745e-16	0.1615	0.0122	1.0285	0.0242	-0.0102	0.0066	ASCVD	Anxiety
./Data/Munged_sumstats/MDD_Als_2023_sumstats_munged.sumstats	./Data/Munged_sumstats/PTSD_2019_sumstats_munged.sumstats	0.7963	0.0728	10.9396	7.4518999999999995e-28	0.017	0.0029	1.0211	0.0068	0.0668	0.0066	MDD	PTSD
./Data/Munged_sumstats/MDDCVD_Als_2023_latent_factor_Q0.05_sumstats_munged.sumstats	./Data/Munged_sumstats/PTSD_2019_sumstats_munged.sumstats	0.7553	0.1082	6.9778	2.9991e-12	0.0115	0.0032	1.0257	0.0073	0.0399	0.0061	MDD-ASCVD	PTSD
./Data/Munged_sumstats/CVD_latent_factor_sumstats_munged.sumstats	./Data/Munged_sumstats/PTSD_2019_sumstats_munged.sumstats	0.368	0.058	6.3479	2.1828e-10	0.0158	0.003	1.0228	0.0072	0.01	0.0062	ASCVD	PTSD
./Data/Munged_sumstats/BIP_2021_sumstats_munged.sumstats	./Data/Munged_sumstats/MDD_Als_2023_sumstats_munged.sumstats	0.4452	0.0206	21.6508	5.971299999999999e-104	0.0451	0.0017	1.0176	0.0146	0.0637	0.0086	MDD	Bipolar
./Data/Munged_sumstats/BIP_2021_sumstats_munged.sumstats	./Data/Munged_sumstats/MDDCVD_Als_2023_latent_factor_Q0.05_sumstats_munged.sumstats	0.2122	0.0249	8.5228	1.5577e-17	0.0236	9e-4	1.0091	0.0147	0.0631	0.0081	MDD-ASCVD	Bipolar
./Data/Munged_sumstats/BIP_2021_sumstats_munged.sumstats	./Data/Munged_sumstats/CVD_latent_factor_sumstats_munged.sumstats	0.0411	0.023	1.7858	0.0741	0.1574	0.0119	1.0248	0.0272	0.015	0.008	ASCVD	Bipolar
./Data/Munged_sumstats/MDD_Als_2023_sumstats_munged.sumstats	./Data/Munged_sumstats/SCZ_2022_sumstats_munged.sumstats	0.3396	0.021	16.1316	1.529e-58	0.3632	0.0143	1.0787	0.0156	0.0531	0.0097	MDD	Schizophrenia
./Data/Munged_sumstats/MDDCVD_Als_2023_latent_factor_Q0.05_sumstats_munged.sumstats	./Data/Munged_sumstats/SCZ_2022_sumstats_munged.sumstats	0.1129	0.022	5.1398	2.7506e-7	0.3157	0.0124	1.0969	0.0148	0.0715	0.0091	MDD-ASCVD	Schizophrenia
./Data/Munged_sumstats/CVD_latent_factor_sumstats_munged.sumstats	./Data/Munged_sumstats/SCZ_2022_sumstats_munged.sumstats	-0.0087	0.0217	-0.4016	0.6879	0.3635	0.0146	1.0748	0.0161	0.0319	0.0099	ASCVD	Schizophrenia
