# Supplementary material for: Distinct biological signature and modifiable risk factors underlie the comorbidity between major depressive disorder and cardiovascular disease
Source: Nat Cardiovasc Res. 2024 Jun 17;3(6):754–69. doi: 10.1038/s44161-024-00488-y (PMC11182748; doi:10.1038/s44161-024-00488-y)
Supplement: Supplementary file 12 — Statistical source data. [file 44161_2024_488_MOESM12_ESM.xlsx]

## Sheet: ExtendedDataFig5
Trait2	Type2	Trait_labels2	Trait_label_short2	Trait1	Type1	Trait_labels1	Trait_label_short1	p1	p2	rg	se	z	p	h2_obs	h2_obs_se	h2_int	h2_int_se	gcov_int	gcov_int_se
PAD_2021_V2	Cardiovascular dis.	Peripheral artery dis.	PAD	DBP	Blood pressure	Diastolic blood press.	DBP	./Data/Munged_sumstats/DBP_sumstats_munged.sumstats	./Data/Munged_sumstats/PAD_2021_V2_sumstats_munged.sumstats	0.1575	0.0428	3.6814	2e-4	0.0091	0.0013	1.0169	0.0072	0.0046	0.0087
PAD_2021_V2	Cardiovascular dis.	Peripheral artery dis.	PAD	SBP	Blood pressure	Systolic blood press.	SBP	./Data/Munged_sumstats/PAD_2021_V2_sumstats_munged.sumstats	./Data/Munged_sumstats/SBP_sumstats_munged.sumstats	0.3231	0.0391	8.264	1.4085e-16	0.1145	0.0046	1.14	0.0364	0.0146	0.0088
PAD_2021_V2	Cardiovascular dis.	Peripheral artery dis.	PAD	PP	Blood pressure	Pulse pressure	PP	./Data/Munged_sumstats/PAD_2021_V2_sumstats_munged.sumstats	./Data/Munged_sumstats/PP_sumstats_munged.sumstats	0.3419	0.0355	9.6238	6.3453e-22	0.1034	0.0043	1.0748	0.0318	0.0153	0.0076
PAD_2021_V2	Cardiovascular dis.	Peripheral artery dis.	PAD	Loneliness	Psychosocial	Loneliness	Loneliness	./Data/Munged_sumstats/Loneliness_sumstats_munged.sumstats	./Data/Munged_sumstats/PAD_2021_V2_sumstats_munged.sumstats	0.262	0.0602	4.3544	1.3344e-5	0.0094	0.0013	1.0146	0.0071	0.0268	0.0054
PAD_2021_V2	Cardiovascular dis.	Peripheral artery dis.	PAD	Smoking	Psychosocial	Smoking	Smoking	./Data/Munged_sumstats/PAD_2021_V2_sumstats_munged.sumstats	./Data/Munged_sumstats/Smoking_sumstats_munged.sumstats	0.3928	0.0397	9.8915	4.5311e-23	0.0357	0.0012	0.8868	0.0096	0.0153	0.005
PAD_2021_V2	Cardiovascular dis.	Peripheral artery dis.	PAD	High_physical_activity_Wang_2022_V2	Psychosocial	Exercise	Exercise	./Data/Munged_sumstats/High_physical_activity_Wang_2022_V2_sumstats_munged.sumstats	./Data/Munged_sumstats/PAD_2021_V2_sumstats_munged.sumstats	-0.294	0.0508	-5.786	7.2069e-9	0.0095	0.0013	1.0134	0.0068	-0.0169	0.0048
PAD_2021_V2	Cardiovascular dis.	Peripheral artery dis.	PAD	Educational_attainment	Psychosocial	Educational attainment	Edu	./Data/Munged_sumstats/Educational_attainment_sumstats_munged.sumstats	./Data/Munged_sumstats/PAD_2021_V2_sumstats_munged.sumstats	-0.4406	0.0376	-11.7089	1.1476e-31	0.0094	0.0013	1.0138	0.0069	-0.0194	0.0061
PAD_2021_V2	Cardiovascular dis.	Peripheral artery dis.	PAD	Overall_physical_activity_Doherty_2018_V2	Psychosocial	Physical activity	Phys. act.	./Data/Munged_sumstats/Overall_physical_activity_Doherty_2018_V2_sumstats_munged.sumstats	./Data/Munged_sumstats/PAD_2021_V2_sumstats_munged.sumstats	-0.1137	0.056	-2.0304	0.0423	0.0094	0.0013	1.0145	0.0072	-0.0097	0.005
PAD_2021_V2	Cardiovascular dis.	Peripheral artery dis.	PAD	Sleep_duration_Doherty_2018_V2	Psychosocial	Sleep duration	Sleep	./Data/Munged_sumstats/PAD_2021_V2_sumstats_munged.sumstats	./Data/Munged_sumstats/Sleep_duration_Doherty_2018_V2_sumstats_munged.sumstats	-0.0391	0.0623	-0.6268	0.5308	0.1315	0.0077	1.0077	0.0073	0.0068	0.0053
PAD_2021_V2	Cardiovascular dis.	Peripheral artery dis.	PAD	CM_2021_V2	Childhood mal.	Childhood maltreatment	Child. mal.	./Data/Munged_sumstats/CM_2021_V2_sumstats_munged.sumstats	./Data/Munged_sumstats/PAD_2021_V2_sumstats_munged.sumstats	0.2952	0.0586	5.0396	4.6653e-7	0.0095	0.0012	1.0129	0.0068	0.0035	0.0051
PAD_2021_V2	Cardiovascular dis.	Peripheral artery dis.	PAD	TIID_DIAMANTE_2022	Metabolic	Type II diabetes	T2D	./Data/Munged_sumstats/PAD_2021_V2_sumstats_munged.sumstats	./Data/Munged_sumstats/TIID_DIAMANTE_2022_sumstats_munged.sumstats	0.395	0.0442	8.9368	4.0062e-19	0.0475	0.0026	0.9907	0.0218	0.0273	0.0055
PAD_2021_V2	Cardiovascular dis.	Peripheral artery dis.	PAD	TG_GLGC_2021	Metabolic	Triglycerides	TG	./Data/Munged_sumstats/PAD_2021_V2_sumstats_munged.sumstats	./Data/Munged_sumstats/TG_GLGC_2021_sumstats_munged.sumstats	0.2638	0.0432	6.11	9.9649e-10	0.1027	0.0132	1.2068	0.1382	0.0248	0.0096
PAD_2021_V2	Cardiovascular dis.	Peripheral artery dis.	PAD	HDL_GLGC_2021	Metabolic	High-density lipo.	HDL	./Data/Munged_sumstats/HDL_GLGC_2021_sumstats_munged.sumstats	./Data/Munged_sumstats/PAD_2021_V2_sumstats_munged.sumstats	-0.2638	0.0369	-7.1416	9.2261e-13	0.0095	0.0013	1.0137	0.007	-0.0378	0.0098
PAD_2021_V2	Cardiovascular dis.	Peripheral artery dis.	PAD	BMI	Metabolic	BMI	BMI	./Data/Munged_sumstats/BMI_sumstats_munged.sumstats	./Data/Munged_sumstats/PAD_2021_V2_sumstats_munged.sumstats	0.3443	0.0432	7.9758	1.5137e-15	0.0091	0.0014	1.0189	0.0077	0.0029	0.0087
PAD_2021_V2	Cardiovascular dis.	Peripheral artery dis.	PAD	NonHDL_GLGC_2021	Metabolic	Non high-density lipo.	NonHDL	./Data/Munged_sumstats/NonHDL_GLGC_2021_sumstats_munged.sumstats	./Data/Munged_sumstats/PAD_2021_V2_sumstats_munged.sumstats	0.1962	0.0466	4.2117000000000004	2.5349e-5	0.0093	0.0013	1.0147	0.0072	0.01	0.0097
PAD_2021_V2	Cardiovascular dis.	Peripheral artery dis.	PAD	TC_GLGC_2021	Metabolic	Total cholesterol	TC	./Data/Munged_sumstats/PAD_2021_V2_sumstats_munged.sumstats	./Data/Munged_sumstats/TC_GLGC_2021_sumstats_munged.sumstats	0.0887	0.0428	2.0717	0.0383	0.0832	0.0151	1.4513	0.2968	-0.0024	0.0105
PAD_2021_V2	Cardiovascular dis.	Peripheral artery dis.	PAD	LDL_GLGC_2021	Metabolic	Low-density lipo.	LDL	./Data/Munged_sumstats/LDL_GLGC_2021_sumstats_munged.sumstats	./Data/Munged_sumstats/PAD_2021_V2_sumstats_munged.sumstats	0.1077	0.0483	2.2303	0.0257	0.0094	0.0013	1.0139	0.0071	0.0032	0.0104
PAD_2021_V2	Cardiovascular dis.	Peripheral artery dis.	PAD	IL6	Inflammation	IL6	IL6	./Data/Munged_sumstats/IL6_sumstats_munged.sumstats	./Data/Munged_sumstats/PAD_2021_V2_sumstats_munged.sumstats	0.3848	0.1151	3.3434	8e-4	0.0094	0.0014	1.0159	0.0074	0.0025	0.0052
PAD_2021_V2	Cardiovascular dis.	Peripheral artery dis.	PAD	CRP_CHARGEUKB_2022	Inflammation	C-reactive protein	CRP	./Data/Munged_sumstats/CRP_CHARGEUKB_2022_sumstats_munged.sumstats	./Data/Munged_sumstats/PAD_2021_V2_sumstats_munged.sumstats	0.3342	0.0609	5.4885	4.0533e-8	0.0095	0.0012	1.013	0.0069	0.0201	0.0077
HF_2019_V2	Cardiovascular dis.	Heart failure	HF	DBP	Blood pressure	Diastolic blood press.	DBP	./Data/Munged_sumstats/DBP_sumstats_munged.sumstats	./Data/Munged_sumstats/HF_2019_V2_sumstats_munged.sumstats	0.252	0.03	8.4076	4.1841e-17	0.0078	6e-4	1.0064	0.0072	0.0087	0.0078
HF_2019_V2	Cardiovascular dis.	Heart failure	HF	SBP	Blood pressure	Systolic blood press.	SBP	./Data/Munged_sumstats/HF_2019_V2_sumstats_munged.sumstats	./Data/Munged_sumstats/SBP_sumstats_munged.sumstats	0.3362	0.0274	12.2631	1.4288e-34	0.1147	0.0046	1.1372	0.0363	0.0119	0.0079
HF_2019_V2	Cardiovascular dis.	Heart failure	HF	PP	Blood pressure	Pulse pressure	PP	./Data/Munged_sumstats/HF_2019_V2_sumstats_munged.sumstats	./Data/Munged_sumstats/PP_sumstats_munged.sumstats	0.2695	0.0267	10.1038	5.3153e-24	0.1036	0.0043	1.0729	0.0319	0.0112	0.0072
HF_2019_V2	Cardiovascular dis.	Heart failure	HF	Loneliness	Psychosocial	Loneliness	Loneliness	./Data/Munged_sumstats/HF_2019_V2_sumstats_munged.sumstats	./Data/Munged_sumstats/Loneliness_sumstats_munged.sumstats	0.2344	0.0383	6.1195	9.3894e-10	0.0378	0.0019	1.0244	0.0075	0.018	0.0048
HF_2019_V2	Cardiovascular dis.	Heart failure	HF	Smoking	Psychosocial	Smoking	Smoking	./Data/Munged_sumstats/HF_2019_V2_sumstats_munged.sumstats	./Data/Munged_sumstats/Smoking_sumstats_munged.sumstats	0.2757	0.0281	9.8114	1.0055e-22	0.0356	0.0012	0.8892	0.0097	0.0186	0.0052
HF_2019_V2	Cardiovascular dis.	Heart failure	HF	High_physical_activity_Wang_2022_V2	Psychosocial	Exercise	Exercise	./Data/Munged_sumstats/HF_2019_V2_sumstats_munged.sumstats	./Data/Munged_sumstats/High_physical_activity_Wang_2022_V2_sumstats_munged.sumstats	-0.2313	0.0454	-5.0959	3.4702e-7	0.0283	0.0016	1.0193	0.0085	-0.0281	0.0053
HF_2019_V2	Cardiovascular dis.	Heart failure	HF	Educational_attainment	Psychosocial	Educational attainment	Edu	./Data/Munged_sumstats/Educational_attainment_sumstats_munged.sumstats	./Data/Munged_sumstats/HF_2019_V2_sumstats_munged.sumstats	-0.2679	0.0256	-10.4527	1.4247000000000002e-25	0.0079	6e-4	1.0056	0.0069	-0.0344	0.0057
HF_2019_V2	Cardiovascular dis.	Heart failure	HF	Overall_physical_activity_Doherty_2018_V2	Psychosocial	Physical activity	Phys. act.	./Data/Munged_sumstats/HF_2019_V2_sumstats_munged.sumstats	./Data/Munged_sumstats/Overall_physical_activity_Doherty_2018_V2_sumstats_munged.sumstats	-0.1699	0.0409	-4.1506	3.3156e-5	0.1448	0.0082	1.009	0.0079	-0.0098	0.005
HF_2019_V2	Cardiovascular dis.	Heart failure	HF	Sleep_duration_Doherty_2018_V2	Psychosocial	Sleep duration	Sleep	./Data/Munged_sumstats/HF_2019_V2_sumstats_munged.sumstats	./Data/Munged_sumstats/Sleep_duration_Doherty_2018_V2_sumstats_munged.sumstats	-0.0797	0.042	-1.8978	0.0577	0.1314	0.0076	1.0077	0.0073	0.009	0.005
HF_2019_V2	Cardiovascular dis.	Heart failure	HF	CM_2021_V2	Childhood mal.	Childhood maltreatment	Child. mal.	./Data/Munged_sumstats/CM_2021_V2_sumstats_munged.sumstats	./Data/Munged_sumstats/HF_2019_V2_sumstats_munged.sumstats	0.1839	0.0466	3.9481	7.8762e-5	0.0078	6e-4	1.0063	0.0068	0.0048	0.0053
HF_2019_V2	Cardiovascular dis.	Heart failure	HF	TIID_DIAMANTE_2022	Metabolic	Type II diabetes	T2D	./Data/Munged_sumstats/HF_2019_V2_sumstats_munged.sumstats	./Data/Munged_sumstats/TIID_DIAMANTE_2022_sumstats_munged.sumstats	0.4878	0.0326	14.949	1.5814e-50	0.0475	0.0026	0.9911	0.0225	0.0484	0.006
HF_2019_V2	Cardiovascular dis.	Heart failure	HF	TG_GLGC_2021	Metabolic	Triglycerides	TG	./Data/Munged_sumstats/HF_2019_V2_sumstats_munged.sumstats	./Data/Munged_sumstats/TG_GLGC_2021_sumstats_munged.sumstats	0.2958	0.0322	9.1904	3.9149e-20	0.1025	0.0133	1.2114	0.141	0.0355	0.0083
HF_2019_V2	Cardiovascular dis.	Heart failure	HF	HDL_GLGC_2021	Metabolic	High-density lipo.	HDL	./Data/Munged_sumstats/HDL_GLGC_2021_sumstats_munged.sumstats	./Data/Munged_sumstats/HF_2019_V2_sumstats_munged.sumstats	-0.3385	0.0325	-10.4125	2.1748e-25	0.0078	6e-4	1.0069	0.0068	-0.0426	0.0095
HF_2019_V2	Cardiovascular dis.	Heart failure	HF	BMI	Metabolic	BMI	BMI	./Data/Munged_sumstats/BMI_sumstats_munged.sumstats	./Data/Munged_sumstats/HF_2019_V2_sumstats_munged.sumstats	0.5487	0.0267	20.5244	1.3048e-93	0.0077	7e-4	1.0073	0.0077	0.0341	0.0084
HF_2019_V2	Cardiovascular dis.	Heart failure	HF	NonHDL_GLGC_2021	Metabolic	Non high-density lipo.	NonHDL	./Data/Munged_sumstats/HF_2019_V2_sumstats_munged.sumstats	./Data/Munged_sumstats/NonHDL_GLGC_2021_sumstats_munged.sumstats	0.1285	0.0394	3.2615	0.0011	0.0818	0.0198	1.4237	0.3	0.0189	0.009
HF_2019_V2	Cardiovascular dis.	Heart failure	HF	TC_GLGC_2021	Metabolic	Total cholesterol	TC	./Data/Munged_sumstats/HF_2019_V2_sumstats_munged.sumstats	./Data/Munged_sumstats/TC_GLGC_2021_sumstats_munged.sumstats	0.0062	0.0328	0.1897	0.8495	0.0828	0.0153	1.46	0.3022	0.0016	0.0095
HF_2019_V2	Cardiovascular dis.	Heart failure	HF	LDL_GLGC_2021	Metabolic	Low-density lipo.	LDL	./Data/Munged_sumstats/HF_2019_V2_sumstats_munged.sumstats	./Data/Munged_sumstats/LDL_GLGC_2021_sumstats_munged.sumstats	0.0279	0.0366	0.7623	0.4459	0.0683	0.0157	1.4705	0.342	0.0111	0.0093
HF_2019_V2	Cardiovascular dis.	Heart failure	HF	IL6	Inflammation	IL6	IL6	./Data/Munged_sumstats/HF_2019_V2_sumstats_munged.sumstats	./Data/Munged_sumstats/IL6_sumstats_munged.sumstats	0.3574	0.091	3.9263	8.6254e-5	0.0522	0.0109	0.9658	0.0064	0.0029	0.0052
HF_2019_V2	Cardiovascular dis.	Heart failure	HF	CRP_CHARGEUKB_2022	Inflammation	C-reactive protein	CRP	./Data/Munged_sumstats/CRP_CHARGEUKB_2022_sumstats_munged.sumstats	./Data/Munged_sumstats/HF_2019_V2_sumstats_munged.sumstats	0.3664	0.0512	7.1595	8.0956e-13	0.0078	6e-4	1.0063	0.0069	0.0331	0.0067
CAD_2022	Cardiovascular dis.	Coronary artery dis.	CAD	DBP	Blood pressure	Diastolic blood press.	DBP	./Data/Munged_sumstats/CAD_2022_sumstats_munged.sumstats	./Data/Munged_sumstats/DBP_sumstats_munged.sumstats	0.2473	0.0256	9.6526	4.7947e-22	0.1054	0.0044	1.1345	0.034	0.0425	0.0138
CAD_2022	Cardiovascular dis.	Coronary artery dis.	CAD	SBP	Blood pressure	Systolic blood press.	SBP	./Data/Munged_sumstats/CAD_2022_sumstats_munged.sumstats	./Data/Munged_sumstats/SBP_sumstats_munged.sumstats	0.3367	0.0224	15.0619	2.8819e-51	0.1148	0.0045	1.1353	0.0358	0.0554	0.0136
CAD_2022	Cardiovascular dis.	Coronary artery dis.	CAD	PP	Blood pressure	Pulse pressure	PP	./Data/Munged_sumstats/CAD_2022_sumstats_munged.sumstats	./Data/Munged_sumstats/PP_sumstats_munged.sumstats	0.2912	0.0231	12.6178	1.6854e-36	0.1037	0.0042	1.0707	0.0314	0.0421	0.0135
CAD_2022	Cardiovascular dis.	Coronary artery dis.	CAD	Loneliness	Psychosocial	Loneliness	Loneliness	./Data/Munged_sumstats/CAD_2022_sumstats_munged.sumstats	./Data/Munged_sumstats/Loneliness_sumstats_munged.sumstats	0.2014	0.0235	8.5582	1.1463e-17	0.0378	0.0019	1.0245	0.0074	0.0353	0.0057
CAD_2022	Cardiovascular dis.	Coronary artery dis.	CAD	Smoking	Psychosocial	Smoking	Smoking	./Data/Munged_sumstats/CAD_2022_sumstats_munged.sumstats	./Data/Munged_sumstats/Smoking_sumstats_munged.sumstats	0.2323	0.0211	10.9881	4.360899999999999e-28	0.0355	0.0012	0.8898	0.0098	0.0392	0.0063
CAD_2022	Cardiovascular dis.	Coronary artery dis.	CAD	High_physical_activity_Wang_2022_V2	Psychosocial	Exercise	Exercise	./Data/Munged_sumstats/CAD_2022_sumstats_munged.sumstats	./Data/Munged_sumstats/High_physical_activity_Wang_2022_V2_sumstats_munged.sumstats	-0.2005	0.025	-8.0129	1.1203e-15	0.0283	0.0016	1.0186	0.0082	-0.0309	0.0062
CAD_2022	Cardiovascular dis.	Coronary artery dis.	CAD	Educational_attainment	Psychosocial	Educational attainment	Edu	./Data/Munged_sumstats/CAD_2022_sumstats_munged.sumstats	./Data/Munged_sumstats/Educational_attainment_sumstats_munged.sumstats	-0.2734	0.0175	-15.6435	3.6787e-55	0.1126	0.0032	0.9766	0.016	-0.038	0.0072
CAD_2022	Cardiovascular dis.	Coronary artery dis.	CAD	Overall_physical_activity_Doherty_2018_V2	Psychosocial	Physical activity	Phys. act.	./Data/Munged_sumstats/CAD_2022_sumstats_munged.sumstats	./Data/Munged_sumstats/Overall_physical_activity_Doherty_2018_V2_sumstats_munged.sumstats	-0.1967	0.0253	-7.7693	7.8943e-15	0.1454	0.0082	1.0081	0.008	-0.0155	0.0059
CAD_2022	Cardiovascular dis.	Coronary artery dis.	CAD	Sleep_duration_Doherty_2018_V2	Psychosocial	Sleep duration	Sleep	./Data/Munged_sumstats/CAD_2022_sumstats_munged.sumstats	./Data/Munged_sumstats/Sleep_duration_Doherty_2018_V2_sumstats_munged.sumstats	0.0346	0.0257	1.3477	0.1778	0.1322	0.0076	1.0062	0.0072	0.0086	0.0057
CAD_2022	Cardiovascular dis.	Coronary artery dis.	CAD	CM_2021_V2	Childhood mal.	Childhood maltreatment	Child. mal.	./Data/Munged_sumstats/CAD_2022_sumstats_munged.sumstats	./Data/Munged_sumstats/CM_2021_V2_sumstats_munged.sumstats	0.1453	0.0257	5.6538	1.569e-8	0.0718	0.0038	1.0053	0.0077	0.0082	0.0058
CAD_2022	Cardiovascular dis.	Coronary artery dis.	CAD	TIID_DIAMANTE_2022	Metabolic	Type II diabetes	T2D	./Data/Munged_sumstats/CAD_2022_sumstats_munged.sumstats	./Data/Munged_sumstats/TIID_DIAMANTE_2022_sumstats_munged.sumstats	0.3947	0.0215	18.3998	1.3174e-75	0.0474	0.0026	0.9916	0.0223	0.0829	0.0084
CAD_2022	Cardiovascular dis.	Coronary artery dis.	CAD	TG_GLGC_2021	Metabolic	Triglycerides	TG	./Data/Munged_sumstats/CAD_2022_sumstats_munged.sumstats	./Data/Munged_sumstats/TG_GLGC_2021_sumstats_munged.sumstats	0.3429	0.0308	11.1242	9.563599999999999e-29	0.1026	0.0131	1.2091	0.1377	0.065	0.0173
CAD_2022	Cardiovascular dis.	Coronary artery dis.	CAD	HDL_GLGC_2021	Metabolic	High-density lipo.	HDL	./Data/Munged_sumstats/CAD_2022_sumstats_munged.sumstats	./Data/Munged_sumstats/HDL_GLGC_2021_sumstats_munged.sumstats	-0.3042	0.0245	-12.432	1.7530000000000002e-35	0.1083	0.0092	1.5037	0.2119	-0.1098	0.0294
CAD_2022	Cardiovascular dis.	Coronary artery dis.	CAD	BMI	Metabolic	BMI	BMI	./Data/Munged_sumstats/BMI_sumstats_munged.sumstats	./Data/Munged_sumstats/CAD_2022_sumstats_munged.sumstats	0.2879	0.0208	13.8192	1.9524e-43	0.0336	0.0025	1.0034	0.0212	0.0299	0.0102
CAD_2022	Cardiovascular dis.	Coronary artery dis.	CAD	NonHDL_GLGC_2021	Metabolic	Non high-density lipo.	NonHDL	./Data/Munged_sumstats/CAD_2022_sumstats_munged.sumstats	./Data/Munged_sumstats/NonHDL_GLGC_2021_sumstats_munged.sumstats	0.2499	0.039	6.4013	1.5411e-10	0.082	0.02	1.4194	0.2964	0.1345	0.0513
CAD_2022	Cardiovascular dis.	Coronary artery dis.	CAD	TC_GLGC_2021	Metabolic	Total cholesterol	TC	./Data/Munged_sumstats/CAD_2022_sumstats_munged.sumstats	./Data/Munged_sumstats/TC_GLGC_2021_sumstats_munged.sumstats	0.1146	0.0465	2.467	0.0136	0.0833	0.0154	1.4483	0.2987	0.1019	0.0517
CAD_2022	Cardiovascular dis.	Coronary artery dis.	CAD	LDL_GLGC_2021	Metabolic	Low-density lipo.	LDL	./Data/Munged_sumstats/CAD_2022_sumstats_munged.sumstats	./Data/Munged_sumstats/LDL_GLGC_2021_sumstats_munged.sumstats	0.1437	0.0476	3.0177	0.0025	0.0687	0.0157	1.4622	0.3362	0.1252	0.053
CAD_2022	Cardiovascular dis.	Coronary artery dis.	CAD	IL6	Inflammation	IL6	IL6	./Data/Munged_sumstats/CAD_2022_sumstats_munged.sumstats	./Data/Munged_sumstats/IL6_sumstats_munged.sumstats	0.1984	0.0557	3.5618	4e-4	0.0519	0.0109	0.9661	0.0064	0.0134	0.0055
CAD_2022	Cardiovascular dis.	Coronary artery dis.	CAD	CRP_CHARGEUKB_2022	Inflammation	C-reactive protein	CRP	./Data/Munged_sumstats/CAD_2022_sumstats_munged.sumstats	./Data/Munged_sumstats/CRP_CHARGEUKB_2022_sumstats_munged.sumstats	0.2628	0.0508	5.1714	2.3241e-7	0.1355	0.0222	1.0201	0.1105	0.005	0.0252
Stroke_Gigastroke_2022	Cardiovascular dis.	Stroke	Stroke	DBP	Blood pressure	Diastolic blood press.	DBP	./Data/Munged_sumstats/DBP_sumstats_munged.sumstats	./Data/Munged_sumstats/Stroke_Gigastroke_2022_sumstats_munged.sumstats	0.328	0.0332	9.8713	5.5455e-23	0.0059	5e-4	1.0756	0.0073	0.0401	0.0098
Stroke_Gigastroke_2022	Cardiovascular dis.	Stroke	Stroke	SBP	Blood pressure	Systolic blood press.	SBP	./Data/Munged_sumstats/SBP_sumstats_munged.sumstats	./Data/Munged_sumstats/Stroke_Gigastroke_2022_sumstats_munged.sumstats	0.3869	0.0306	12.6318	1.4094e-36	0.0058	5e-4	1.0763	0.0074	0.0424	0.0099
Stroke_Gigastroke_2022	Cardiovascular dis.	Stroke	Stroke	PP	Blood pressure	Pulse pressure	PP	./Data/Munged_sumstats/PP_sumstats_munged.sumstats	./Data/Munged_sumstats/Stroke_Gigastroke_2022_sumstats_munged.sumstats	0.2793	0.0312	8.9574	3.3228000000000004e-19	0.0058	5e-4	1.0763	0.0074	0.0283	0.0084
Stroke_Gigastroke_2022	Cardiovascular dis.	Stroke	Stroke	Loneliness	Psychosocial	Loneliness	Loneliness	./Data/Munged_sumstats/Loneliness_sumstats_munged.sumstats	./Data/Munged_sumstats/Stroke_Gigastroke_2022_sumstats_munged.sumstats	0.1502	0.0424	3.5452	4e-4	0.0059	5e-4	1.0762	0.0074	0.0065	0.0055
Stroke_Gigastroke_2022	Cardiovascular dis.	Stroke	Stroke	Smoking	Psychosocial	Smoking	Smoking	./Data/Munged_sumstats/Smoking_sumstats_munged.sumstats	./Data/Munged_sumstats/Stroke_Gigastroke_2022_sumstats_munged.sumstats	0.211	0.0305	6.9241	4.3864e-12	0.0059	5e-4	1.0734	0.0071	0.0165	0.0053
Stroke_Gigastroke_2022	Cardiovascular dis.	Stroke	Stroke	High_physical_activity_Wang_2022_V2	Psychosocial	Exercise	Exercise	./Data/Munged_sumstats/High_physical_activity_Wang_2022_V2_sumstats_munged.sumstats	./Data/Munged_sumstats/Stroke_Gigastroke_2022_sumstats_munged.sumstats	-0.2075	0.0444	-4.6702	3.0096e-6	0.006	5e-4	1.0729	0.0069	-0.0072	0.0055
Stroke_Gigastroke_2022	Cardiovascular dis.	Stroke	Stroke	Educational_attainment	Psychosocial	Educational attainment	Edu	./Data/Munged_sumstats/Educational_attainment_sumstats_munged.sumstats	./Data/Munged_sumstats/Stroke_Gigastroke_2022_sumstats_munged.sumstats	-0.2344	0.0276	-8.4808	2.237e-17	0.0059	5e-4	1.0735	0.0072	-0.0114	0.0065
Stroke_Gigastroke_2022	Cardiovascular dis.	Stroke	Stroke	Overall_physical_activity_Doherty_2018_V2	Psychosocial	Physical activity	Phys. act.	./Data/Munged_sumstats/Overall_physical_activity_Doherty_2018_V2_sumstats_munged.sumstats	./Data/Munged_sumstats/Stroke_Gigastroke_2022_sumstats_munged.sumstats	-0.2133	0.0423	-5.0438	4.5646e-7	0.0059	5e-4	1.0762	0.0073	0.002	0.0054
Stroke_Gigastroke_2022	Cardiovascular dis.	Stroke	Stroke	Sleep_duration_Doherty_2018_V2	Psychosocial	Sleep duration	Sleep	./Data/Munged_sumstats/Sleep_duration_Doherty_2018_V2_sumstats_munged.sumstats	./Data/Munged_sumstats/Stroke_Gigastroke_2022_sumstats_munged.sumstats	0.0419	0.046	0.9093	0.3632	0.0059	5e-4	1.0762	0.0073	0.0033	0.0051
Stroke_Gigastroke_2022	Cardiovascular dis.	Stroke	Stroke	CM_2021_V2	Childhood mal.	Childhood maltreatment	Child. mal.	./Data/Munged_sumstats/CM_2021_V2_sumstats_munged.sumstats	./Data/Munged_sumstats/Stroke_Gigastroke_2022_sumstats_munged.sumstats	0.1698	0.0434	3.9134	9.1001e-5	0.006	5e-4	1.0726	0.007	-0.0007	0.0052
Stroke_Gigastroke_2022	Cardiovascular dis.	Stroke	Stroke	TIID_DIAMANTE_2022	Metabolic	Type II diabetes	T2D	./Data/Munged_sumstats/Stroke_Gigastroke_2022_sumstats_munged.sumstats	./Data/Munged_sumstats/TIID_DIAMANTE_2022_sumstats_munged.sumstats	0.3503	0.0302	11.5833	5.0077e-31	0.0476	0.0026	0.99	0.0221	0.0343	0.0061
Stroke_Gigastroke_2022	Cardiovascular dis.	Stroke	Stroke	TG_GLGC_2021	Metabolic	Triglycerides	TG	./Data/Munged_sumstats/Stroke_Gigastroke_2022_sumstats_munged.sumstats	./Data/Munged_sumstats/TG_GLGC_2021_sumstats_munged.sumstats	0.1859	0.0316	5.8767	4.1845e-9	0.1029	0.0132	1.2058	0.1388	0.0234	0.0085
Stroke_Gigastroke_2022	Cardiovascular dis.	Stroke	Stroke	HDL_GLGC_2021	Metabolic	High-density lipo.	HDL	./Data/Munged_sumstats/HDL_GLGC_2021_sumstats_munged.sumstats	./Data/Munged_sumstats/Stroke_Gigastroke_2022_sumstats_munged.sumstats	-0.2335	0.0283	-8.2403	1.718e-16	0.0059	5e-4	1.0741	0.0071	-0.022	0.0083
Stroke_Gigastroke_2022	Cardiovascular dis.	Stroke	Stroke	BMI	Metabolic	BMI	BMI	./Data/Munged_sumstats/BMI_sumstats_munged.sumstats	./Data/Munged_sumstats/Stroke_Gigastroke_2022_sumstats_munged.sumstats	0.2445	0.0284	8.6161	6.9281e-18	0.0058	5e-4	1.0803	0.0079	-0.0116	0.0084
Stroke_Gigastroke_2022	Cardiovascular dis.	Stroke	Stroke	NonHDL_GLGC_2021	Metabolic	Non high-density lipo.	NonHDL	./Data/Munged_sumstats/NonHDL_GLGC_2021_sumstats_munged.sumstats	./Data/Munged_sumstats/Stroke_Gigastroke_2022_sumstats_munged.sumstats	0.1178	0.0374	3.1542	0.0016	0.0059	5e-4	1.0756	0.0072	0.0151	0.0079
Stroke_Gigastroke_2022	Cardiovascular dis.	Stroke	Stroke	TC_GLGC_2021	Metabolic	Total cholesterol	TC	./Data/Munged_sumstats/Stroke_Gigastroke_2022_sumstats_munged.sumstats	./Data/Munged_sumstats/TC_GLGC_2021_sumstats_munged.sumstats	0.0221	0.0325	0.6811	0.4958	0.0832	0.0152	1.4513	0.298	0.0089	0.0079
Stroke_Gigastroke_2022	Cardiovascular dis.	Stroke	Stroke	LDL_GLGC_2021	Metabolic	Low-density lipo.	LDL	./Data/Munged_sumstats/LDL_GLGC_2021_sumstats_munged.sumstats	./Data/Munged_sumstats/Stroke_Gigastroke_2022_sumstats_munged.sumstats	0.0432	0.0361	1.1952	0.232	0.0059	5e-4	1.075	0.0071	0.0104	0.0077
Stroke_Gigastroke_2022	Cardiovascular dis.	Stroke	Stroke	IL6	Inflammation	IL6	IL6	./Data/Munged_sumstats/IL6_sumstats_munged.sumstats	./Data/Munged_sumstats/Stroke_Gigastroke_2022_sumstats_munged.sumstats	0.2178	0.0999	2.1809	0.0292	0.0059	5e-4	1.0748	0.0083	0.0103	0.0056
Stroke_Gigastroke_2022	Cardiovascular dis.	Stroke	Stroke	CRP_CHARGEUKB_2022	Inflammation	C-reactive protein	CRP	./Data/Munged_sumstats/CRP_CHARGEUKB_2022_sumstats_munged.sumstats	./Data/Munged_sumstats/Stroke_Gigastroke_2022_sumstats_munged.sumstats	0.2353	0.0421	5.5898	2.2733e-8	0.006	5e-4	1.073	0.007	-0.0004	0.0066
AF	Cardiovascular dis.	Atrial fibrillation	AF	DBP	Blood pressure	Diastolic blood press.	DBP	./Data/Munged_sumstats/AF_sumstats_munged.sumstats	./Data/Munged_sumstats/DBP_sumstats_munged.sumstats	0.1133	0.023	4.9181	8.7393e-7	0.1052	0.0044	1.1366	0.0341	0.0166	0.0092
AF	Cardiovascular dis.	Atrial fibrillation	AF	SBP	Blood pressure	Systolic blood press.	SBP	./Data/Munged_sumstats/AF_sumstats_munged.sumstats	./Data/Munged_sumstats/SBP_sumstats_munged.sumstats	0.1301	0.0241	5.3943	6.8774e-8	0.1145	0.0045	1.1387	0.0364	0.0188	0.01
AF	Cardiovascular dis.	Atrial fibrillation	AF	PP	Blood pressure	Pulse pressure	PP	./Data/Munged_sumstats/AF_sumstats_munged.sumstats	./Data/Munged_sumstats/PP_sumstats_munged.sumstats	0.0929	0.0237	3.9143	9.0666e-5	0.1035	0.0043	1.0734	0.0319	0.0121	0.0097
AF	Cardiovascular dis.	Atrial fibrillation	AF	Loneliness	Psychosocial	Loneliness	Loneliness	./Data/Munged_sumstats/AF_sumstats_munged.sumstats	./Data/Munged_sumstats/Loneliness_sumstats_munged.sumstats	0.0688	0.0281	2.4465	0.0144	0.0379	0.0019	1.0235	0.0076	0.0067	0.0059
AF	Cardiovascular dis.	Atrial fibrillation	AF	Smoking	Psychosocial	Smoking	Smoking	./Data/Munged_sumstats/AF_sumstats_munged.sumstats	./Data/Munged_sumstats/Smoking_sumstats_munged.sumstats	0.0764	0.0183	4.1822	2.8875e-5	0.0357	0.0012	0.8857	0.0096	0.024	0.0059
AF	Cardiovascular dis.	Atrial fibrillation	AF	High_physical_activity_Wang_2022_V2	Psychosocial	Exercise	Exercise	./Data/Munged_sumstats/AF_sumstats_munged.sumstats	./Data/Munged_sumstats/High_physical_activity_Wang_2022_V2_sumstats_munged.sumstats	0.0014	0.0251	0.0556	0.9557	0.0283	0.0016	1.0196	0.0084	-0.0173	0.0054
AF	Cardiovascular dis.	Atrial fibrillation	AF	Educational_attainment	Psychosocial	Educational attainment	Edu	./Data/Munged_sumstats/AF_sumstats_munged.sumstats	./Data/Munged_sumstats/Educational_attainment_sumstats_munged.sumstats	-0.0679	0.0174	-3.8997	9.63e-5	0.1122	0.0031	0.9822	0.0161	-0.0151	0.0072
AF	Cardiovascular dis.	Atrial fibrillation	AF	Overall_physical_activity_Doherty_2018_V2	Psychosocial	Physical activity	Phys. act.	./Data/Munged_sumstats/AF_sumstats_munged.sumstats	./Data/Munged_sumstats/Overall_physical_activity_Doherty_2018_V2_sumstats_munged.sumstats	-0.0381	0.0273	-1.3987	0.1619	0.145	0.0083	1.0086	0.008	-0.0091	0.0055
AF	Cardiovascular dis.	Atrial fibrillation	AF	Sleep_duration_Doherty_2018_V2	Psychosocial	Sleep duration	Sleep	./Data/Munged_sumstats/AF_sumstats_munged.sumstats	./Data/Munged_sumstats/Sleep_duration_Doherty_2018_V2_sumstats_munged.sumstats	-0.0611	0.0301	-2.0311	0.0422	0.1312	0.0076	1.0083	0.0071	0.0062	0.0056
AF	Cardiovascular dis.	Atrial fibrillation	AF	CM_2021_V2	Childhood mal.	Childhood maltreatment	Child. mal.	./Data/Munged_sumstats/AF_sumstats_munged.sumstats	./Data/Munged_sumstats/CM_2021_V2_sumstats_munged.sumstats	0.0497	0.0281	1.7719	0.0764	0.0713	0.0038	1.0073	0.0076	0.0064	0.0051
AF	Cardiovascular dis.	Atrial fibrillation	AF	TIID_DIAMANTE_2022	Metabolic	Type II diabetes	T2D	./Data/Munged_sumstats/AF_sumstats_munged.sumstats	./Data/Munged_sumstats/TIID_DIAMANTE_2022_sumstats_munged.sumstats	0.1031	0.0236	4.3693	1.2466e-5	0.0475	0.0026	0.9906	0.0219	0.0453	0.0064
AF	Cardiovascular dis.	Atrial fibrillation	AF	TG_GLGC_2021	Metabolic	Triglycerides	TG	./Data/Munged_sumstats/AF_sumstats_munged.sumstats	./Data/Munged_sumstats/TG_GLGC_2021_sumstats_munged.sumstats	0.0346	0.0219	1.5762	0.115	0.1028	0.0132	1.2061	0.1377	-0.0026	0.0089
AF	Cardiovascular dis.	Atrial fibrillation	AF	HDL_GLGC_2021	Metabolic	High-density lipo.	HDL	./Data/Munged_sumstats/AF_sumstats_munged.sumstats	./Data/Munged_sumstats/HDL_GLGC_2021_sumstats_munged.sumstats	-0.1121	0.018	-6.2208	4.9451e-10	0.1088	0.0092	1.4972	0.2069	-0.0246	0.0091
AF	Cardiovascular dis.	Atrial fibrillation	AF	BMI	Metabolic	BMI	BMI	./Data/Munged_sumstats/AF_sumstats_munged.sumstats	./Data/Munged_sumstats/BMI_sumstats_munged.sumstats	0.1939	0.0205	9.4389	3.7683e-21	0.2113	0.0066	1.0243	0.0275	0.0367	0.0082
AF	Cardiovascular dis.	Atrial fibrillation	AF	NonHDL_GLGC_2021	Metabolic	Non high-density lipo.	NonHDL	./Data/Munged_sumstats/AF_sumstats_munged.sumstats	./Data/Munged_sumstats/NonHDL_GLGC_2021_sumstats_munged.sumstats	-0.0288	0.0229	-1.2577	0.2085	0.0822	0.0196	1.4174	0.2944	-0.0201	0.0083
AF	Cardiovascular dis.	Atrial fibrillation	AF	TC_GLGC_2021	Metabolic	Total cholesterol	TC	./Data/Munged_sumstats/AF_sumstats_munged.sumstats	./Data/Munged_sumstats/TC_GLGC_2021_sumstats_munged.sumstats	-0.0719	0.0214	-3.3649	8e-4	0.0833	0.0151	1.4499	0.2955	-0.025	0.0091
AF	Cardiovascular dis.	Atrial fibrillation	AF	LDL_GLGC_2021	Metabolic	Low-density lipo.	LDL	./Data/Munged_sumstats/AF_sumstats_munged.sumstats	./Data/Munged_sumstats/LDL_GLGC_2021_sumstats_munged.sumstats	-0.0549	0.023	-2.3861	0.017	0.0688	0.0154	1.4613	0.3349	-0.0204	0.0092
AF	Cardiovascular dis.	Atrial fibrillation	AF	IL6	Inflammation	IL6	IL6	./Data/Munged_sumstats/AF_sumstats_munged.sumstats	./Data/Munged_sumstats/IL6_sumstats_munged.sumstats	0.1086	0.0622	1.7475	0.0806	0.052	0.0109	0.9661	0.0064	0.0116	0.0053
AF	Cardiovascular dis.	Atrial fibrillation	AF	CRP_CHARGEUKB_2022	Inflammation	C-reactive protein	CRP	./Data/Munged_sumstats/AF_sumstats_munged.sumstats	./Data/Munged_sumstats/CRP_CHARGEUKB_2022_sumstats_munged.sumstats	0.1043	0.0249	4.182	2.8899e-5	0.1346	0.0222	1.0286	0.1129	0.0248	0.0075
