# Supplementary material for: Distinct biological signature and modifiable risk factors underlie the comorbidity between major depressive disorder and cardiovascular disease
Source: Nat Cardiovasc Res. 2024 Jun 17;3(6):754–69. doi: 10.1038/s44161-024-00488-y (PMC11182748; doi:10.1038/s44161-024-00488-y)
Supplement: Supplementary file 13 — Statistical source data. [file 44161_2024_488_MOESM13_ESM.xlsx]

## Sheet: ExtendedDataFig6
Trait	Type	Trait_labels	Trait_label_short	p1	p2	rg	se	z	p	h2_obs	h2_obs_se	h2_int	h2_int_se	gcov_int	gcov_int_se	Trait1
DBP	Blood pressure	Diastolic blood press.	DBP	./Data/Munged_sumstats/20518-psychomotor_sumstats_munged.sumstats	./Data/Munged_sumstats/DBP_sumstats_munged.sumstats	0.0218	0.0431	0.5064	0.6126	0.105	0.0044	1.1393	0.0341	0.0014	0.0065	Psychomotor
DBP	Blood pressure	Diastolic blood press.	DBP	./Data/Munged_sumstats/20507-inadequacy_sumstats_munged.sumstats	./Data/Munged_sumstats/DBP_sumstats_munged.sumstats	0.0303	0.0308	0.9845	0.3249	0.105	0.0044	1.1397	0.0341	-0.0054	0.0061	Inadequacy
DBP	Blood pressure	Diastolic blood press.	DBP	./Data/Munged_sumstats/20511-appetite_sumstats_munged.sumstats	./Data/Munged_sumstats/DBP_sumstats_munged.sumstats	0.0365	0.0315	1.1587	0.2466	0.105	0.0044	1.1397	0.0341	-0.0064	0.0076	Appetite
DBP	Blood pressure	Diastolic blood press.	DBP	./Data/Munged_sumstats/20508-concentration_sumstats_munged.sumstats	./Data/Munged_sumstats/DBP_sumstats_munged.sumstats	0.0491	0.0308	1.5966	0.1104	0.105	0.0044	1.1394	0.0341	-0.0038	0.0066	Concentration
DBP	Blood pressure	Diastolic blood press.	DBP	./Data/Munged_sumstats/20517-sleep_sumstats_munged.sumstats	./Data/Munged_sumstats/DBP_sumstats_munged.sumstats	0.052	0.0258	2.0124	0.0442	0.105	0.0044	1.1394	0.0341	-0.0021	0.0065	Sleep
DBP	Blood pressure	Diastolic blood press.	DBP	./Data/Munged_sumstats/20510-depressed_sumstats_munged.sumstats	./Data/Munged_sumstats/DBP_sumstats_munged.sumstats	0.0572	0.0326	1.7545	0.0793	0.105	0.0044	1.1395	0.0341	0.0025	0.0069	Depressed
DBP	Blood pressure	Diastolic blood press.	DBP	./Data/Munged_sumstats/20519-tired_sumstats_munged.sumstats	./Data/Munged_sumstats/DBP_sumstats_munged.sumstats	0.0696	0.0254	2.737	0.0062	0.105	0.0044	1.1394	0.0341	-0.002	0.0068	Tired
DBP	Blood pressure	Diastolic blood press.	DBP	./Data/Munged_sumstats/20513-suicidal_sumstats_munged.sumstats	./Data/Munged_sumstats/DBP_sumstats_munged.sumstats	0.0852	0.0492	1.7298	0.0837	0.105	0.0044	1.1394	0.0341	0.0032	0.0073	Suicidal
DBP	Blood pressure	Diastolic blood press.	DBP	./Data/Munged_sumstats/20514-anhedonia_sumstats_munged.sumstats	./Data/Munged_sumstats/DBP_sumstats_munged.sumstats	0.0946	0.0308	3.0749	0.0021	0.105	0.0044	1.1394	0.0341	-0.0017	0.007	Anhedonia
DBP	Blood pressure	Diastolic blood press.	DBP	./Data/Munged_sumstats/DBP_sumstats_munged.sumstats	./Data/Munged_sumstats/MDD_Als_2023_sumstats_munged.sumstats	0.0289	0.0146	1.9808	0.0476	0.0453	0.0016	1.0165	0.0125	0.0041	0.0086	MDD
SBP	Blood pressure	Systolic blood press.	SBP	./Data/Munged_sumstats/20518-psychomotor_sumstats_munged.sumstats	./Data/Munged_sumstats/SBP_sumstats_munged.sumstats	8e-4	0.0431	0.0175	0.986	0.1143	0.0045	1.1418	0.0369	-0.0037	0.0072	Psychomotor
SBP	Blood pressure	Systolic blood press.	SBP	./Data/Munged_sumstats/20513-suicidal_sumstats_munged.sumstats	./Data/Munged_sumstats/SBP_sumstats_munged.sumstats	0.0021	0.0481	0.0432	0.9656	0.1143	0.0045	1.1421	0.0369	0.0024	0.008	Suicidal
SBP	Blood pressure	Systolic blood press.	SBP	./Data/Munged_sumstats/20507-inadequacy_sumstats_munged.sumstats	./Data/Munged_sumstats/SBP_sumstats_munged.sumstats	0.0042	0.0316	0.1317	0.8952	0.1143	0.0045	1.1421	0.0369	-0.0108	0.0074	Inadequacy
SBP	Blood pressure	Systolic blood press.	SBP	./Data/Munged_sumstats/20508-concentration_sumstats_munged.sumstats	./Data/Munged_sumstats/SBP_sumstats_munged.sumstats	0.0146	0.0313	0.4661	0.6411	0.1143	0.0045	1.1421	0.0369	-0.006	0.0072	Concentration
SBP	Blood pressure	Systolic blood press.	SBP	./Data/Munged_sumstats/20510-depressed_sumstats_munged.sumstats	./Data/Munged_sumstats/SBP_sumstats_munged.sumstats	0.02	0.0316	0.6328	0.5269	0.1143	0.0045	1.1421	0.0369	0.0046	0.0074	Depressed
SBP	Blood pressure	Systolic blood press.	SBP	./Data/Munged_sumstats/20517-sleep_sumstats_munged.sumstats	./Data/Munged_sumstats/SBP_sumstats_munged.sumstats	0.0333	0.0259	1.2877	0.1978	0.1143	0.0045	1.1421	0.0369	0.0015	0.007	Sleep
SBP	Blood pressure	Systolic blood press.	SBP	./Data/Munged_sumstats/20511-appetite_sumstats_munged.sumstats	./Data/Munged_sumstats/SBP_sumstats_munged.sumstats	0.0367	0.0339	1.0823	0.2791	0.1143	0.0045	1.1421	0.0369	-0.0097	0.0084	Appetite
SBP	Blood pressure	Systolic blood press.	SBP	./Data/Munged_sumstats/20514-anhedonia_sumstats_munged.sumstats	./Data/Munged_sumstats/SBP_sumstats_munged.sumstats	0.0428	0.0313	1.3686	0.1711	0.1143	0.0045	1.1421	0.0369	3e-4	0.0075	Anhedonia
SBP	Blood pressure	Systolic blood press.	SBP	./Data/Munged_sumstats/20519-tired_sumstats_munged.sumstats	./Data/Munged_sumstats/SBP_sumstats_munged.sumstats	0.0622	0.025	2.4857	0.0129	0.1143	0.0045	1.1421	0.0369	3e-4	0.0069	Tired
SBP	Blood pressure	Systolic blood press.	SBP	./Data/Munged_sumstats/MDD_Als_2023_sumstats_munged.sumstats	./Data/Munged_sumstats/SBP_sumstats_munged.sumstats	0.0232	0.0147	1.5809	0.1139	0.1144	0.0045	1.1414	0.0369	0.002	0.0083	MDD
PP	Blood pressure	Pulse pressure	PP	./Data/Munged_sumstats/20513-suicidal_sumstats_munged.sumstats	./Data/Munged_sumstats/PP_sumstats_munged.sumstats	-0.0629	0.0475	-1.3254	0.185	0.1033	0.0043	1.0756	0.0326	-0.0021	0.0078	Suicidal
PP	Blood pressure	Pulse pressure	PP	./Data/Munged_sumstats/20507-inadequacy_sumstats_munged.sumstats	./Data/Munged_sumstats/PP_sumstats_munged.sumstats	-0.0249	0.0307	-0.8119	0.4168	0.1033	0.0043	1.0761	0.0326	-0.0124	0.0074	Inadequacy
PP	Blood pressure	Pulse pressure	PP	./Data/Munged_sumstats/20508-concentration_sumstats_munged.sumstats	./Data/Munged_sumstats/PP_sumstats_munged.sumstats	-0.024	0.0311	-0.772	0.4401	0.1033	0.0043	1.0756	0.0326	-0.008	0.0073	Concentration
PP	Blood pressure	Pulse pressure	PP	./Data/Munged_sumstats/20514-anhedonia_sumstats_munged.sumstats	./Data/Munged_sumstats/PP_sumstats_munged.sumstats	-0.0221	0.0311	-0.713	0.4759	0.1033	0.0043	1.0756	0.0326	-0.0005	0.0071	Anhedonia
PP	Blood pressure	Pulse pressure	PP	./Data/Munged_sumstats/20510-depressed_sumstats_munged.sumstats	./Data/Munged_sumstats/PP_sumstats_munged.sumstats	-0.0182	0.0307	-0.5923	0.5537	0.1033	0.0043	1.0757	0.0326	0.0013	0.007	Depressed
PP	Blood pressure	Pulse pressure	PP	./Data/Munged_sumstats/20518-psychomotor_sumstats_munged.sumstats	./Data/Munged_sumstats/PP_sumstats_munged.sumstats	-0.0139	0.0436	-0.3186	0.75	0.1034	0.0043	1.0754	0.0326	-0.0099	0.0069	Psychomotor
PP	Blood pressure	Pulse pressure	PP	./Data/Munged_sumstats/20517-sleep_sumstats_munged.sumstats	./Data/Munged_sumstats/PP_sumstats_munged.sumstats	-0.0034	0.0282	-0.1215	0.9033	0.1033	0.0043	1.0756	0.0326	0.0032	0.0072	Sleep
PP	Blood pressure	Pulse pressure	PP	./Data/Munged_sumstats/20511-appetite_sumstats_munged.sumstats	./Data/Munged_sumstats/PP_sumstats_munged.sumstats	0.0194	0.0326	0.5944	0.5523	0.1033	0.0043	1.0759	0.0326	-0.0127	0.0079	Appetite
PP	Blood pressure	Pulse pressure	PP	./Data/Munged_sumstats/20519-tired_sumstats_munged.sumstats	./Data/Munged_sumstats/PP_sumstats_munged.sumstats	0.0264	0.0248	1.0624	0.288	0.1033	0.0043	1.0756	0.0326	2e-4	0.0068	Tired
PP	Blood pressure	Pulse pressure	PP	./Data/Munged_sumstats/MDD_Als_2023_sumstats_munged.sumstats	./Data/Munged_sumstats/PP_sumstats_munged.sumstats	-0.0032	0.0142	-0.2249	0.8221	0.1034	0.0042	1.0749	0.0324	-0.0062	0.0076	MDD
Loneliness	Psychosocial	Loneliness	Loneliness	./Data/Munged_sumstats/20517-sleep_sumstats_munged.sumstats	./Data/Munged_sumstats/Loneliness_sumstats_munged.sumstats	0.6403	0.0425	15.0662	2.7033e-51	0.0379	0.0019	1.0238	0.0076	0.0868	0.0047	Sleep
Loneliness	Psychosocial	Loneliness	Loneliness	./Data/Munged_sumstats/20518-psychomotor_sumstats_munged.sumstats	./Data/Munged_sumstats/Loneliness_sumstats_munged.sumstats	0.7542	0.0679	11.1055	1.179e-28	0.0379	0.0019	1.0238	0.0076	0.0587	0.0049	Psychomotor
Loneliness	Psychosocial	Loneliness	Loneliness	./Data/Munged_sumstats/20511-appetite_sumstats_munged.sumstats	./Data/Munged_sumstats/Loneliness_sumstats_munged.sumstats	0.7788	0.0492	15.8257	2.0690000000000002e-56	0.0379	0.0019	1.0239	0.0076	0.1006	0.0055	Appetite
Loneliness	Psychosocial	Loneliness	Loneliness	./Data/Munged_sumstats/20508-concentration_sumstats_munged.sumstats	./Data/Munged_sumstats/Loneliness_sumstats_munged.sumstats	0.7857	0.0489	16.0596	4.8936999999999996e-58	0.0379	0.0019	1.0238	0.0076	0.1012	0.0051	Concentration
Loneliness	Psychosocial	Loneliness	Loneliness	./Data/Munged_sumstats/20519-tired_sumstats_munged.sumstats	./Data/Munged_sumstats/Loneliness_sumstats_munged.sumstats	0.7895	0.0387	20.42	1.1098e-92	0.0379	0.0019	1.0238	0.0076	0.1046	0.0058	Tired
Loneliness	Psychosocial	Loneliness	Loneliness	./Data/Munged_sumstats/20514-anhedonia_sumstats_munged.sumstats	./Data/Munged_sumstats/Loneliness_sumstats_munged.sumstats	0.8501	0.0493	17.2597	9.4678e-67	0.0379	0.0019	1.0238	0.0076	0.1148	0.0051	Anhedonia
Loneliness	Psychosocial	Loneliness	Loneliness	./Data/Munged_sumstats/20507-inadequacy_sumstats_munged.sumstats	./Data/Munged_sumstats/Loneliness_sumstats_munged.sumstats	0.8888	0.0523	16.986	1.0421e-64	0.0379	0.0019	1.0239	0.0076	0.1195	0.0046	Inadequacy
Loneliness	Psychosocial	Loneliness	Loneliness	./Data/Munged_sumstats/20513-suicidal_sumstats_munged.sumstats	./Data/Munged_sumstats/Loneliness_sumstats_munged.sumstats	0.9082	0.1029	8.8304	1.043e-18	0.0379	0.0019	1.0238	0.0076	0.0826	0.0047	Suicidal
Loneliness	Psychosocial	Loneliness	Loneliness	./Data/Munged_sumstats/20510-depressed_sumstats_munged.sumstats	./Data/Munged_sumstats/Loneliness_sumstats_munged.sumstats	0.913	0.0508	17.9802	2.7863e-72	0.0379	0.0019	1.0238	0.0076	0.118	0.0045	Depressed
Loneliness	Psychosocial	Loneliness	Loneliness	./Data/Munged_sumstats/Loneliness_sumstats_munged.sumstats	./Data/Munged_sumstats/MDD_Als_2023_sumstats_munged.sumstats	0.6774	0.0192	35.2663	1.9272999999999998e-272	0.0452	0.0016	1.0186	0.0123	0.1254	0.007	MDD
Smoking	Psychosocial	Smoking	Smoking	./Data/Munged_sumstats/20518-psychomotor_sumstats_munged.sumstats	./Data/Munged_sumstats/Smoking_sumstats_munged.sumstats	0.2045	0.0472	4.3319	1.4782e-5	0.0357	0.0012	0.8863	0.0097	0.0143	0.005	Psychomotor
Smoking	Psychosocial	Smoking	Smoking	./Data/Munged_sumstats/20510-depressed_sumstats_munged.sumstats	./Data/Munged_sumstats/Smoking_sumstats_munged.sumstats	0.2263	0.0346	6.5319	6.4946e-11	0.0357	0.0012	0.8863	0.0097	0.0166	0.0061	Depressed
Smoking	Psychosocial	Smoking	Smoking	./Data/Munged_sumstats/20519-tired_sumstats_munged.sumstats	./Data/Munged_sumstats/Smoking_sumstats_munged.sumstats	0.2315	0.0299	7.7296	1.0791e-14	0.0357	0.0012	0.8869	0.0097	0.0233	0.0059	Tired
Smoking	Psychosocial	Smoking	Smoking	./Data/Munged_sumstats/20507-inadequacy_sumstats_munged.sumstats	./Data/Munged_sumstats/Smoking_sumstats_munged.sumstats	0.249	0.0385	6.4668	1.0011e-10	0.0357	0.0012	0.8869	0.0097	0.0237	0.0059	Inadequacy
Smoking	Psychosocial	Smoking	Smoking	./Data/Munged_sumstats/20517-sleep_sumstats_munged.sumstats	./Data/Munged_sumstats/Smoking_sumstats_munged.sumstats	0.2657	0.0334	7.9438	1.9608e-15	0.0357	0.0012	0.887	0.0097	0.0112	0.0063	Sleep
Smoking	Psychosocial	Smoking	Smoking	./Data/Munged_sumstats/20514-anhedonia_sumstats_munged.sumstats	./Data/Munged_sumstats/Smoking_sumstats_munged.sumstats	0.2793	0.0361	7.7451	9.5522e-15	0.0357	0.0012	0.8868	0.0097	0.0175	0.0059	Anhedonia
Smoking	Psychosocial	Smoking	Smoking	./Data/Munged_sumstats/20508-concentration_sumstats_munged.sumstats	./Data/Munged_sumstats/Smoking_sumstats_munged.sumstats	0.2811	0.0422	6.6543	2.8473e-11	0.0357	0.0012	0.887	0.0097	0.0198	0.0061	Concentration
Smoking	Psychosocial	Smoking	Smoking	./Data/Munged_sumstats/20513-suicidal_sumstats_munged.sumstats	./Data/Munged_sumstats/Smoking_sumstats_munged.sumstats	0.2899	0.0597	4.8588	1.1812e-6	0.0357	0.0012	0.8868	0.0097	0.0212	0.0055	Suicidal
Smoking	Psychosocial	Smoking	Smoking	./Data/Munged_sumstats/20511-appetite_sumstats_munged.sumstats	./Data/Munged_sumstats/Smoking_sumstats_munged.sumstats	0.3851	0.0345	11.1771	5.2797e-29	0.0357	0.0012	0.8869	0.0097	0.0244	0.006	Appetite
Smoking	Psychosocial	Smoking	Smoking	./Data/Munged_sumstats/MDD_Als_2023_sumstats_munged.sumstats	./Data/Munged_sumstats/Smoking_sumstats_munged.sumstats	0.3504	0.0174	20.103	6.9436e-90	0.0357	0.0012	0.8878	0.01	0.039	0.0078	MDD
High_physical_activity_Wang_2022_V2	Psychosocial	Exercise	Exercise	./Data/Munged_sumstats/20514-anhedonia_sumstats_munged.sumstats	./Data/Munged_sumstats/High_physical_activity_Wang_2022_V2_sumstats_munged.sumstats	-0.461	0.0436	-10.5704	4.0855e-26	0.0283	0.0016	1.0188	0.0085	-0.0348	0.0053	Anhedonia
High_physical_activity_Wang_2022_V2	Psychosocial	Exercise	Exercise	./Data/Munged_sumstats/20519-tired_sumstats_munged.sumstats	./Data/Munged_sumstats/High_physical_activity_Wang_2022_V2_sumstats_munged.sumstats	-0.4463	0.0401	-11.1203	9.992599999999999e-29	0.0283	0.0016	1.019	0.0085	-0.05	0.0057	Tired
High_physical_activity_Wang_2022_V2	Psychosocial	Exercise	Exercise	./Data/Munged_sumstats/20511-appetite_sumstats_munged.sumstats	./Data/Munged_sumstats/High_physical_activity_Wang_2022_V2_sumstats_munged.sumstats	-0.4244	0.0455	-9.3331	1.0285e-20	0.0283	0.0016	1.0193	0.0085	-0.0432	0.0055	Appetite
High_physical_activity_Wang_2022_V2	Psychosocial	Exercise	Exercise	./Data/Munged_sumstats/20508-concentration_sumstats_munged.sumstats	./Data/Munged_sumstats/High_physical_activity_Wang_2022_V2_sumstats_munged.sumstats	-0.3676	0.0467	-7.8649	3.6954e-15	0.0283	0.0016	1.019	0.0085	-0.0299	0.0051	Concentration
High_physical_activity_Wang_2022_V2	Psychosocial	Exercise	Exercise	./Data/Munged_sumstats/20517-sleep_sumstats_munged.sumstats	./Data/Munged_sumstats/High_physical_activity_Wang_2022_V2_sumstats_munged.sumstats	-0.3642	0.0459	-7.9363	2.0835e-15	0.0283	0.0016	1.019	0.0085	-0.0266	0.0057	Sleep
High_physical_activity_Wang_2022_V2	Psychosocial	Exercise	Exercise	./Data/Munged_sumstats/20510-depressed_sumstats_munged.sumstats	./Data/Munged_sumstats/High_physical_activity_Wang_2022_V2_sumstats_munged.sumstats	-0.3495	0.0467	-7.4839	7.2127e-14	0.0283	0.0016	1.019	0.0085	-0.03	0.0056	Depressed
High_physical_activity_Wang_2022_V2	Psychosocial	Exercise	Exercise	./Data/Munged_sumstats/20518-psychomotor_sumstats_munged.sumstats	./Data/Munged_sumstats/High_physical_activity_Wang_2022_V2_sumstats_munged.sumstats	-0.3374	0.0634	-5.3206	1.034e-7	0.0283	0.0016	1.0191	0.0085	-0.0252	0.0049	Psychomotor
High_physical_activity_Wang_2022_V2	Psychosocial	Exercise	Exercise	./Data/Munged_sumstats/20513-suicidal_sumstats_munged.sumstats	./Data/Munged_sumstats/High_physical_activity_Wang_2022_V2_sumstats_munged.sumstats	-0.2402	0.0713	-3.3671	8e-4	0.0283	0.0016	1.0189	0.0085	-0.0231	0.0049	Suicidal
High_physical_activity_Wang_2022_V2	Psychosocial	Exercise	Exercise	./Data/Munged_sumstats/20507-inadequacy_sumstats_munged.sumstats	./Data/Munged_sumstats/High_physical_activity_Wang_2022_V2_sumstats_munged.sumstats	-0.1966	0.0507	-3.8776	1e-4	0.0283	0.0016	1.0193	0.0085	-0.0261	0.0052	Inadequacy
High_physical_activity_Wang_2022_V2	Psychosocial	Exercise	Exercise	./Data/Munged_sumstats/High_physical_activity_Wang_2022_V2_sumstats_munged.sumstats	./Data/Munged_sumstats/MDD_Als_2023_sumstats_munged.sumstats	-0.3324	0.0234	-14.1797	1.2242e-45	0.0452	0.0016	1.0175	0.0121	-0.0295	0.0068	MDD
Educational_attainment	Psychosocial	Educational attainment	Edu	./Data/Munged_sumstats/20511-appetite_sumstats_munged.sumstats	./Data/Munged_sumstats/Educational_attainment_sumstats_munged.sumstats	-0.4087	0.0306	-13.3551	1.1056999999999999e-40	0.112	0.0031	0.9843	0.0163	-0.032	0.0075	Appetite
Educational_attainment	Psychosocial	Educational attainment	Edu	./Data/Munged_sumstats/20518-psychomotor_sumstats_munged.sumstats	./Data/Munged_sumstats/Educational_attainment_sumstats_munged.sumstats	-0.3461	0.0441	-7.842	4.4339e-15	0.112	0.0032	0.9839	0.0164	-0.0178	0.006	Psychomotor
Educational_attainment	Psychosocial	Educational attainment	Edu	./Data/Munged_sumstats/20514-anhedonia_sumstats_munged.sumstats	./Data/Munged_sumstats/Educational_attainment_sumstats_munged.sumstats	-0.3299	0.0309	-10.6678	1.4402e-26	0.112	0.0032	0.9835	0.0163	-0.0262	0.0063	Anhedonia
Educational_attainment	Psychosocial	Educational attainment	Edu	./Data/Munged_sumstats/20519-tired_sumstats_munged.sumstats	./Data/Munged_sumstats/Educational_attainment_sumstats_munged.sumstats	-0.2769	0.027	-10.2401	1.3116e-24	0.112	0.0032	0.9835	0.0163	-0.0295	0.0069	Tired
Educational_attainment	Psychosocial	Educational attainment	Edu	./Data/Munged_sumstats/20508-concentration_sumstats_munged.sumstats	./Data/Munged_sumstats/Educational_attainment_sumstats_munged.sumstats	-0.2761	0.0315	-8.765	1.8681e-18	0.112	0.0032	0.9836	0.0163	-0.0242	0.0062	Concentration
Educational_attainment	Psychosocial	Educational attainment	Edu	./Data/Munged_sumstats/20517-sleep_sumstats_munged.sumstats	./Data/Munged_sumstats/Educational_attainment_sumstats_munged.sumstats	-0.2734	0.0288	-9.4804	2.5331999999999993e-21	0.112	0.0031	0.9836	0.0163	-0.0238	0.0059	Sleep
Educational_attainment	Psychosocial	Educational attainment	Edu	./Data/Munged_sumstats/20510-depressed_sumstats_munged.sumstats	./Data/Munged_sumstats/Educational_attainment_sumstats_munged.sumstats	-0.2227	0.0329	-6.7704	1.2838e-11	0.112	0.0031	0.9837	0.0164	-0.0229	0.0066	Depressed
Educational_attainment	Psychosocial	Educational attainment	Edu	./Data/Munged_sumstats/20513-suicidal_sumstats_munged.sumstats	./Data/Munged_sumstats/Educational_attainment_sumstats_munged.sumstats	-0.1848	0.0479	-3.8575	1e-4	0.112	0.0032	0.9835	0.0163	-0.0156	0.0059	Suicidal
Educational_attainment	Psychosocial	Educational attainment	Edu	./Data/Munged_sumstats/20507-inadequacy_sumstats_munged.sumstats	./Data/Munged_sumstats/Educational_attainment_sumstats_munged.sumstats	-0.0897	0.034	-2.6388	0.0083	0.112	0.0031	0.9845	0.0163	-0.0099	0.0067	Inadequacy
Educational_attainment	Psychosocial	Educational attainment	Edu	./Data/Munged_sumstats/Educational_attainment_sumstats_munged.sumstats	./Data/Munged_sumstats/MDD_Als_2023_sumstats_munged.sumstats	-0.2513	0.0163	-15.4356	9.427899999999999e-54	0.0453	0.0016	1.0179	0.0123	-0.0194	0.0091	MDD
Overall_physical_activity_Doherty_2018_V2	Psychosocial	Physical activity	Phys. act.	./Data/Munged_sumstats/20519-tired_sumstats_munged.sumstats	./Data/Munged_sumstats/Overall_physical_activity_Doherty_2018_V2_sumstats_munged.sumstats	-0.3378	0.0456	-7.4054	1.3079e-13	0.1453	0.0081	1.0081	0.0079	-0.0784	0.0052	Tired
Overall_physical_activity_Doherty_2018_V2	Psychosocial	Physical activity	Phys. act.	./Data/Munged_sumstats/20511-appetite_sumstats_munged.sumstats	./Data/Munged_sumstats/Overall_physical_activity_Doherty_2018_V2_sumstats_munged.sumstats	-0.3038	0.0541	-5.6174	1.9384e-8	0.1453	0.0081	1.0082	0.008	-0.0515	0.0053	Appetite
Overall_physical_activity_Doherty_2018_V2	Psychosocial	Physical activity	Phys. act.	./Data/Munged_sumstats/20514-anhedonia_sumstats_munged.sumstats	./Data/Munged_sumstats/Overall_physical_activity_Doherty_2018_V2_sumstats_munged.sumstats	-0.2336	0.052	-4.4889	7.1601e-6	0.1453	0.0081	1.0081	0.0079	-0.0559	0.005	Anhedonia
Overall_physical_activity_Doherty_2018_V2	Psychosocial	Physical activity	Phys. act.	./Data/Munged_sumstats/20513-suicidal_sumstats_munged.sumstats	./Data/Munged_sumstats/Overall_physical_activity_Doherty_2018_V2_sumstats_munged.sumstats	-0.2217	0.0755	-2.9386	0.0033	0.1453	0.0081	1.0081	0.0079	-0.0272	0.0047	Suicidal
Overall_physical_activity_Doherty_2018_V2	Psychosocial	Physical activity	Phys. act.	./Data/Munged_sumstats/20510-depressed_sumstats_munged.sumstats	./Data/Munged_sumstats/Overall_physical_activity_Doherty_2018_V2_sumstats_munged.sumstats	-0.1854	0.053900000000000003	-3.4407	6e-4	0.1453	0.0081	1.0081	0.0079	-0.0448	0.0053	Depressed
Overall_physical_activity_Doherty_2018_V2	Psychosocial	Physical activity	Phys. act.	./Data/Munged_sumstats/20517-sleep_sumstats_munged.sumstats	./Data/Munged_sumstats/Overall_physical_activity_Doherty_2018_V2_sumstats_munged.sumstats	-0.1783	0.0458	-3.8897	1e-4	0.1453	0.0081	1.0081	0.0079	-0.0446	0.0051	Sleep
Overall_physical_activity_Doherty_2018_V2	Psychosocial	Physical activity	Phys. act.	./Data/Munged_sumstats/20518-psychomotor_sumstats_munged.sumstats	./Data/Munged_sumstats/Overall_physical_activity_Doherty_2018_V2_sumstats_munged.sumstats	-0.1451	0.0684	-2.123	0.0338	0.1453	0.0081	1.0081	0.0079	-0.0246	0.0049	Psychomotor
Overall_physical_activity_Doherty_2018_V2	Psychosocial	Physical activity	Phys. act.	./Data/Munged_sumstats/20508-concentration_sumstats_munged.sumstats	./Data/Munged_sumstats/Overall_physical_activity_Doherty_2018_V2_sumstats_munged.sumstats	-0.14	0.0501	-2.7969	0.0052	0.1453	0.0081	1.0081	0.0079	-0.0433	0.005	Concentration
Overall_physical_activity_Doherty_2018_V2	Psychosocial	Physical activity	Phys. act.	./Data/Munged_sumstats/20507-inadequacy_sumstats_munged.sumstats	./Data/Munged_sumstats/Overall_physical_activity_Doherty_2018_V2_sumstats_munged.sumstats	-0.0886	0.0524	-1.693	0.0905	0.1453	0.0081	1.0081	0.008	-0.0363	0.0051	Inadequacy
Overall_physical_activity_Doherty_2018_V2	Psychosocial	Physical activity	Phys. act.	./Data/Munged_sumstats/MDD_Als_2023_sumstats_munged.sumstats	./Data/Munged_sumstats/Overall_physical_activity_Doherty_2018_V2_sumstats_munged.sumstats	-0.1344	0.0273	-4.9286	8.2836e-7	0.1447	0.0083	1.0093	0.008	-0.0281	0.0067	MDD
Sleep_duration_Doherty_2018_V2	Psychosocial	Sleep duration	Sleep	./Data/Munged_sumstats/20517-sleep_sumstats_munged.sumstats	./Data/Munged_sumstats/Sleep_duration_Doherty_2018_V2_sumstats_munged.sumstats	-0.0549	0.0507	-1.083	0.2788	0.1318	0.0077	1.0071	0.0072	0.0291	0.0048	Sleep
Sleep_duration_Doherty_2018_V2	Psychosocial	Sleep duration	Sleep	./Data/Munged_sumstats/20507-inadequacy_sumstats_munged.sumstats	./Data/Munged_sumstats/Sleep_duration_Doherty_2018_V2_sumstats_munged.sumstats	-0.0481	0.0548	-0.8774	0.3803	0.1318	0.0077	1.0072	0.0072	0.0118	0.0049	Inadequacy
Sleep_duration_Doherty_2018_V2	Psychosocial	Sleep duration	Sleep	./Data/Munged_sumstats/20511-appetite_sumstats_munged.sumstats	./Data/Munged_sumstats/Sleep_duration_Doherty_2018_V2_sumstats_munged.sumstats	0.053	0.0559	0.948	0.3431	0.1318	0.0077	1.0071	0.0072	0.0137	0.0055	Appetite
Sleep_duration_Doherty_2018_V2	Psychosocial	Sleep duration	Sleep	./Data/Munged_sumstats/20508-concentration_sumstats_munged.sumstats	./Data/Munged_sumstats/Sleep_duration_Doherty_2018_V2_sumstats_munged.sumstats	0.0553	0.0532	1.0403	0.2982	0.1318	0.0077	1.0071	0.0072	0.0119	0.005	Concentration
Sleep_duration_Doherty_2018_V2	Psychosocial	Sleep duration	Sleep	./Data/Munged_sumstats/20513-suicidal_sumstats_munged.sumstats	./Data/Munged_sumstats/Sleep_duration_Doherty_2018_V2_sumstats_munged.sumstats	0.0986	0.077	1.2808	0.2003	0.1318	0.0077	1.0071	0.0072	0.0144	0.0049	Suicidal
Sleep_duration_Doherty_2018_V2	Psychosocial	Sleep duration	Sleep	./Data/Munged_sumstats/20518-psychomotor_sumstats_munged.sumstats	./Data/Munged_sumstats/Sleep_duration_Doherty_2018_V2_sumstats_munged.sumstats	0.1098	0.072	1.5241	0.1275	0.1318	0.0077	1.0071	0.0071	-0.0049	0.0051	Psychomotor
Sleep_duration_Doherty_2018_V2	Psychosocial	Sleep duration	Sleep	./Data/Munged_sumstats/20519-tired_sumstats_munged.sumstats	./Data/Munged_sumstats/Sleep_duration_Doherty_2018_V2_sumstats_munged.sumstats	0.1175	0.0462	2.5442	0.011	0.1318	0.0077	1.0071	0.0072	0.0324	0.0052	Tired
Sleep_duration_Doherty_2018_V2	Psychosocial	Sleep duration	Sleep	./Data/Munged_sumstats/20514-anhedonia_sumstats_munged.sumstats	./Data/Munged_sumstats/Sleep_duration_Doherty_2018_V2_sumstats_munged.sumstats	0.1288	0.0515	2.4995	0.0124	0.1318	0.0077	1.0071	0.0072	0.0231	0.005	Anhedonia
Sleep_duration_Doherty_2018_V2	Psychosocial	Sleep duration	Sleep	./Data/Munged_sumstats/20510-depressed_sumstats_munged.sumstats	./Data/Munged_sumstats/Sleep_duration_Doherty_2018_V2_sumstats_munged.sumstats	0.1329	0.0561	2.3691	0.0178	0.1318	0.0077	1.0071	0.0071	0.0139	0.0051	Depressed
Sleep_duration_Doherty_2018_V2	Psychosocial	Sleep duration	Sleep	./Data/Munged_sumstats/MDD_Als_2023_sumstats_munged.sumstats	./Data/Munged_sumstats/Sleep_duration_Doherty_2018_V2_sumstats_munged.sumstats	0.0895	0.0273	3.2789	0.001	0.1314	0.0076	1.0078	0.0071	0.0147	0.0066	MDD
CM_2021_V2	Childhood mal.	Childhood maltreatment	Child. mal.	./Data/Munged_sumstats/20517-sleep_sumstats_munged.sumstats	./Data/Munged_sumstats/CM_2021_V2_sumstats_munged.sumstats	0.442	0.044	10.0432	9.8386e-24	0.0719	0.0038	1.0054	0.0077	0.1234	0.0051	Sleep
CM_2021_V2	Childhood mal.	Childhood maltreatment	Child. mal.	./Data/Munged_sumstats/20519-tired_sumstats_munged.sumstats	./Data/Munged_sumstats/CM_2021_V2_sumstats_munged.sumstats	0.5077	0.0407	12.4849	9.0268e-36	0.0719	0.0038	1.0053	0.0077	0.1443	0.0055	Tired
CM_2021_V2	Childhood mal.	Childhood maltreatment	Child. mal.	./Data/Munged_sumstats/20510-depressed_sumstats_munged.sumstats	./Data/Munged_sumstats/CM_2021_V2_sumstats_munged.sumstats	0.5152	0.0492	10.4801	1.0666e-25	0.0719	0.0038	1.0053	0.0077	0.1409	0.0053	Depressed
CM_2021_V2	Childhood mal.	Childhood maltreatment	Child. mal.	./Data/Munged_sumstats/20507-inadequacy_sumstats_munged.sumstats	./Data/Munged_sumstats/CM_2021_V2_sumstats_munged.sumstats	0.5267	0.0498	10.5726	3.9920000000000005e-26	0.0719	0.0038	1.0055	0.0077	0.1624	0.0055	Inadequacy
CM_2021_V2	Childhood mal.	Childhood maltreatment	Child. mal.	./Data/Munged_sumstats/20508-concentration_sumstats_munged.sumstats	./Data/Munged_sumstats/CM_2021_V2_sumstats_munged.sumstats	0.5553	0.0481	11.5503	7.353e-31	0.0719	0.0038	1.0054	0.0077	0.1466	0.0054	Concentration
CM_2021_V2	Childhood mal.	Childhood maltreatment	Child. mal.	./Data/Munged_sumstats/20514-anhedonia_sumstats_munged.sumstats	./Data/Munged_sumstats/CM_2021_V2_sumstats_munged.sumstats	0.5729	0.0482	11.8882	1.3628e-32	0.0718	0.0038	1.0055	0.0077	0.1387	0.0053	Anhedonia
CM_2021_V2	Childhood mal.	Childhood maltreatment	Child. mal.	./Data/Munged_sumstats/20511-appetite_sumstats_munged.sumstats	./Data/Munged_sumstats/CM_2021_V2_sumstats_munged.sumstats	0.602	0.0485	12.4216	1.9962e-35	0.0719	0.0038	1.0054	0.0077	0.1352	0.0055	Appetite
CM_2021_V2	Childhood mal.	Childhood maltreatment	Child. mal.	./Data/Munged_sumstats/20518-psychomotor_sumstats_munged.sumstats	./Data/Munged_sumstats/CM_2021_V2_sumstats_munged.sumstats	0.6453	0.0745	8.6569	4.8459e-18	0.072	0.0038	1.005	0.0077	0.0927	0.0054	Psychomotor
CM_2021_V2	Childhood mal.	Childhood maltreatment	Child. mal.	./Data/Munged_sumstats/20513-suicidal_sumstats_munged.sumstats	./Data/Munged_sumstats/CM_2021_V2_sumstats_munged.sumstats	0.7193	0.092	7.8203	5.2692e-15	0.0718	0.0038	1.0055	0.0077	0.1159	0.005	Suicidal
CM_2021_V2	Childhood mal.	Childhood maltreatment	Child. mal.	./Data/Munged_sumstats/CM_2021_V2_sumstats_munged.sumstats	./Data/Munged_sumstats/MDD_Als_2023_sumstats_munged.sumstats	0.5497	0.0232	23.7422	1.3231e-124	0.0452	0.0016	1.0169	0.0122	0.0482	0.0066	MDD
TIID_DIAMANTE_2022	Metabolic	Type II diabetes	T2D	./Data/Munged_sumstats/20507-inadequacy_sumstats_munged.sumstats	./Data/Munged_sumstats/TIID_DIAMANTE_2022_sumstats_munged.sumstats	0.1348	0.0359	3.7537	2e-4	0.0473	0.0026	0.9948	0.0226	0.0067	0.0059	Inadequacy
TIID_DIAMANTE_2022	Metabolic	Type II diabetes	T2D	./Data/Munged_sumstats/20510-depressed_sumstats_munged.sumstats	./Data/Munged_sumstats/TIID_DIAMANTE_2022_sumstats_munged.sumstats	0.1969	0.0359	5.49	4.0187e-8	0.0472	0.0026	0.9952	0.0226	0.0094	0.0056	Depressed
TIID_DIAMANTE_2022	Metabolic	Type II diabetes	T2D	./Data/Munged_sumstats/20513-suicidal_sumstats_munged.sumstats	./Data/Munged_sumstats/TIID_DIAMANTE_2022_sumstats_munged.sumstats	0.1999	0.0597	3.3496	8e-4	0.0472	0.0026	0.9952	0.0225	0.0031	0.0056	Suicidal
TIID_DIAMANTE_2022	Metabolic	Type II diabetes	T2D	./Data/Munged_sumstats/20517-sleep_sumstats_munged.sumstats	./Data/Munged_sumstats/TIID_DIAMANTE_2022_sumstats_munged.sumstats	0.2092	0.0333	6.2859	3.2596e-10	0.0472	0.0026	0.9953	0.0225	0.0169	0.0057	Sleep
TIID_DIAMANTE_2022	Metabolic	Type II diabetes	T2D	./Data/Munged_sumstats/20508-concentration_sumstats_munged.sumstats	./Data/Munged_sumstats/TIID_DIAMANTE_2022_sumstats_munged.sumstats	0.2634	0.0369	7.1299	1.0045e-12	0.0472	0.0026	0.9953	0.0225	-0.0001	0.0062	Concentration
TIID_DIAMANTE_2022	Metabolic	Type II diabetes	T2D	./Data/Munged_sumstats/20514-anhedonia_sumstats_munged.sumstats	./Data/Munged_sumstats/TIID_DIAMANTE_2022_sumstats_munged.sumstats	0.2659	0.0375	7.0893	1.3477e-12	0.0472	0.0026	0.9953	0.0225	0.0071	0.0056	Anhedonia
TIID_DIAMANTE_2022	Metabolic	Type II diabetes	T2D	./Data/Munged_sumstats/20519-tired_sumstats_munged.sumstats	./Data/Munged_sumstats/TIID_DIAMANTE_2022_sumstats_munged.sumstats	0.2964	0.0295	10.0405	1.0114e-23	0.0472	0.0026	0.9952	0.0225	0.0184	0.0061	Tired
TIID_DIAMANTE_2022	Metabolic	Type II diabetes	T2D	./Data/Munged_sumstats/20518-psychomotor_sumstats_munged.sumstats	./Data/Munged_sumstats/TIID_DIAMANTE_2022_sumstats_munged.sumstats	0.3153	0.0458	6.8883	5.6463e-12	0.0473	0.0026	0.9945	0.0226	-0.0012	0.0052	Psychomotor
TIID_DIAMANTE_2022	Metabolic	Type II diabetes	T2D	./Data/Munged_sumstats/20511-appetite_sumstats_munged.sumstats	./Data/Munged_sumstats/TIID_DIAMANTE_2022_sumstats_munged.sumstats	0.4237	0.0398	10.6419	1.9019999999999998e-26	0.0472	0.0026	0.995	0.0226	0.0223	0.0056	Appetite
TIID_DIAMANTE_2022	Metabolic	Type II diabetes	T2D	./Data/Munged_sumstats/MDD_Als_2023_sumstats_munged.sumstats	./Data/Munged_sumstats/TIID_DIAMANTE_2022_sumstats_munged.sumstats	0.1923	0.0185	10.4216	1.975e-25	0.0473	0.0026	0.9937	0.0226	0.0167	0.0067	MDD
TG_GLGC_2021	Metabolic	Triglycerides	TG	./Data/Munged_sumstats/20507-inadequacy_sumstats_munged.sumstats	./Data/Munged_sumstats/TG_GLGC_2021_sumstats_munged.sumstats	0.1448	0.0363	3.9949	6.4724e-5	0.1026	0.0132	1.2093	0.1395	0.0015	0.0076	Inadequacy
TG_GLGC_2021	Metabolic	Triglycerides	TG	./Data/Munged_sumstats/20510-depressed_sumstats_munged.sumstats	./Data/Munged_sumstats/TG_GLGC_2021_sumstats_munged.sumstats	0.1898	0.0363	5.2306	1.6892e-7	0.1027	0.0132	1.208	0.1391	0.0073	0.008	Depressed
TG_GLGC_2021	Metabolic	Triglycerides	TG	./Data/Munged_sumstats/20518-psychomotor_sumstats_munged.sumstats	./Data/Munged_sumstats/TG_GLGC_2021_sumstats_munged.sumstats	0.192	0.0393	4.8903	1.0069e-6	0.1026	0.0132	1.2088	0.1393	0.0095	0.0074	Psychomotor
TG_GLGC_2021	Metabolic	Triglycerides	TG	./Data/Munged_sumstats/20508-concentration_sumstats_munged.sumstats	./Data/Munged_sumstats/TG_GLGC_2021_sumstats_munged.sumstats	0.2064	0.0355	5.8124	6.1594e-9	0.1027	0.0132	1.2075	0.139	0.0014	0.0086	Concentration
TG_GLGC_2021	Metabolic	Triglycerides	TG	./Data/Munged_sumstats/20517-sleep_sumstats_munged.sumstats	./Data/Munged_sumstats/TG_GLGC_2021_sumstats_munged.sumstats	0.2216	0.0286	7.7449	9.5669e-15	0.1027	0.0132	1.2074	0.1389	0.0118	0.0075	Sleep
TG_GLGC_2021	Metabolic	Triglycerides	TG	./Data/Munged_sumstats/20513-suicidal_sumstats_munged.sumstats	./Data/Munged_sumstats/TG_GLGC_2021_sumstats_munged.sumstats	0.223	0.0532	4.1883	2.8102e-5	0.1027	0.0132	1.2075	0.1389	-0.0006	0.0085	Suicidal
TG_GLGC_2021	Metabolic	Triglycerides	TG	./Data/Munged_sumstats/20514-anhedonia_sumstats_munged.sumstats	./Data/Munged_sumstats/TG_GLGC_2021_sumstats_munged.sumstats	0.2534	0.0377	6.7303	1.6933e-11	0.1027	0.0132	1.2076	0.139	9.8934e-5	0.0077	Anhedonia
TG_GLGC_2021	Metabolic	Triglycerides	TG	./Data/Munged_sumstats/20519-tired_sumstats_munged.sumstats	./Data/Munged_sumstats/TG_GLGC_2021_sumstats_munged.sumstats	0.2573	0.0309	8.3326	7.9117e-17	0.1027	0.0132	1.2074	0.1389	0.012	0.008	Tired
TG_GLGC_2021	Metabolic	Triglycerides	TG	./Data/Munged_sumstats/20511-appetite_sumstats_munged.sumstats	./Data/Munged_sumstats/TG_GLGC_2021_sumstats_munged.sumstats	0.3492	0.0392	8.9183	4.733800000000001e-19	0.1026	0.0132	1.2096	0.1395	0.0194	0.0076	Appetite
TG_GLGC_2021	Metabolic	Triglycerides	TG	./Data/Munged_sumstats/MDD_Als_2023_sumstats_munged.sumstats	./Data/Munged_sumstats/TG_GLGC_2021_sumstats_munged.sumstats	0.1789	0.016	11.1787	5.184e-29	0.1032	0.0136	1.201	0.1416	0.0436	0.0098	MDD
HDL_GLGC_2021	Metabolic	High-density lipo.	HDL	./Data/Munged_sumstats/20511-appetite_sumstats_munged.sumstats	./Data/Munged_sumstats/HDL_GLGC_2021_sumstats_munged.sumstats	-0.3579	0.0332	-10.7754	4.4967e-27	0.1081	0.0092	1.509	0.2119	-0.0264	0.0087	Appetite
HDL_GLGC_2021	Metabolic	High-density lipo.	HDL	./Data/Munged_sumstats/20514-anhedonia_sumstats_munged.sumstats	./Data/Munged_sumstats/HDL_GLGC_2021_sumstats_munged.sumstats	-0.239	0.0329	-7.2636	3.768e-13	0.1083	0.0092	1.505	0.2109	-0.004	0.0076	Anhedonia
HDL_GLGC_2021	Metabolic	High-density lipo.	HDL	./Data/Munged_sumstats/20508-concentration_sumstats_munged.sumstats	./Data/Munged_sumstats/HDL_GLGC_2021_sumstats_munged.sumstats	-0.2117	0.0325	-6.5174	7.1542e-11	0.1083	0.0092	1.5048	0.2108	2e-4	0.0085	Concentration
HDL_GLGC_2021	Metabolic	High-density lipo.	HDL	./Data/Munged_sumstats/20518-psychomotor_sumstats_munged.sumstats	./Data/Munged_sumstats/HDL_GLGC_2021_sumstats_munged.sumstats	-0.2085	0.0452	-4.6121	3.9853e-6	0.1082	0.0092	1.5074	0.2114	-0.004	0.0078	Psychomotor
HDL_GLGC_2021	Metabolic	High-density lipo.	HDL	./Data/Munged_sumstats/20513-suicidal_sumstats_munged.sumstats	./Data/Munged_sumstats/HDL_GLGC_2021_sumstats_munged.sumstats	-0.2038	0.0483	-4.2217	2.4245e-5	0.1083	0.0092	1.505	0.2109	0.0029	0.0086	Suicidal
HDL_GLGC_2021	Metabolic	High-density lipo.	HDL	./Data/Munged_sumstats/20519-tired_sumstats_munged.sumstats	./Data/Munged_sumstats/HDL_GLGC_2021_sumstats_munged.sumstats	-0.2014	0.03	-6.7106	1.9382e-11	0.1083	0.0092	1.5046	0.2108	-0.0285	0.008	Tired
HDL_GLGC_2021	Metabolic	High-density lipo.	HDL	./Data/Munged_sumstats/20510-depressed_sumstats_munged.sumstats	./Data/Munged_sumstats/HDL_GLGC_2021_sumstats_munged.sumstats	-0.1529	0.0294	-5.2003	1.9901e-7	0.1083	0.0092	1.5058	0.211	-0.0143	0.0067	Depressed
HDL_GLGC_2021	Metabolic	High-density lipo.	HDL	./Data/Munged_sumstats/20517-sleep_sumstats_munged.sumstats	./Data/Munged_sumstats/HDL_GLGC_2021_sumstats_munged.sumstats	-0.1527	0.0304	-5.0292	4.9246e-7	0.1083	0.0092	1.5047	0.2108	-0.0154	0.0088	Sleep
HDL_GLGC_2021	Metabolic	High-density lipo.	HDL	./Data/Munged_sumstats/20507-inadequacy_sumstats_munged.sumstats	./Data/Munged_sumstats/HDL_GLGC_2021_sumstats_munged.sumstats	-0.1291	0.0304	-4.2515	2.123e-5	0.1081	0.0092	1.5093	0.2119	-0.0002	0.0074	Inadequacy
HDL_GLGC_2021	Metabolic	High-density lipo.	HDL	./Data/Munged_sumstats/HDL_GLGC_2021_sumstats_munged.sumstats	./Data/Munged_sumstats/MDD_Als_2023_sumstats_munged.sumstats	-0.1366	0.0147	-9.3206	1.1563e-20	0.0452	0.0016	1.0177	0.0122	-0.0528	0.0089	MDD
BMI	Metabolic	BMI	BMI	./Data/Munged_sumstats/20510-depressed_sumstats_munged.sumstats	./Data/Munged_sumstats/BMI_sumstats_munged.sumstats	0.1748	0.0287	6.0841	1.1713e-9	0.2114	0.0066	1.0229	0.0275	0.0334	0.0072	Depressed
BMI	Metabolic	BMI	BMI	./Data/Munged_sumstats/20507-inadequacy_sumstats_munged.sumstats	./Data/Munged_sumstats/BMI_sumstats_munged.sumstats	0.1901	0.0306	6.2221	4.9067e-10	0.2115	0.0066	1.0229	0.0275	0.0178	0.0077	Inadequacy
BMI	Metabolic	BMI	BMI	./Data/Munged_sumstats/20517-sleep_sumstats_munged.sumstats	./Data/Munged_sumstats/BMI_sumstats_munged.sumstats	0.1913	0.0264	7.2436	4.3705e-13	0.2115	0.0066	1.0225	0.0275	0.0368	0.0076	Sleep
BMI	Metabolic	BMI	BMI	./Data/Munged_sumstats/20513-suicidal_sumstats_munged.sumstats	./Data/Munged_sumstats/BMI_sumstats_munged.sumstats	0.1928	0.0514	3.7498	2e-4	0.2115	0.0066	1.0226	0.0275	0.0134	0.0076	Suicidal
BMI	Metabolic	BMI	BMI	./Data/Munged_sumstats/20519-tired_sumstats_munged.sumstats	./Data/Munged_sumstats/BMI_sumstats_munged.sumstats	0.247	0.0242	10.2249	1.5345000000000002e-24	0.2115	0.0066	1.0225	0.0275	0.0696	0.0079	Tired
BMI	Metabolic	BMI	BMI	./Data/Munged_sumstats/20514-anhedonia_sumstats_munged.sumstats	./Data/Munged_sumstats/BMI_sumstats_munged.sumstats	0.2651	0.0303	8.7509	2.1162e-18	0.2115	0.0066	1.0225	0.0275	0.0373	0.0079	Anhedonia
BMI	Metabolic	BMI	BMI	./Data/Munged_sumstats/20508-concentration_sumstats_munged.sumstats	./Data/Munged_sumstats/BMI_sumstats_munged.sumstats	0.2749	0.031	8.8522	8.5799e-19	0.2115	0.0066	1.0225	0.0275	0.0187	0.0077	Concentration
BMI	Metabolic	BMI	BMI	./Data/Munged_sumstats/20518-psychomotor_sumstats_munged.sumstats	./Data/Munged_sumstats/BMI_sumstats_munged.sumstats	0.3223	0.0426	7.5583	4.0835e-14	0.2114	0.0066	1.0233	0.0275	0.0188	0.0071	Psychomotor
BMI	Metabolic	BMI	BMI	./Data/Munged_sumstats/20511-appetite_sumstats_munged.sumstats	./Data/Munged_sumstats/BMI_sumstats_munged.sumstats	0.6058	0.033	18.3547	3.0301e-75	0.2115	0.0066	1.0229	0.0274	0.0963	0.0094	Appetite
BMI	Metabolic	BMI	BMI	./Data/Munged_sumstats/BMI_sumstats_munged.sumstats	./Data/Munged_sumstats/MDD_Als_2023_sumstats_munged.sumstats	0.1352	0.0165	8.2021	2.3625e-16	0.0453	0.0016	1.0185	0.0127	0.0261	0.0107	MDD
NonHDL_GLGC_2021	Metabolic	Non high-density lipo.	NonHDL	./Data/Munged_sumstats/20513-suicidal_sumstats_munged.sumstats	./Data/Munged_sumstats/NonHDL_GLGC_2021_sumstats_munged.sumstats	0.0233	0.0524	0.4446	0.6566	0.082	0.0197	1.4212	0.2976	0.0049	0.0088	Suicidal
NonHDL_GLGC_2021	Metabolic	Non high-density lipo.	NonHDL	./Data/Munged_sumstats/20510-depressed_sumstats_munged.sumstats	./Data/Munged_sumstats/NonHDL_GLGC_2021_sumstats_munged.sumstats	0.0559	0.0356	1.5704	0.1163	0.0819	0.0197	1.4214	0.2977	0.0056	0.0071	Depressed
NonHDL_GLGC_2021	Metabolic	Non high-density lipo.	NonHDL	./Data/Munged_sumstats/20507-inadequacy_sumstats_munged.sumstats	./Data/Munged_sumstats/NonHDL_GLGC_2021_sumstats_munged.sumstats	0.0626	0.0362	1.7295	0.0837	0.0819	0.0197	1.4222	0.2982	-0.0087	0.0077	Inadequacy
NonHDL_GLGC_2021	Metabolic	Non high-density lipo.	NonHDL	./Data/Munged_sumstats/20518-psychomotor_sumstats_munged.sumstats	./Data/Munged_sumstats/NonHDL_GLGC_2021_sumstats_munged.sumstats	0.0821	0.0511	1.6082	0.10780000000000001	0.0819	0.0197	1.422	0.298	0.0029	0.0071	Psychomotor
NonHDL_GLGC_2021	Metabolic	Non high-density lipo.	NonHDL	./Data/Munged_sumstats/20514-anhedonia_sumstats_munged.sumstats	./Data/Munged_sumstats/NonHDL_GLGC_2021_sumstats_munged.sumstats	0.101	0.0391	2.5813	0.0098	0.082	0.0197	1.4212	0.2976	0.0054	0.0074	Anhedonia
NonHDL_GLGC_2021	Metabolic	Non high-density lipo.	NonHDL	./Data/Munged_sumstats/20508-concentration_sumstats_munged.sumstats	./Data/Munged_sumstats/NonHDL_GLGC_2021_sumstats_munged.sumstats	0.1082	0.0429	2.5227	0.0116	0.082	0.0197	1.4212	0.2976	-0.0105	0.0096	Concentration
NonHDL_GLGC_2021	Metabolic	Non high-density lipo.	NonHDL	./Data/Munged_sumstats/20517-sleep_sumstats_munged.sumstats	./Data/Munged_sumstats/NonHDL_GLGC_2021_sumstats_munged.sumstats	0.1411	0.0431	3.2727	0.0011	0.082	0.0197	1.4211	0.2976	-0.0031	0.0102	Sleep
NonHDL_GLGC_2021	Metabolic	Non high-density lipo.	NonHDL	./Data/Munged_sumstats/20519-tired_sumstats_munged.sumstats	./Data/Munged_sumstats/NonHDL_GLGC_2021_sumstats_munged.sumstats	0.1414	0.0356	3.9675	7.2637e-5	0.082	0.0197	1.4211	0.2976	-0.0085	0.0078	Tired
NonHDL_GLGC_2021	Metabolic	Non high-density lipo.	NonHDL	./Data/Munged_sumstats/20511-appetite_sumstats_munged.sumstats	./Data/Munged_sumstats/NonHDL_GLGC_2021_sumstats_munged.sumstats	0.1805	0.0415	4.3477	1.3756e-5	0.0819	0.0197	1.4222	0.2982	0.0011	0.0092	Appetite
NonHDL_GLGC_2021	Metabolic	Non high-density lipo.	NonHDL	./Data/Munged_sumstats/MDD_Als_2023_sumstats_munged.sumstats	./Data/Munged_sumstats/NonHDL_GLGC_2021_sumstats_munged.sumstats	0.0654	0.0177	3.6827	2e-4	0.0817	0.02	1.4249	0.3032	0.0018	0.0097	MDD
TC_GLGC_2021	Metabolic	Total cholesterol	TC	./Data/Munged_sumstats/20513-suicidal_sumstats_munged.sumstats	./Data/Munged_sumstats/TC_GLGC_2021_sumstats_munged.sumstats	-0.0115	0.0449	-0.2562	0.7978	0.0829	0.0152	1.4565	0.2995	-0.0008	0.0085	Suicidal
TC_GLGC_2021	Metabolic	Total cholesterol	TC	./Data/Munged_sumstats/20518-psychomotor_sumstats_munged.sumstats	./Data/Munged_sumstats/TC_GLGC_2021_sumstats_munged.sumstats	0.0019	0.0434	0.0433	0.9654	0.0828	0.0153	1.4588	0.3001	0.0044	0.0077	Psychomotor
TC_GLGC_2021	Metabolic	Total cholesterol	TC	./Data/Munged_sumstats/20510-depressed_sumstats_munged.sumstats	./Data/Munged_sumstats/TC_GLGC_2021_sumstats_munged.sumstats	0.0258	0.0334	0.7732	0.4394	0.0829	0.0152	1.4573	0.2997	-0.0007	0.0077	Depressed
TC_GLGC_2021	Metabolic	Total cholesterol	TC	./Data/Munged_sumstats/20514-anhedonia_sumstats_munged.sumstats	./Data/Munged_sumstats/TC_GLGC_2021_sumstats_munged.sumstats	0.0314	0.0325	0.9666	0.3337	0.0829	0.0152	1.4565	0.2995	0.0011	0.0076	Anhedonia
TC_GLGC_2021	Metabolic	Total cholesterol	TC	./Data/Munged_sumstats/20507-inadequacy_sumstats_munged.sumstats	./Data/Munged_sumstats/TC_GLGC_2021_sumstats_munged.sumstats	0.0326	0.0328	0.9938	0.3203	0.0828	0.0153	1.46	0.3006	-0.0078	0.0079	Inadequacy
TC_GLGC_2021	Metabolic	Total cholesterol	TC	./Data/Munged_sumstats/20508-concentration_sumstats_munged.sumstats	./Data/Munged_sumstats/TC_GLGC_2021_sumstats_munged.sumstats	0.053	0.036	1.4721	0.141	0.0829	0.0152	1.4564	0.2994	-0.0135	0.0095	Concentration
TC_GLGC_2021	Metabolic	Total cholesterol	TC	./Data/Munged_sumstats/20511-appetite_sumstats_munged.sumstats	./Data/Munged_sumstats/TC_GLGC_2021_sumstats_munged.sumstats	0.0573	0.0309	1.8537	0.0638	0.0828	0.0153	1.46	0.3006	-0.0129	0.0095	Appetite
TC_GLGC_2021	Metabolic	Total cholesterol	TC	./Data/Munged_sumstats/20519-tired_sumstats_munged.sumstats	./Data/Munged_sumstats/TC_GLGC_2021_sumstats_munged.sumstats	0.0985	0.0284	3.4663	5e-4	0.0829	0.0152	1.4564	0.2994	-0.0243	0.0083	Tired
TC_GLGC_2021	Metabolic	Total cholesterol	TC	./Data/Munged_sumstats/20517-sleep_sumstats_munged.sumstats	./Data/Munged_sumstats/TC_GLGC_2021_sumstats_munged.sumstats	0.1032	0.0374	2.7615	0.0058	0.0829	0.0152	1.4564	0.2995	-0.0104	0.0105	Sleep
TC_GLGC_2021	Metabolic	Total cholesterol	TC	./Data/Munged_sumstats/MDD_Als_2023_sumstats_munged.sumstats	./Data/Munged_sumstats/TC_GLGC_2021_sumstats_munged.sumstats	0.0533	0.0157	3.4021	7e-4	0.0824	0.0155	1.4668	0.3069	0.0057	0.0105	MDD
LDL_GLGC_2021	Metabolic	Low-density lipo.	LDL	./Data/Munged_sumstats/20513-suicidal_sumstats_munged.sumstats	./Data/Munged_sumstats/LDL_GLGC_2021_sumstats_munged.sumstats	-0.0166	0.0478	-0.3469	0.7287	0.0686	0.0155	1.4665	0.3384	-0.0008	0.0083	Suicidal
LDL_GLGC_2021	Metabolic	Low-density lipo.	LDL	./Data/Munged_sumstats/20518-psychomotor_sumstats_munged.sumstats	./Data/Munged_sumstats/LDL_GLGC_2021_sumstats_munged.sumstats	0.0164	0.0478	0.3425	0.732	0.0685	0.0156	1.4684	0.3391	0.0042	0.0072	Psychomotor
LDL_GLGC_2021	Metabolic	Low-density lipo.	LDL	./Data/Munged_sumstats/20510-depressed_sumstats_munged.sumstats	./Data/Munged_sumstats/LDL_GLGC_2021_sumstats_munged.sumstats	0.0216	0.036	0.5985	0.5495	0.0685	0.0155	1.4672	0.3387	0.0032	0.0068	Depressed
LDL_GLGC_2021	Metabolic	Low-density lipo.	LDL	./Data/Munged_sumstats/20507-inadequacy_sumstats_munged.sumstats	./Data/Munged_sumstats/LDL_GLGC_2021_sumstats_munged.sumstats	0.033	0.0352	0.9368	0.3489	0.0684	0.0156	1.4697	0.3398	-0.008	0.0075	Inadequacy
LDL_GLGC_2021	Metabolic	Low-density lipo.	LDL	./Data/Munged_sumstats/20514-anhedonia_sumstats_munged.sumstats	./Data/Munged_sumstats/LDL_GLGC_2021_sumstats_munged.sumstats	0.0445	0.0363	1.2244	0.2208	0.0686	0.0155	1.4665	0.3384	0.005	0.007	Anhedonia
LDL_GLGC_2021	Metabolic	Low-density lipo.	LDL	./Data/Munged_sumstats/20508-concentration_sumstats_munged.sumstats	./Data/Munged_sumstats/LDL_GLGC_2021_sumstats_munged.sumstats	0.0694	0.041	1.6941	0.0902	0.0686	0.0155	1.4666	0.3384	-0.0127	0.0094	Concentration
LDL_GLGC_2021	Metabolic	Low-density lipo.	LDL	./Data/Munged_sumstats/20511-appetite_sumstats_munged.sumstats	./Data/Munged_sumstats/LDL_GLGC_2021_sumstats_munged.sumstats	0.0846	0.0354	2.3929	0.0167	0.0684	0.0156	1.4696	0.3397	-0.0006	0.0092	Appetite
LDL_GLGC_2021	Metabolic	Low-density lipo.	LDL	./Data/Munged_sumstats/20517-sleep_sumstats_munged.sumstats	./Data/Munged_sumstats/LDL_GLGC_2021_sumstats_munged.sumstats	0.0905	0.0403	2.2449	0.0248	0.0686	0.0155	1.4665	0.3384	-0.0048	0.0106	Sleep
LDL_GLGC_2021	Metabolic	Low-density lipo.	LDL	./Data/Munged_sumstats/20519-tired_sumstats_munged.sumstats	./Data/Munged_sumstats/LDL_GLGC_2021_sumstats_munged.sumstats	0.0996	0.0313	3.1851	0.0014	0.0686	0.0155	1.4665	0.3383	-0.013	0.0076	Tired
LDL_GLGC_2021	Metabolic	Low-density lipo.	LDL	./Data/Munged_sumstats/LDL_GLGC_2021_sumstats_munged.sumstats	./Data/Munged_sumstats/MDD_Als_2023_sumstats_munged.sumstats	0.0437	0.0167	2.614	0.0089	0.0452	0.0016	1.0178	0.0121	0.0127	0.01	MDD
IL6	Inflammation	IL6	IL6	./Data/Munged_sumstats/20517-sleep_sumstats_munged.sumstats	./Data/Munged_sumstats/IL6_sumstats_munged.sumstats	0.077	0.0879	0.8768	0.3806	0.052	0.0109	0.9661	0.0064	9e-4	0.0051	Sleep
IL6	Inflammation	IL6	IL6	./Data/Munged_sumstats/20507-inadequacy_sumstats_munged.sumstats	./Data/Munged_sumstats/IL6_sumstats_munged.sumstats	0.1439	0.0975	1.4762	0.1399	0.0519	0.0109	0.9661	0.0064	4e-4	0.0048	Inadequacy
IL6	Inflammation	IL6	IL6	./Data/Munged_sumstats/20513-suicidal_sumstats_munged.sumstats	./Data/Munged_sumstats/IL6_sumstats_munged.sumstats	0.1506	0.1455	1.0347	0.3008	0.052	0.0109	0.966	0.0064	-0.0025	0.0044	Suicidal
IL6	Inflammation	IL6	IL6	./Data/Munged_sumstats/20510-depressed_sumstats_munged.sumstats	./Data/Munged_sumstats/IL6_sumstats_munged.sumstats	0.157	0.1039	1.511	0.1308	0.0521	0.0109	0.966	0.0064	-3.1102e-05	0.0049	Depressed
IL6	Inflammation	IL6	IL6	./Data/Munged_sumstats/20519-tired_sumstats_munged.sumstats	./Data/Munged_sumstats/IL6_sumstats_munged.sumstats	0.2364	0.0929	2.544	0.011	0.052	0.0109	0.9661	0.0064	-0.004	0.0051	Tired
IL6	Inflammation	IL6	IL6	./Data/Munged_sumstats/20508-concentration_sumstats_munged.sumstats	./Data/Munged_sumstats/IL6_sumstats_munged.sumstats	0.2736	0.105	2.6062	0.0092	0.052	0.0109	0.9661	0.0064	-0.0073	0.0053	Concentration
IL6	Inflammation	IL6	IL6	./Data/Munged_sumstats/20518-psychomotor_sumstats_munged.sumstats	./Data/Munged_sumstats/IL6_sumstats_munged.sumstats	0.3067	0.1229	2.4945	0.0126	0.052	0.0109	0.966	0.0064	-0.0006	0.0046	Psychomotor
IL6	Inflammation	IL6	IL6	./Data/Munged_sumstats/20514-anhedonia_sumstats_munged.sumstats	./Data/Munged_sumstats/IL6_sumstats_munged.sumstats	0.3615	0.1052	3.4372	6e-4	0.052	0.0109	0.9661	0.0064	-0.0032	0.0048	Anhedonia
IL6	Inflammation	IL6	IL6	./Data/Munged_sumstats/20511-appetite_sumstats_munged.sumstats	./Data/Munged_sumstats/IL6_sumstats_munged.sumstats	0.4074	0.0992	4.1063	4.0208e-5	0.0519	0.0109	0.9661	0.0064	-0.005	0.0049	Appetite
IL6	Inflammation	IL6	IL6	./Data/Munged_sumstats/IL6_sumstats_munged.sumstats	./Data/Munged_sumstats/MDD_Als_2023_sumstats_munged.sumstats	0.2174	0.056	3.8811	1e-4	0.0453	0.0017	1.0151	0.0134	-0.0093	0.006	MDD
CRP_CHARGEUKB_2022	Inflammation	C-reactive protein	CRP	./Data/Munged_sumstats/20507-inadequacy_sumstats_munged.sumstats	./Data/Munged_sumstats/CRP_CHARGEUKB_2022_sumstats_munged.sumstats	0.1433	0.0357	4.0148	5.9503e-5	0.1341	0.0225	1.0341	0.1165	0.0177	0.0063	Inadequacy
CRP_CHARGEUKB_2022	Inflammation	C-reactive protein	CRP	./Data/Munged_sumstats/20517-sleep_sumstats_munged.sumstats	./Data/Munged_sumstats/CRP_CHARGEUKB_2022_sumstats_munged.sumstats	0.1642	0.0288	5.7035	1.1737e-8	0.1342	0.0225	1.0325	0.1158	0.0367	0.0076	Sleep
CRP_CHARGEUKB_2022	Inflammation	C-reactive protein	CRP	./Data/Munged_sumstats/20510-depressed_sumstats_munged.sumstats	./Data/Munged_sumstats/CRP_CHARGEUKB_2022_sumstats_munged.sumstats	0.1697	0.0363	4.6786	2.8885e-6	0.1342	0.0225	1.0326	0.1159	0.0231	0.0066	Depressed
CRP_CHARGEUKB_2022	Inflammation	C-reactive protein	CRP	./Data/Munged_sumstats/20508-concentration_sumstats_munged.sumstats	./Data/Munged_sumstats/CRP_CHARGEUKB_2022_sumstats_munged.sumstats	0.2224	0.038	5.853	4.8276e-9	0.1342	0.0225	1.0325	0.1158	0.0177	0.0069	Concentration
CRP_CHARGEUKB_2022	Inflammation	C-reactive protein	CRP	./Data/Munged_sumstats/20513-suicidal_sumstats_munged.sumstats	./Data/Munged_sumstats/CRP_CHARGEUKB_2022_sumstats_munged.sumstats	0.232	0.0502	4.6205	3.8279e-6	0.1342	0.0225	1.0326	0.1158	0.0071	0.0067	Suicidal
CRP_CHARGEUKB_2022	Inflammation	C-reactive protein	CRP	./Data/Munged_sumstats/20518-psychomotor_sumstats_munged.sumstats	./Data/Munged_sumstats/CRP_CHARGEUKB_2022_sumstats_munged.sumstats	0.2358	0.0521	4.5207	6.1623e-6	0.1341	0.0225	1.0333	0.1161	0.0169	0.0062	Psychomotor
CRP_CHARGEUKB_2022	Inflammation	C-reactive protein	CRP	./Data/Munged_sumstats/20519-tired_sumstats_munged.sumstats	./Data/Munged_sumstats/CRP_CHARGEUKB_2022_sumstats_munged.sumstats	0.2358	0.0308	7.6647	1.7921e-14	0.1342	0.0225	1.0326	0.1158	0.0549	0.0076	Tired
CRP_CHARGEUKB_2022	Inflammation	C-reactive protein	CRP	./Data/Munged_sumstats/20514-anhedonia_sumstats_munged.sumstats	./Data/Munged_sumstats/CRP_CHARGEUKB_2022_sumstats_munged.sumstats	0.2414	0.0338	7.1526	8.5129e-13	0.1342	0.0225	1.0326	0.1158	0.03	0.0069	Anhedonia
CRP_CHARGEUKB_2022	Inflammation	C-reactive protein	CRP	./Data/Munged_sumstats/20511-appetite_sumstats_munged.sumstats	./Data/Munged_sumstats/CRP_CHARGEUKB_2022_sumstats_munged.sumstats	0.4021	0.0449	8.9499	3.5582000000000007e-19	0.1341	0.0225	1.0341	0.1165	0.0619	0.0079	Appetite
CRP_CHARGEUKB_2022	Inflammation	C-reactive protein	CRP	./Data/Munged_sumstats/CRP_CHARGEUKB_2022_sumstats_munged.sumstats	./Data/Munged_sumstats/MDD_Als_2023_sumstats_munged.sumstats	0.1484	0.0222	6.6717	2.5278e-11	0.0452	0.0016	1.0179	0.0121	0.0219	0.0073	MDD
