# Supplementary material for: Distinct biological signature and modifiable risk factors underlie the comorbidity between major depressive disorder and cardiovascular disease
Source: Nat Cardiovasc Res. 2024 Jun 17;3(6):754–69. doi: 10.1038/s44161-024-00488-y (PMC11182748; doi:10.1038/s44161-024-00488-y)
Supplement: Supplementary file 14 — Statistical source data. [file 44161_2024_488_MOESM14_ESM.xlsx]

## Sheet: ExtendedDataFig7
Trait	Type	Trait_labels	Trait_label_short	locus	chr	start	stop	n.snps	n.pcs	phen2	rho	rho.lower	rho.upper	r2	r2.lower	r2.upper	p	h2_phen1	P.FDR.uni.phen1	P.uni.phen1	h2_phen2	P.FDR.uni.phen2	P.uni.phen2	col
PAD_2021_V2	Cardiovascular dis.	Peripheral artery dis.	PAD	3	1	2215496	2983519	325	99	MDD_Als_2023	-0.448835	-1	0.13419	0.201453	0	1	0.121326	8.01573e-5	0.017630613355317393	0.0101014	6.45858e-5	1.1723393169811321e-4	2.72398e-5	#8DD78DFF
PAD_2021_V2	Cardiovascular dis.	Peripheral artery dis.	PAD	5	1	3582048	4281476	463	115	MDD_Als_2023	0.0653699	-0.68765	0.8209	0.00427323	0	0.88892	0.824794	1.64133e-4	1.4456187542087544e-5	2.0281e-6	2.96489e-5	0.0385536	0.0263334	#8DD78DFF
PAD_2021_V2	Cardiovascular dis.	Peripheral artery dis.	PAD	6	1	4281477	4773403	748	132	MDD_Als_2023	-0.527995	-1	0.03249	0.278778	0	1	0.0653864	1.04142e-4	0.00416805	0.00179165	5.40948e-5	0.00248129	9.76852e-4	#8DD78DFF
PAD_2021_V2	Cardiovascular dis.	Peripheral artery dis.	PAD	7	1	4773404	5362404	769	147	MDD_Als_2023	-0.0365031	-0.43961	0.33065	0.00133248	0	0.21379	0.842002	1.57534e-4	1.4083970423728814e-4	3.13495e-5	1.31845e-4	2.445047871084337e-9	8.89693e-11	#8DD78DFF
PAD_2021_V2	Cardiovascular dis.	Peripheral artery dis.	PAD	8	1	5362405	6136814	653	146	MDD_Als_2023	0.131478	-0.81946	1	0.0172865	0	1	0.718582	1.04546e-4	0.00655327	0.00308007	3.15306e-5	0.0438059	0.0305931	#8DD78DFF
PAD_2021_V2	Cardiovascular dis.	Peripheral artery dis.	PAD	9	1	6136815	7711794	975	195	MDD_Als_2023	0.0366706	-0.36117	0.42544	0.00134473	0	0.21245	0.845871	1.75082e-4	2.659683108159393e-4	6.62094e-5	1.32997e-4	4.366223007751938e-8	2.46928e-9	#8DD78DFF
PAD_2021_V2	Cardiovascular dis.	Peripheral artery dis.	PAD	11	1	8580988	9475966	484	140	MDD_Als_2023	-0.27904	-1	0.37617	0.0778634	0	1	0.356841	8.34634e-5	0.021227	0.0126239	6.35508e-5	6.576852172131149e-4	2.11059e-4	#8DD78DFF
PAD_2021_V2	Cardiovascular dis.	Peripheral artery dis.	PAD	12	1	9475967	10753427	480	102	MDD_Als_2023	-0.891555	-1	-0.08813	0.79487	0.02307	1	0.0377297	6.41658e-5	0.046329697625508814	0.0322505	3.04032e-5	0.030400916599462365	0.0198319	#8DD78DFF
PAD_2021_V2	Cardiovascular dis.	Peripheral artery dis.	PAD	13	1	10753428	11709173	403	129	MDD_Als_2023	0.0464559	-0.45156	0.55256	0.00215815	0	0.35689	0.83983	1.31368e-4	5.653680428336079e-4	1.62106e-4	7.44881e-5	8.110644629629628e-5	1.72809e-5	#8DD78DFF
PAD_2021_V2	Cardiovascular dis.	Peripheral artery dis.	PAD	15	1	13481026	14720131	998	188	MDD_Als_2023	0.55449	-0.01701	1	0.307459	0	1	0.0575182	7.02621e-5	0.025276850420811015	0.0156055	8.01388e-5	2.3011494658901834e-4	6.06309e-5	#8DD78DFF
PAD_2021_V2	Cardiovascular dis.	Peripheral artery dis.	PAD	16	1	14720132	15755230	735	203	MDD_Als_2023	0.224756	-0.21804	0.75903	0.0505154	0	0.58299	0.289217	3.24921e-4	2.3150360649122804e-9	6.19151e-11	5.61562e-5	0.00696857	0.00342471	#8DD78DFF
PAD_2021_V2	Cardiovascular dis.	Peripheral artery dis.	PAD	19	1	17557747	18427820	710	139	MDD_Als_2023	-0.701475	-1	-0.2498	0.492068	0.0624	1	0.00458408	1.15307e-4	0.00242878	9.29291e-4	7.60481e-5	8.956134790419161e-5	1.96713e-5	#8DD78DFF
PAD_2021_V2	Cardiovascular dis.	Peripheral artery dis.	PAD	20	1	18427821	19238924	727	189	MDD_Als_2023	0.495921	0.18493	0.85892	0.245938	0.03422	0.73774	0.00271534	2.0753e-4	4.0367028376068376e-5	6.69288e-6	1.68113e-4	2.2886250571428573e-11	3.5117e-13	#8DD78DFF
PAD_2021_V2	Cardiovascular dis.	Peripheral artery dis.	PAD	21	1	19238925	20556202	823	169	MDD_Als_2023	0.304181	-0.34408	1	0.0925263	0	1	0.316578	7.70906e-5	0.0437121	0.0301669	8.3688e-5	7.590719435146442e-5	1.59069e-5	#8DD78DFF
PAD_2021_V2	Cardiovascular dis.	Peripheral artery dis.	PAD	22	1	20556203	21416121	593	104	MDD_Als_2023	-0.446735	-1	0.0256	0.199572	0	1	0.070297	1.20139e-4	0.00158158	5.64051e-4	6.72713e-5	9.011449462151394e-5	1.98323e-5	#8DD78DFF
PAD_2021_V2	Cardiovascular dis.	Peripheral artery dis.	PAD	23	1	21416122	22145629	441	102	MDD_Als_2023	-0.157751	-1	0.76419	0.0248855	0	1	0.664974	5.77029e-5	0.035928557675753224	0.0236582	4.12239e-5	0.00663598	0.00322926	#8DD78DFF
PAD_2021_V2	Cardiovascular dis.	Peripheral artery dis.	PAD	226	2	22429641	23538527	887	139	MDD_Als_2023	0.349292	0.02411	0.71814	0.122005	0.00197	0.51572	0.0408785	2.11735e-4	1.5770320483091788e-6	1.54202e-7	1.16451e-4	4.14266096e-8	2.2702e-9	#8DD78DFF
PAD_2021_V2	Cardiovascular dis.	Peripheral artery dis.	PAD	228	2	24669225	25895394	608	98	MDD_Als_2023	0.260217	-0.39504	1	0.0677131	0	1	0.381663	8.98028e-5	0.00680712	0.00323226	4.86675e-5	0.00198106	7.52992e-4	#8DD78DFF
PAD_2021_V2	Cardiovascular dis.	Peripheral artery dis.	PAD	230	2	26894103	28819510	957	131	MDD_Als_2023	0.0131608	-0.30073	0.33006	1.73207e-4	0	0.12748	0.932866	2.60611e-4	2.8877491447761193e-9	9.13931e-11	1.13499e-4	4.5992225407407404e-8	2.72203e-9	#8DD78DFF
PAD_2021_V2	Cardiovascular dis.	Peripheral artery dis.	PAD	232	2	29627933	30575619	859	135	MDD_Als_2023	-0.18518	-1	0.60616	0.0342918	0	1	0.577192	8.11746e-5	0.029149279925650556	0.0185195	5.38526e-5	0.0027133	0.00109079	#8DD78DFF
PAD_2021_V2	Cardiovascular dis.	Peripheral artery dis.	PAD	233	2	30575620	31457418	997	143	MDD_Als_2023	0.295555	-0.21998	0.98547	0.0873525	0	0.9793	0.250182	8.8868e-5	0.012394515035087721	0.00666288	9.05597e-5	9.109544825581394e-6	1.37382e-6	#8DD78DFF
PAD_2021_V2	Cardiovascular dis.	Peripheral artery dis.	PAD	234	2	31457419	33123604	703	140	MDD_Als_2023	0.243576	-0.24461	0.80407	0.0593294	0	0.64928	0.300023	1.25163e-4	8.425824108527132e-4	2.56715e-4	7.45325e-5	1.3156689944547134e-4	3.12046e-5	#8DD78DFF
PAD_2021_V2	Cardiovascular dis.	Peripheral artery dis.	PAD	236	2	33735319	34239776	497	91	MDD_Als_2023	0.135621	-0.48315	0.9336	0.0183932	0	0.96725	0.632143	1.71293e-4	2.467329666666666e-6	2.54236e-7	2.85316e-5	0.030227400067385446	0.0196533	#8DD78DFF
PAD_2021_V2	Cardiovascular dis.	Peripheral artery dis.	PAD	238	2	34890559	35609257	615	89	MDD_Als_2023	0.110192	-0.79814	1	0.0121423	0	1	0.759669	5.93515e-5	0.043421	0.0299455	4.40367e-5	0.00292079	0.00120656	#8DD78DFF
PAD_2021_V2	Cardiovascular dis.	Peripheral artery dis.	PAD	240	2	36120744	36867389	819	133	MDD_Als_2023	0.0945272	-0.21378	0.40592	0.00893539	0	0.1671	0.543013	3.27343e-4	4.845701578947369e-13	4.349e-15	9.33646e-5	2.495761812056738e-6	3.08551e-7	#8DD78DFF
PAD_2021_V2	Cardiovascular dis.	Peripheral artery dis.	PAD	241	2	36867390	37603360	516	118	MDD_Als_2023	0.0372742	-0.49131	0.56021	0.00138936	0	0.39314	0.869564	2.21809e-4	3.855826818181818e-8	1.80315e-9	4.49778e-5	0.00589011	0.00278946	#8DD78DFF
PAD_2021_V2	Cardiovascular dis.	Peripheral artery dis.	PAD	243	2	38887394	40087418	555	100	MDD_Als_2023	-0.132063	-0.88643	0.50305	0.0174408	0	0.84014	0.649121	1.07056e-4	0.00389334	0.00164598	4.73792e-5	0.002529	9.9896e-4	#8DD78DFF
PAD_2021_V2	Cardiovascular dis.	Peripheral artery dis.	PAD	244	2	40087419	40786176	727	137	MDD_Als_2023	0.126989	-0.46835	0.81311	0.0161262	0	0.7089	0.639854	9.0271e-5	0.012194368042328043	0.00653208	7.49335e-5	1.0122679378640776e-4	2.2842e-5	#8DD78DFF
PAD_2021_V2	Cardiovascular dis.	Peripheral artery dis.	PAD	245	2	40786177	41540439	690	94	MDD_Als_2023	0.607558	-0.0238	1	0.369126	0	1	0.0643814	1.38303e-4	5.8458978772378516e-5	1.07971e-5	2.36435e-5	0.0572513	0.04174	#8DD78DFF
PAD_2021_V2	Cardiovascular dis.	Peripheral artery dis.	PAD	248	2	43295777	44104110	686	122	MDD_Als_2023	-0.252852	-1	0.38691	0.0639339	0	1	0.384778	6.21123e-5	0.038747510633802815	0.0259903	8.4395e-5	8.231475380116959e-6	1.23418e-6	#8DD78DFF
PAD_2021_V2	Cardiovascular dis.	Peripheral artery dis.	PAD	249	2	44104111	45189468	786	136	MDD_Als_2023	-0.274701	-1	0.49582	0.0754609	0	1	0.409709	8.3889e-5	0.017368	0.00989408	4.67166e-5	0.00693281	0.0034041	#8DD78DFF
PAD_2021_V2	Cardiovascular dis.	Peripheral artery dis.	PAD	2477	22	32662294	33501725	931	171	MDD_Als_2023	-0.130811	-0.56503	0.27094	0.0171116	0	0.32287	0.507301	2.32459e-4	3.4528270000000003e-6	3.9184e-7	8.39619e-5	8.39804294949495e-5	1.82246e-5	#8DD78DFF
PAD_2021_V2	Cardiovascular dis.	Peripheral artery dis.	PAD	2478	22	33501726	34361897	859	164	MDD_Als_2023	-0.0802294	-0.69928	0.4742	0.00643675	0	0.56245	0.745601	9.95316e-5	0.015350470879864637	0.00857074	1.09128e-4	6.882209603448277e-7	6.99988e-8	#8DD78DFF
PAD_2021_V2	Cardiovascular dis.	Peripheral artery dis.	PAD	2480	22	35368342	36135968	684	124	MDD_Als_2023	-0.177789	-1	0.55482	0.0316088	0	1	0.583047	8.32543e-5	0.0200033	0.0117733	5.11268e-5	0.00300548	0.0012491	#8DD78DFF
PAD_2021_V2	Cardiovascular dis.	Peripheral artery dis.	PAD	2481	22	36135969	37364004	940	178	MDD_Als_2023	0.14005	-0.50457	0.88721	0.019614	0	0.8829	0.621828	1.39768e-4	0.00378631	0.00159	5.76045e-5	0.00382077	0.00164091	#8DD78DFF
PAD_2021_V2	Cardiovascular dis.	Peripheral artery dis.	PAD	2482	22	37364005	38718589	863	186	MDD_Als_2023	-0.472136	-1	0.02824	0.222913	0	1	0.0656912	1.55649e-4	7.501446818181819e-4	2.25799e-4	6.31254e-5	0.0023003	8.95512e-4	#8DD78DFF
PAD_2021_V2	Cardiovascular dis.	Peripheral artery dis.	PAD	2483	22	38718590	40378783	786	171	MDD_Als_2023	0.262703	-0.17547	0.78235	0.069013	0	0.6149	0.222872	2.58528e-4	5.56780408888889e-7	4.73408e-8	6.18886e-5	0.00197968	7.516e-4	#8DD78DFF
PAD_2021_V2	Cardiovascular dis.	Peripheral artery dis.	PAD	2485	22	41722788	42867927	549	83	MDD_Als_2023	0.300512	-0.34851	1	0.0903074	0	1	0.324822	7.04097e-5	0.014269199432013772	0.0078274	5.13472e-5	6.503599698630137e-4	2.08138e-4	#8DD78DFF
PAD_2021_V2	Cardiovascular dis.	Peripheral artery dis.	PAD	2486	22	42867928	43574017	506	99	MDD_Als_2023	-0.399901	-1	0.25452	0.159921	0	1	0.206516	7.21982e-5	0.0213659	0.0127469	5.18819e-5	0.00112336	3.9251e-4	#8DD78DFF
PAD_2021_V2	Cardiovascular dis.	Peripheral artery dis.	PAD	2487	22	43574018	44409533	773	147	MDD_Als_2023	0.257768	-0.55029	1	0.0664442	0	1	0.470389	1.15965e-4	0.00330762	0.00134992	3.05485e-5	0.049760806138735424	0.0355287	#8DD78DFF
PAD_2021_V2	Cardiovascular dis.	Peripheral artery dis.	PAD	2488	22	44409534	45170649	808	227	MDD_Als_2023	0.114673	-0.12156	0.35395	0.01315	0	0.12528	0.330128	4.3327e-4	1.89609105e-13	1.43304e-15	2.14409e-4	1.0973560255e-14	9.62171e-17	#8DD78DFF
PAD_2021_V2	Cardiovascular dis.	Peripheral artery dis.	PAD	2489	22	45170650	46351048	999	215	MDD_Als_2023	0.0173596	-0.41937	0.46551	3.01355e-4	0	0.28553	0.931259	4.02091e-4	5.485138179166666e-12	6.21839e-14	5.70457e-5	0.00712954	0.0035257	#8DD78DFF
PAD_2021_V2	Cardiovascular dis.	Peripheral artery dis.	PAD	2490	22	46351049	47299625	603	159	MDD_Als_2023	-0.495195	-1	0.02267	0.245218	0	1	0.0557078	1.00623e-4	0.010997230669683259	0.00574017	8.85207e-5	2.412631511335013e-5	4.19868e-6	#8DD78DFF
PAD_2021_V2	Cardiovascular dis.	Peripheral artery dis.	PAD	2492	22	48269178	48977538	934	205	MDD_Als_2023	-0.405903	-1	0.06794	0.164757	0	1	0.0931675	1.89748e-4	1.0855680382882883e-4	2.2748e-5	6.30974e-5	0.00315814	0.00132362	#8DD78DFF
PAD_2021_V2	Cardiovascular dis.	Peripheral artery dis.	PAD	2493	22	48977539	49559207	697	166	MDD_Als_2023	-0.0662308	-0.53878	0.3875	0.00438652	0	0.32746	0.757178	1.28598e-4	0.00309724	0.00124065	1.23077e-4	4.953560957746479e-8	3.06529e-9	#8DD78DFF
PAD_2021_V2	Cardiovascular dis.	Peripheral artery dis.	PAD	2494	22	49559208	50347996	909	182	MDD_Als_2023	0.0981925	-0.32463	0.53315	0.00964177	0	0.29199	0.622432	1.73154e-4	1.329776477419355e-4	2.92086e-5	1.02812e-4	4.892996845425867e-6	6.8e-7	#8DD78DFF
PAD_2021_V2	Cardiovascular dis.	Peripheral artery dis.	PAD	251	2	45850048	46499326	709	195	MDD_Als_2023	-0.132526	-1	0.67428	0.0175632	0	1	0.693073	1.60307e-4	8.599586718027735e-4	2.63634e-4	3.42341e-5	0.0559866	0.0406952	#8DD78DFF
PAD_2021_V2	Cardiovascular dis.	Peripheral artery dis.	PAD	253	2	47320115	48171058	498	162	MDD_Als_2023	0.367142	-0.11192	0.93558	0.134793	0	0.87532	0.116796	1.4541e-4	7.007369858490566e-4	2.10519e-4	7.63692e-5	1.7355185549738222e-4	4.35972e-5	#8DD78DFF
PAD_2021_V2	Cardiovascular dis.	Peripheral artery dis.	PAD	255	2	49114133	49849185	807	109	MDD_Als_2023	-0.307999	-1	0.33388	0.0948635	0	1	0.307584	7.69061e-5	0.015112088487680543	0.00840195	5.64209e-5	7.498757005347594e-4	2.45904e-4	#8DD78DFF
PAD_2021_V2	Cardiovascular dis.	Peripheral artery dis.	PAD	256	2	49849186	50756240	895	109	MDD_Als_2023	-0.172538	-0.8487	0.38721	0.0297694	0	0.765	0.505716	7.77018e-5	0.026553619543726238	0.0164941	1.07032e-4	3.0601354745762705e-8	1.58306e-9	#8DD78DFF
PAD_2021_V2	Cardiovascular dis.	Peripheral artery dis.	PAD	257	2	50756241	51669493	765	125	MDD_Als_2023	0.20784	-0.16935	0.62157	0.0431974	0	0.3873	0.268097	1.23475e-4	0.00124847	4.16352e-4	1.61595e-4	1.4304368238095239e-13	1.31693e-15	#8DD78DFF
PAD_2021_V2	Cardiovascular dis.	Peripheral artery dis.	PAD	258	2	51669494	52494111	1113	140	MDD_Als_2023	-0.0139694	-0.59151	0.55813	1.95145e-4	0	0.47977	0.955468	1.24901e-4	0.00444225	0.00195678	7.91571e-5	6.376623987068966e-5	1.29713e-5	#8DD78DFF
PAD_2021_V2	Cardiovascular dis.	Peripheral artery dis.	PAD	259	2	52494112	53032976	619	79	MDD_Als_2023	0.0995911	-0.40738	0.61253	0.00991839	0	0.40056	0.669906	1.51766e-4	1.5724543245033112e-5	2.24318e-6	4.91875e-5	7.868005567282322e-4	2.61462e-4	#8DD78DFF
PAD_2021_V2	Cardiovascular dis.	Peripheral artery dis.	PAD	265	2	57433654	57952945	466	65	MDD_Als_2023	-0.43508	-1	0.04708	0.189295	0	1	0.0803074	7.92099e-5	0.00417718	0.00179755	7.25332e-5	1.6182199962546816e-6	1.88964e-7	#8DD78DFF
PAD_2021_V2	Cardiovascular dis.	Peripheral artery dis.	PAD	266	2	57952946	59251996	815	126	MDD_Als_2023	-0.0159097	-0.53039	0.50785	2.53119e-4	0	0.3949	0.943141	9.43881e-5	0.00979135	0.00501693	1.29908e-4	5.050362099999999e-10	1.32846e-11	#8DD78DFF
PAD_2021_V2	Cardiovascular dis.	Peripheral artery dis.	PAD	267	2	59251997	60775066	1216	202	MDD_Als_2023	0.119442	-0.15217	0.40244	0.0142663	0	0.16196	0.379348	2.32289e-4	9.55100587878788e-8	5.95528e-9	2.09963e-4	2.361584471428571e-15	1.44946e-17	#8DD78DFF
PAD_2021_V2	Cardiovascular dis.	Peripheral artery dis.	PAD	268	2	60775067	62429910	749	118	MDD_Als_2023	0.390094	-0.26568	1	0.152173	0	1	0.220169	1.11926e-4	0.00431122	0.00187356	3.96041e-5	0.012301343196850393	0.00684906	#8DD78DFF
PAD_2021_V2	Cardiovascular dis.	Peripheral artery dis.	PAD	269	2	62429911	63672118	621	108	MDD_Als_2023	0.579878	0.00211	1	0.336258	0.00597	1	0.0483457	1.12908e-4	0.00324578	0.00131855	4.60583e-5	0.00398233	0.00172841	#8DD78DFF
PAD_2021_V2	Cardiovascular dis.	Peripheral artery dis.	PAD	270	2	63672119	64696089	571	92	MDD_Als_2023	0.295013	-0.21792	0.89649	0.0870325	0	0.80781	0.237623	1.05278e-4	0.00247168	9.52713e-4	6.71244e-5	4.9497902755555555e-5	9.76504e-6	#8DD78DFF
PAD_2021_V2	Cardiovascular dis.	Peripheral artery dis.	PAD	272	2	65938003	67224027	1218	170	MDD_Als_2023	0.28366	-0.30113	1	0.0804631	0	1	0.296124	1.62501e-4	3.610752164874552e-4	9.51724e-5	4.99385e-5	0.00849078	0.00438498	#8DD78DFF
PAD_2021_V2	Cardiovascular dis.	Peripheral artery dis.	PAD	275	2	68877775	70756283	1257	179	MDD_Als_2023	-0.271641	-1	0.31858	0.0737886	0	1	0.337246	1.80347e-4	1.6663581176470588e-4	3.87739e-5	4.24984e-5	0.019913871119133574	0.0120915	#8DD78DFF
PAD_2021_V2	Cardiovascular dis.	Peripheral artery dis.	PAD	278	2	72160303	73544290	742	99	MDD_Als_2023	0.323018	-0.15263	0.8972	0.104341	0	0.80739	0.174225	1.44205e-4	8.756977902097903e-5	1.76653e-5	5.54444e-5	6.620338351498638e-4	2.13035e-4	#8DD78DFF
PAD_2021_V2	Cardiovascular dis.	Peripheral artery dis.	PAD	279	2	73544291	75148103	885	132	MDD_Als_2023	0.161696	-0.41462	0.8244	0.0261458	0	0.69712	0.539143	1.14567e-4	0.00747523	0.00360873	7.36675e-5	9.528211267326732e-5	2.10949e-5	#8DD78DFF
PAD_2021_V2	Cardiovascular dis.	Peripheral artery dis.	PAD	282	2	76649031	77372830	708	101	MDD_Als_2023	0.728897	0.11724	1	0.531291	0.02426	1	0.0263064	8.12098e-5	0.011891884612644702	0.00630826	4.2494e-5	0.00539081	0.00250279	#8DD78DFF
PAD_2021_V2	Cardiovascular dis.	Peripheral artery dis.	PAD	285	2	79019677	79900055	1096	149	MDD_Als_2023	-0.595932	-1	-0.12065	0.355135	0.01613	1	0.019336	1.2229e-4	0.00335209	0.00138074	7.45227e-5	1.7357854626086954e-4	4.36963e-5	#8DD78DFF
PAD_2021_V2	Cardiovascular dis.	Peripheral artery dis.	PAD	286	2	79900056	80737811	898	176	MDD_Als_2023	0.168525	-0.24484	0.63893	0.0284006	0	0.41216	0.403954	1.35229e-4	0.00136736	4.70858e-4	1.29948e-4	3.248885325e-8	1.70919e-9	#8DD78DFF
PAD_2021_V2	Cardiovascular dis.	Peripheral artery dis.	PAD	291	2	85992795	86867032	611	63	MDD_Als_2023	-0.0587871	-1	1	0.00345592	0	1	0.880509	4.65763e-5	0.0520034	0.0371987	3.47243e-5	0.00531389	0.00246475	#8DD78DFF
PAD_2021_V2	Cardiovascular dis.	Peripheral artery dis.	PAD	294	2	91860962	97339301	319	54	MDD_Als_2023	-0.308465	-1	0.3883	0.0951505	0	1	0.343248	1.25031e-4	2.821725049535604e-5	4.30523e-6	2.01197e-5	0.0435649	0.0303293	#8DD78DFF
PAD_2021_V2	Cardiovascular dis.	Peripheral artery dis.	PAD	295	2	97339302	98989360	535	69	MDD_Als_2023	0.199226	-0.50343	1	0.039691	0	1	0.525497	9.57924e-5	0.00116756	3.79444e-4	3.08653e-5	0.012607397558685446	0.00706368	#8DD78DFF
PAD_2021_V2	Cardiovascular dis.	Peripheral artery dis.	PAD	297	2	100202437	101556799	1208	123	MDD_Als_2023	0.0527381	-0.49975	0.63536	0.00278131	0	0.50445	0.826541	7.34964e-5	0.022062828963893253	0.0132773	1.31073e-4	3.7325163508771927e-10	9.3272e-12	#8DD78DFF
PAD_2021_V2	Cardiovascular dis.	Peripheral artery dis.	PAD	299	2	102494488	103305257	986	91	MDD_Als_2023	0.241643	-0.24543	0.85052	0.0583915	0	0.73542	0.312877	2.14896e-4	5.8347119824561396e-8	3.14198e-9	3.79998e-5	0.00804478	0.00412643	#8DD78DFF
PAD_2021_V2	Cardiovascular dis.	Peripheral artery dis.	PAD	300	2	103305258	105120578	1059	135	MDD_Als_2023	0.174572	-0.19475	0.54988	0.0304754	0	0.30294	0.329505	1.86168e-4	2.9500200184049078e-5	4.5407e-6	1.20251e-4	1.131022668627451e-8	5.05762e-10	#8DD78DFF
PAD_2021_V2	Cardiovascular dis.	Peripheral artery dis.	PAD	302	2	106546525	107412295	637	106	MDD_Als_2023	0.424219	-0.32314	1	0.179962	0	1	0.222314	5.22196e-5	0.041951615851137145	0.0287509	5.07467e-5	0.00177309	6.63063e-4	#8DD78DFF
PAD_2021_V2	Cardiovascular dis.	Peripheral artery dis.	PAD	304	2	108417774	110097868	1114	140	MDD_Als_2023	0.504433	0.05971	1	0.254452	0.00729	1	0.0312761	2.38708e-4	2.44115239375e-7	1.84499e-8	4.7815e-5	0.00703157	0.00347413	#8DD78DFF
PAD_2021_V2	Cardiovascular dis.	Peripheral artery dis.	PAD	305	2	110097869	112644828	712	127	MDD_Als_2023	-0.474186	-1	0.06989	0.224852	0	1	0.0907307	9.66121e-5	0.00903405	0.0045533	6.46599e-5	3.762671929555896e-4	1.07717e-4	#8DD78DFF
PAD_2021_V2	Cardiovascular dis.	Peripheral artery dis.	PAD	307	2	113930669	115203835	643	103	MDD_Als_2023	-0.419305	-1	0.29645	0.175817	0	1	0.219231	8.90723e-5	0.00778745	0.00378521	3.53805e-5	0.0159658	0.00928131	#8DD78DFF
PAD_2021_V2	Cardiovascular dis.	Peripheral artery dis.	PAD	308	2	115203836	116415816	935	110	MDD_Als_2023	0.349	-0.08146	0.87056	0.121801	0	0.75787	0.11639	1.68867e-4	1.008558387900356e-5	1.33871e-6	5.84107e-5	5.873397049645391e-4	1.81532e-4	#8DD78DFF
PAD_2021_V2	Cardiovascular dis.	Peripheral artery dis.	PAD	313	2	121073753	122026817	652	169	MDD_Als_2023	-0.0232276	-0.48088	0.42674	5.39521e-4	0	0.29551	0.912026	2.36611e-4	1.3941378970588235e-6	1.34343e-7	6.74713e-5	9.099512361290323e-4	3.09168e-4	#8DD78DFF
PAD_2021_V2	Cardiovascular dis.	Peripheral artery dis.	PAD	317	2	124730992	125741528	814	109	MDD_Als_2023	-0.159457	-0.49129	0.16484	0.0254266	0	0.24137	0.322278	2.07008e-4	1.7310374736842105e-7	1.23652e-8	1.2058e-4	1.1307470957142858e-9	3.47007e-11	#8DD78DFF
PAD_2021_V2	Cardiovascular dis.	Peripheral artery dis.	PAD	318	2	125741529	126754027	727	62	MDD_Als_2023	1	0.35337	1	1	0.12607	1	0.00150758	4.34003e-5	0.0592309	0.0434789	4.31388e-5	9.50409834403081e-4	3.24581e-4	#8DD78DFF
PAD_2021_V2	Cardiovascular dis.	Peripheral artery dis.	PAD	320	2	127895645	129486897	1048	155	MDD_Als_2023	0.353334	-0.18525	1	0.124845	0	1	0.18876	1.17053e-4	0.00192398	7.08881e-4	5.86212e-5	0.00204459	7.82518e-4	#8DD78DFF
PAD_2021_V2	Cardiovascular dis.	Peripheral artery dis.	PAD	325	2	133352951	134359059	774	142	MDD_Als_2023	0.201863	-0.8866	1	0.0407485	0	1	0.628601	7.42169e-5	0.034755126315789475	0.0227706	3.20544e-5	0.0413355	0.0286141	#8DD78DFF
PAD_2021_V2	Cardiovascular dis.	Peripheral artery dis.	PAD	327	2	135160198	137061003	839	100	MDD_Als_2023	0.480168	-0.0076	1	0.230561	0	1	0.0587542	1.15238e-4	0.00129451	4.36606e-4	6.0492e-5	2.942884023771791e-4	8.14099e-5	#8DD78DFF
PAD_2021_V2	Cardiovascular dis.	Peripheral artery dis.	PAD	328	2	137061004	138073791	953	117	MDD_Als_2023	-0.485769	-1	0.18629	0.235971	0	1	0.147406	8.74253e-5	0.0125212	0.00676038	4.15209e-5	0.00925753	0.00486619	#8DD78DFF
PAD_2021_V2	Cardiovascular dis.	Peripheral artery dis.	PAD	329	2	138073792	139505819	990	112	MDD_Als_2023	0.509006	-0.07535	1	0.259087	0	1	0.0838676	7.52568e-5	0.0202698	0.0119876	6.60845e-5	1.7357854626086954e-4	4.37561e-5	#8DD78DFF
PAD_2021_V2	Cardiovascular dis.	Peripheral artery dis.	PAD	330	2	139505820	140934531	1312	125	MDD_Als_2023	0.206288	-0.27462	0.75013	0.0425547	0	0.56587	0.369512	1.21423e-4	0.00141502	4.91948e-4	8.37496e-5	1.1299906468926553e-5	1.74893e-6	#8DD78DFF
PAD_2021_V2	Cardiovascular dis.	Peripheral artery dis.	PAD	333	2	142494981	143259780	745	104	MDD_Als_2023	-0.0896106	-0.5116	0.31464	0.00803006	0	0.27439	0.642615	1.32679e-4	3.625729194642857e-4	9.59097e-5	1.16889e-4	1.648452380769231e-9	5.63697e-11	#8DD78DFF
PAD_2021_V2	Cardiovascular dis.	Peripheral artery dis.	PAD	336	2	145977921	147252196	691	105	MDD_Als_2023	0.470605	0.03546	1	0.221469	0.00416	1	0.0361949	1.12124e-4	9.165033510638297e-4	2.84865e-4	8.21372e-5	4.5431486387096775e-6	6.17438e-7	#8DD78DFF
PAD_2021_V2	Cardiovascular dis.	Peripheral artery dis.	PAD	338	2	149568876	151428988	1185	170	MDD_Als_2023	-0.02572	-0.8591	0.73432	6.61518e-4	0	1	0.934164	1.30987e-4	9.59342657616893e-4	3.00446e-4	3.91957e-5	0.028232467211997275	0.0181574	#8DD78DFF
PAD_2021_V2	Cardiovascular dis.	Peripheral artery dis.	PAD	339	2	151428989	152497375	908	111	MDD_Als_2023	0.441053	-0.22027	1	0.194528	0	1	0.158397	9.80259e-5	0.00481004	0.00214259	4.16696e-5	0.00771804	0.00393177	#8DD78DFF
PAD_2021_V2	Cardiovascular dis.	Peripheral artery dis.	PAD	340	2	152497376	153999309	1091	129	MDD_Als_2023	-0.0867426	-1	0.86739	0.00752428	0	1	0.812649	6.09165e-5	0.0646053	0.0480649	5.48018e-5	0.00204519	7.83645e-4	#8DD78DFF
PAD_2021_V2	Cardiovascular dis.	Peripheral artery dis.	PAD	341	2	153999310	155207969	990	113	MDD_Als_2023	-0.0515879	-0.76365	0.59492	0.00266131	0	0.71588	0.850377	7.05463e-5	0.029891914455151963	0.0190478	9.32246e-5	8.510943233333332e-7	8.95496e-8	#8DD78DFF
PAD_2021_V2	Cardiovascular dis.	Peripheral artery dis.	PAD	342	2	155207970	156130947	684	108	MDD_Als_2023	0.783958	0.20131	1	0.61459	0.04193	1	0.0130006	6.67262e-5	0.0370568	0.0245937	6.5435e-5	1.4855985098743266e-4	3.6277e-5	#8DD78DFF
PAD_2021_V2	Cardiovascular dis.	Peripheral artery dis.	PAD	343	2	156130948	157556096	831	111	MDD_Als_2023	0.384008	-0.19327	1	0.147462	0	1	0.170159	5.97835e-5	0.052294920553359686	0.0374491	1.10761e-4	1.516698721495327e-8	7.11472e-10	#8DD78DFF
PAD_2021_V2	Cardiovascular dis.	Peripheral artery dis.	PAD	345	2	159040980	160200379	993	130	MDD_Als_2023	0.0743173	-0.47997	0.65457	0.00552306	0	0.48187	0.765404	1.31953e-4	6.200397367576244e-4	1.82468e-4	6.0609e-5	8.313753019607843e-4	2.78826e-4	#8DD78DFF
PAD_2021_V2	Cardiovascular dis.	Peripheral artery dis.	PAD	349	2	164702313	165917788	780	110	MDD_Als_2023	0.295794	-0.31434	1	0.0874938	0	1	0.303247	1.01044e-4	0.00719502	0.00343947	5.54752e-5	9.648104289372599e-4	3.30345e-4	#8DD78DFF
PAD_2021_V2	Cardiovascular dis.	Peripheral artery dis.	PAD	350	2	165917789	167488576	1178	132	MDD_Als_2023	0.354257	-0.34519	1	0.125498	0	1	0.265342	1.34033e-4	8.693835046153845e-4	2.66934e-4	3.45021e-5	0.029208886820652175	0.0188494	#8DD78DFF
PAD_2021_V2	Cardiovascular dis.	Peripheral artery dis.	PAD	357	2	172501316	173287857	453	92	MDD_Als_2023	0.334118	-0.37847	1	0.111635	0	1	0.320903	1.43737e-4	6.110683266331657e-5	1.14882e-5	2.2505e-5	0.0668251	0.0499504	#8DD78DFF
PAD_2021_V2	Cardiovascular dis.	Peripheral artery dis.	PAD	358	2	173287858	174118389	654	103	MDD_Als_2023	-0.0706369	-0.73511	0.53572	0.00498957	0	0.61937	0.796447	1.41485e-4	2.9187922675276754e-4	7.47277e-5	4.22188e-5	0.00618582	0.00295596	#8DD78DFF
PAD_2021_V2	Cardiovascular dis.	Peripheral artery dis.	PAD	359	2	174118390	174927563	604	141	MDD_Als_2023	-0.327018	-0.79338	0.06595	0.106941	0	0.62945	0.102714	2.09962e-4	1.6014244019138756e-6	1.581e-7	7.44692e-5	1.3340579448529414e-4	3.18011e-5	#8DD78DFF
PAD_2021_V2	Cardiovascular dis.	Peripheral artery dis.	PAD	360	2	174927564	176734750	1054	139	MDD_Als_2023	0.620702	0.16614	1	0.385271	0.02846	1	0.00981995	1.22055e-4	0.00173316	6.25475e-4	7.81917e-5	6.111882100656455e-5	1.22452e-5	#8DD78DFF
PAD_2021_V2	Cardiovascular dis.	Peripheral artery dis.	PAD	361	2	176734751	178149981	1134	178	MDD_Als_2023	-0.107214	-0.85291	0.56302	0.0114949	0	0.83641	0.710548	1.41138e-4	0.00283632	0.0011147	5.42149e-5	0.00631431	0.0030312	#8DD78DFF
PAD_2021_V2	Cardiovascular dis.	Peripheral artery dis.	PAD	364	2	180336046	181309939	1029	131	MDD_Als_2023	-0.14277	-1	0.84909	0.0203833	0	1	0.714701	7.37764e-5	0.040562102501737314	0.0275715	3.86239e-5	0.017112058623242044	0.010128	#8DD78DFF
PAD_2021_V2	Cardiovascular dis.	Peripheral artery dis.	PAD	367	2	183352291	184148655	613	83	MDD_Als_2023	-0.0164389	-1	1	2.70237e-4	0	1	0.966919	4.53742e-5	0.0570868	0.0415814	3.67062e-5	0.00759016	0.00381741	#8DD78DFF
PAD_2021_V2	Cardiovascular dis.	Peripheral artery dis.	PAD	369	2	184866233	186244920	793	80	MDD_Als_2023	0.724929	0.2617	1	0.525521	0.06938	1	0.00635228	7.14345e-5	0.012081113339238263	0.00643742	7.65827e-5	1.7789171338289963e-6	2.09789e-7	#8DD78DFF
PAD_2021_V2	Cardiovascular dis.	Peripheral artery dis.	PAD	373	2	189882703	191051954	683	73	MDD_Als_2023	-0.88812	-1	-0.25746	0.788757	0.0688	1	0.0116077	1.01044e-4	5.792035898692811e-4	1.67441e-4	2.22245e-5	0.0481494	0.0342101	#8DD78DFF
PAD_2021_V2	Cardiovascular dis.	Peripheral artery dis.	PAD	374	2	191051955	193033982	1228	180	MDD_Als_2023	-0.504292	-1	-0.0325	0.25431	0.00528	1	0.0375872	1.60479e-4	2.9464585340699813e-4	7.55752e-5	6.68798e-5	0.00123724	4.38269e-4	#8DD78DFF
PAD_2021_V2	Cardiovascular dis.	Peripheral artery dis.	PAD	375	2	193033983	195300250	847	89	MDD_Als_2023	-0.545409	-1	0.11177	0.297471	0	1	0.0949703	4.7984e-5	0.042484	0.0291588	5.98399e-5	1.7355185549738222e-4	4.35678e-5	#8DD78DFF
PAD_2021_V2	Cardiovascular dis.	Peripheral artery dis.	PAD	383	2	205038120	206821199	1205	234	MDD_Als_2023	0.238588	-0.06106	0.55684	0.0569242	0	0.31008	0.114713	3.47031e-4	2.667317564516129e-9	7.8117e-11	1.35298e-4	1.353734172413793e-7	1.02821e-8	#8DD78DFF
PAD_2021_V2	Cardiovascular dis.	Peripheral artery dis.	PAD	384	2	206821200	207726594	528	94	MDD_Als_2023	0.0780735	-0.84544	1	0.00609547	0	1	0.825712	7.70238e-5	0.012506645985977212	0.00674071	3.33161e-5	0.0169847	0.01003	#8DD78DFF
PAD_2021_V2	Cardiovascular dis.	Peripheral artery dis.	PAD	388	2	210842458	212520453	1219	165	MDD_Als_2023	0.336775	-0.13279	0.93878	0.113418	0	0.88137	0.14849300000000001	1.25298e-4	0.00404048	0.00172727	9.77864e-5	5.64477744648318e-6	8.09225e-7	#8DD78DFF
PAD_2021_V2	Cardiovascular dis.	Peripheral artery dis.	PAD	389	2	212520454	213194362	689	112	MDD_Als_2023	-0.0738518	-0.53055	0.36686	0.00545408	0	0.3024	0.723901	1.33421e-4	2.2850569145631066e-4	5.55138e-5	8.65741e-5	3.0366749897260274e-6	3.88737e-7	#8DD78DFF
PAD_2021_V2	Cardiovascular dis.	Peripheral artery dis.	PAD	390	2	213194363	214044566	753	111	MDD_Als_2023	0.587156	-0.17502	1	0.344752	0	1	0.112449	6.46854e-5	0.0280072	0.0176484	3.84434e-5	0.012246741126871552	0.00681329	#8DD78DFF
PAD_2021_V2	Cardiovascular dis.	Peripheral artery dis.	PAD	393	2	215899571	217566011	1254	228	MDD_Als_2023	-0.0170094	-0.38438	0.33978	2.89318e-4	0	0.18203	0.921068	3.73711e-4	7.696471111111111e-11	1.3088e-12	8.91772e-5	1.913817487179487e-4	4.9083e-5	#8DD78DFF
PAD_2021_V2	Cardiovascular dis.	Peripheral artery dis.	PAD	398	2	221445192	222327713	702	131	MDD_Als_2023	0.255732	-0.52228	1	0.0653986	0	1	0.451361	7.49255e-5	0.022377915805946794	0.0135006	4.70866e-5	0.00636052	0.00306454	#8DD78DFF
PAD_2021_V2	Cardiovascular dis.	Peripheral artery dis.	PAD	399	2	222327714	223353965	754	139	MDD_Als_2023	-0.0773948	-1	0.81361000000000006	0.00598995	0	1	0.828415	6.66164e-5	0.0430669	0.0296403	5.12743e-5	0.00454826	0.00202189	#8DD78DFF
PAD_2021_V2	Cardiovascular dis.	Peripheral artery dis.	PAD	403	2	226242843	227557841	912	99	MDD_Als_2023	0.782078	0.16155	1	0.611646	0.0292	1	0.0190086	7.88276e-5	0.0097936	0.00502402	3.87992e-5	0.00844222	0.0043488	#8DD78DFF
PAD_2021_V2	Cardiovascular dis.	Peripheral artery dis.	PAD	404	2	227557842	228812485	990	168	MDD_Als_2023	0.343963	-0.22479	1	0.118311	0	1	0.205412	1.00235e-4	0.00820664	0.00404532	7.31275e-5	3.772125275229358e-4	1.08153e-4	#8DD78DFF
PAD_2021_V2	Cardiovascular dis.	Peripheral artery dis.	PAD	405	2	228812486	229764918	634	80	MDD_Als_2023	-0.351598	-1	0.31195	0.123621	0	1	0.262998	9.28884e-5	0.00282865	0.00111035	3.55286e-5	0.00866519	0.00448645	#8DD78DFF
PAD_2021_V2	Cardiovascular dis.	Peripheral artery dis.	PAD	408	2	231847387	233352722	784	140	MDD_Als_2023	0.815785	0.09635	1	0.665505	0.01925	1	0.0331023	5.90996e-5	0.061476865769230775	0.0453018	4.94904e-5	0.00556989	0.00260791	#8DD78DFF
PAD_2021_V2	Cardiovascular dis.	Peripheral artery dis.	PAD	409	2	233352723	234115092	411	110	MDD_Als_2023	0.321501	-0.17363	1	0.103363	0	1	0.195029	1.97974e-4	1.2297123750000002e-6	1.16175e-7	4.02754e-5	0.00909251	0.00475553	#8DD78DFF
PAD_2021_V2	Cardiovascular dis.	Peripheral artery dis.	PAD	415	2	238185483	238814630	564	127	MDD_Als_2023	-0.551797	-1	0.15032	0.30448	0	1	0.113763	1.23125e-4	0.00225688	8.48594e-4	3.02164e-5	0.0437946	0.0305276	#8DD78DFF
PAD_2021_V2	Cardiovascular dis.	Peripheral artery dis.	PAD	417	2	239634351	240325600	460	123	MDD_Als_2023	0.0838064	-0.92546	1	0.00702351	0	1	0.828168	4.9158e-5	0.0643853	0.0478404	4.65505e-5	0.00551066	0.00256823	#8DD78DFF
PAD_2021_V2	Cardiovascular dis.	Peripheral artery dis.	PAD	418	2	240325601	241113279	609	148	MDD_Als_2023	0.128618	-0.60458	1	0.0165427	0	1	0.675091	8.11903e-5	0.0348913	0.0228928	7.20283e-5	2.3411192918739633e-4	6.18893e-5	#8DD78DFF
PAD_2021_V2	Cardiovascular dis.	Peripheral artery dis.	PAD	419	2	241113280	241910366	506	122	MDD_Als_2023	0.416391	-0.14783	1	0.173381	0	1	0.14927	9.39407e-5	0.00939096	0.00477311	5.88739e-5	7.702338655126498e-4	2.53593e-4	#8DD78DFF
PAD_2021_V2	Cardiovascular dis.	Peripheral artery dis.	PAD	422	3	795747	1440048	692	164	MDD_Als_2023	-0.202905	-1	0.52416	0.0411704	0	1	0.529383	1.26828e-4	0.00319741	0.00129437	4.06768e-5	0.022511876358503883	0.0139848	#8DD78DFF
PAD_2021_V2	Cardiovascular dis.	Peripheral artery dis.	PAD	423	3	1440049	2140011	838	164	MDD_Als_2023	-0.176652	-0.64295	0.24023	0.031206	0	0.41725	0.386227	2.49733e-4	9.35045821875e-7	8.48034e-8	7.02802e-5	4.7898332163742697e-4	1.43632e-4	#8DD78DFF
PAD_2021_V2	Cardiovascular dis.	Peripheral artery dis.	PAD	424	3	2140012	3128152	1008	249	MDD_Als_2023	0.124091	-0.29714	0.56557	0.0153985	0	0.32687	0.541653	1.7078e-4	4.1112876347826083e-4	1.11667e-4	1.17967e-4	4.661801060897436e-6	6.37651e-7	#8DD78DFF
PAD_2021_V2	Cardiovascular dis.	Peripheral artery dis.	PAD	427	3	4835084	5496182	469	163	MDD_Als_2023	-3.038e-06	NA	NA	9.2294e-12	NA	NA	0.999987	4.38385e-4	4.2714073899999997e-16	2.01767e-18	5.40813e-5	0.00484415	0.00217679	#8DD78DFF
PAD_2021_V2	Cardiovascular dis.	Peripheral artery dis.	PAD	428	3	5496183	6421145	936	195	MDD_Als_2023	0.677229	0.2027	1	0.45864	0.04121	1	0.00739511	1.91827e-4	2.3738089015873017e-5	3.53212e-6	5.14292e-5	0.00934482	0.00495199	#8DD78DFF
PAD_2021_V2	Cardiovascular dis.	Peripheral artery dis.	PAD	430	3	7529555	8664892	1324	197	MDD_Als_2023	0.147519	-0.28322	0.62602	0.0217617	0	0.39979	0.470228	3.06416e-4	8.387933974358974e-9	3.0905e-10	6.25012e-5	0.00297966	0.00123445	#8DD78DFF
PAD_2021_V2	Cardiovascular dis.	Peripheral artery dis.	PAD	431	3	8664893	9970731	968	227	MDD_Als_2023	0.0251903	-0.41745	0.49137	6.34552e-4	0	0.30108	0.902892	3.43817e-4	2.5642144559322035e-9	7.14637e-11	6.21679e-5	0.00517643	0.00237247	#8DD78DFF
PAD_2021_V2	Cardiovascular dis.	Peripheral artery dis.	PAD	432	3	9970732	11226367	993	227	MDD_Als_2023	0.0757534	-0.36373	0.53745	0.00573857	0	0.30469	0.715451	2.07516e-4	6.03919921319797e-5	1.12397e-5	9.28855e-5	1.1067542342857141e-4	2.53987e-5	#8DD78DFF
PAD_2021_V2	Cardiovascular dis.	Peripheral artery dis.	PAD	433	3	11226368	11997658	554	125	MDD_Als_2023	-0.356938	-1	0.3892	0.127405	0	1	0.294602	9.07033e-5	0.010863875883952856	0.0056603	3.96052e-5	0.014153358214837713	0.00802913	#8DD78DFF
PAD_2021_V2	Cardiovascular dis.	Peripheral artery dis.	PAD	434	3	11997659	12859209	597	79	MDD_Als_2023	0.331185	-0.4194	1	0.109684	0	1	0.335965	5.34916e-5	0.0364466	0.0241198	4.62897e-5	0.00132527	4.73519e-4	#8DD78DFF
PAD_2021_V2	Cardiovascular dis.	Peripheral artery dis.	PAD	435	3	12859210	14312007	1072	221	MDD_Als_2023	0.0913417	-0.3525	0.54627	0.0083433	0	0.31913	0.664611	1.93214e-4	8.756977902097903e-5	1.77294e-5	9.06221e-5	1.2225819552238806e-4	2.86911e-5	#8DD78DFF
PAD_2021_V2	Cardiovascular dis.	Peripheral artery dis.	PAD	436	3	14312008	15150876	768	159	MDD_Als_2023	0.219684	-0.3036	0.85683	0.0482612	0	0.7501	0.374797	1.20055e-4	0.0057222	0.00261648	8.73291e-5	2.974240407317073e-5	5.34607e-6	#8DD78DFF
PAD_2021_V2	Cardiovascular dis.	Peripheral artery dis.	PAD	438	3	16084006	17182494	950	169	MDD_Als_2023	-0.350367	-0.70211	-0.03117	0.122757	0.00243	0.49296	0.031716	2.66469e-4	9.582079149253732e-8	6.06518e-9	1.21234e-4	1.0707110186746987e-7	7.79211e-9	#8DD78DFF
PAD_2021_V2	Cardiovascular dis.	Peripheral artery dis.	PAD	439	3	17182495	19030988	1136	118	MDD_Als_2023	-0.12636	-0.78734	0.43542	0.0159668	0	0.65491	0.631628	1.02835e-4	0.00444225	0.00195778	6.54991e-5	2.3430779437086095e-4	6.20438e-5	#8DD78DFF
PAD_2021_V2	Cardiovascular dis.	Peripheral artery dis.	PAD	440	3	19030989	20754842	951	143	MDD_Als_2023	-0.19221	-1	0.53606	0.0369446	0	1	0.547918	1.21975e-4	0.00427938	0.00185568	4.15487e-5	0.015032526938461537	0.00856742	#8DD78DFF
PAD_2021_V2	Cardiovascular dis.	Peripheral artery dis.	PAD	441	3	20754843	21790867	1033	183	MDD_Als_2023	0.00175433	-0.49731	0.48292	3.07766e-6	0	0.324	0.993719	1.63491e-4	1.7760446846307385e-4	4.20311e-5	7.82549e-5	2.368497205930807e-4	6.30284e-5	#8DD78DFF
PAD_2021_V2	Cardiovascular dis.	Peripheral artery dis.	PAD	442	3	21790868	22648001	1059	162	MDD_Als_2023	0.276214	-0.14383	0.75166	0.0762943	0	0.56579	0.185198	1.86612e-4	5.581495116279069e-5	1.02002e-5	8.37116e-5	5.439831747787611e-5	1.07795e-5	#8DD78DFF
PAD_2021_V2	Cardiovascular dis.	Peripheral artery dis.	PAD	444	3	23426045	24270189	565	112	MDD_Als_2023	-0.143789	-0.68766	0.34612	0.0206751	0	0.48155	0.536695	1.21424e-4	3.9215934154929573e-4	1.05218e-4	6.7593e-5	1.2152006142322096e-4	2.84488e-5	#8DD78DFF
PAD_2021_V2	Cardiovascular dis.	Peripheral artery dis.	PAD	445	3	24270190	25516193	1177	212	MDD_Als_2023	0.514995	0.08843	1	0.26522	0.00944	1	0.0233889	1.00007e-4	0.00797296	0.00389421	1.29006e-4	1.8666015303867402e-7	1.48117e-8	#8DD78DFF
PAD_2021_V2	Cardiovascular dis.	Peripheral artery dis.	PAD	446	3	25516194	26905340	994	137	MDD_Als_2023	0.63022	0.01756	1	0.397177	0.00704	1	0.0440034	7.36049e-5	0.0374894	0.0249693	6.91737e-5	2.3486420181818182e-4	6.22941e-5	#8DD78DFF
PAD_2021_V2	Cardiovascular dis.	Peripheral artery dis.	PAD	450	3	29877023	31269697	1258	187	MDD_Als_2023	0.0278903	-0.3392	0.40468	7.77868e-4	0	0.19144	0.877705	2.76529e-4	6.23034925e-8	3.41389e-9	9.10297e-5	5.251054190687362e-5	1.03824e-5	#8DD78DFF
PAD_2021_V2	Cardiovascular dis.	Peripheral artery dis.	PAD	451	3	31269698	32378805	768	168	MDD_Als_2023	0.177831	-0.20252	0.58246	0.0316238	0	0.33997	0.345604	2.51864e-4	9.582079149253732e-8	6.02806e-9	7.987e-5	1.3301933468634687e-4	3.16074e-5	#8DD78DFF
PAD_2021_V2	Cardiovascular dis.	Peripheral artery dis.	PAD	457	3	36840137	38729767	1082	171	MDD_Als_2023	-0.0468371	-0.67097	0.52827	0.00219371	0	0.54539	0.854244	1.08539e-4	0.0067395	0.00318988	8.34819e-5	8.261856178861788e-5	1.78204e-5	#8DD78DFF
PAD_2021_V2	Cardiovascular dis.	Peripheral artery dis.	PAD	459	3	39605997	40897627	720	80	MDD_Als_2023	-0.392474	-1	0.20821	0.154036	0	1	0.18456	1.40146e-4	8.509792070588236e-5	1.70839e-5	2.99267e-5	0.020355053237410072	0.0124014	#8DD78DFF
PAD_2021_V2	Cardiovascular dis.	Peripheral artery dis.	PAD	461	3	42301658	44141693	1143	173	MDD_Als_2023	0.160428	-0.41296	0.90244	0.0257372	0	0.875	0.540499	4.89638e-5	0.055512704951140066	0.0402513	1.47376e-4	4.595664413793104e-10	1.16856e-11	#8DD78DFF
PAD_2021_V2	Cardiovascular dis.	Peripheral artery dis.	PAD	462	3	44141694	45844191	1057	153	MDD_Als_2023	-0.636487	-1	-0.15345	0.405116	0.02577	1	0.0153925	6.77982e-5	0.0318728	0.0206413	1.14715e-4	1.284935603529412e-7	9.57646e-9	#8DD78DFF
PAD_2021_V2	Cardiovascular dis.	Peripheral artery dis.	PAD	463	3	45844192	47588461	773	109	MDD_Als_2023	-0.143144	-1	1	0.0204903	0	1	0.753148	5.77841e-5	0.0589332	0.0432325	2.85034e-5	0.0413399	0.0286353	#8DD78DFF
PAD_2021_V2	Cardiovascular dis.	Peripheral artery dis.	PAD	464	3	47588462	50387742	711	68	MDD_Als_2023	0.350425	-0.17981	1	0.122798	0	1	0.174557	5.80952e-5	0.0270865	0.0169019	1.12064e-4	4.5453201874999996e-11	7.97075e-13	#8DD78DFF
PAD_2021_V2	Cardiovascular dis.	Peripheral artery dis.	PAD	466	3	51953969	54074844	1036	158	MDD_Als_2023	0.0411579	-0.36292	0.43233	0.00169397	0	0.2193	0.828819	1.81922e-4	3.911924836676218e-5	6.44904e-6	1.04375e-4	1.3111366901960785e-6	1.46548e-7	#8DD78DFF
PAD_2021_V2	Cardiovascular dis.	Peripheral artery dis.	PAD	467	3	54074845	54892586	661	146	MDD_Als_2023	-0.303824	-0.77448	0.10083	0.0923089	0	0.59981	0.142831	1.84389e-4	5.8483745153061225e-5	1.08293e-5	8.48475e-5	3.03490906763285e-5	5.48332e-6	#8DD78DFF
PAD_2021_V2	Cardiovascular dis.	Peripheral artery dis.	PAD	471	3	58557719	59998583	1208	201	MDD_Als_2023	0.138755	-0.15906	0.45241	0.0192529	0	0.2047	0.35514	3.31728e-4	1.2079160958333332e-9	2.73878e-11	1.324e-4	6.789720155405405e-8	4.40543e-9	#8DD78DFF
PAD_2021_V2	Cardiovascular dis.	Peripheral artery dis.	PAD	472	3	59998584	60571139	773	166	MDD_Als_2023	-0.388403	-0.93304	0.05904	0.150857	0	0.87057	0.0883572	1.59196e-4	4.163506840277778e-4	1.13282e-4	7.82965e-5	1.5442491978609626e-4	3.798e-5	#8DD78DFF
PAD_2021_V2	Cardiovascular dis.	Peripheral artery dis.	PAD	473	3	60571140	61277587	637	122	MDD_Als_2023	-0.249793	-0.68781	0.1486	0.0623964	0	0.47344	0.207005	2.2796e-4	3.6425323546511625e-7	2.95945e-8	6.97303e-5	1.376627285191956e-4	3.30125e-5	#8DD78DFF
PAD_2021_V2	Cardiovascular dis.	Peripheral artery dis.	PAD	474	3	61277588	62609818	1015	218	MDD_Als_2023	0.389113	0.02319	0.82372	0.151409	0.00266	0.67851	0.0375713	1.42048e-4	4.6501509880749576e-4	1.28939e-4	1.48627e-4	7.806926589473683e-9	3.25146e-10	#8DD78DFF
PAD_2021_V2	Cardiovascular dis.	Peripheral artery dis.	PAD	26	1	23907046	25885138	867	189	MDD_Als_2023	0.458588	-0.01585	1	0.210303	0	1	0.0615262	1.58883e-4	3.402775894736842e-4	8.85654e-5	6.68957e-5	0.00161696	5.97587e-4	#8DD78DFF
PAD_2021_V2	Cardiovascular dis.	Peripheral artery dis.	PAD	27	1	25885139	27992665	778	133	MDD_Als_2023	0.420481	-0.34294	1	0.176805	0	1	0.228404	8.44057e-5	0.022414974065420562	0.0135951	4.41713e-5	0.00949429	0.00505724	#8DD78DFF
PAD_2021_V2	Cardiovascular dis.	Peripheral artery dis.	PAD	29	1	29188427	30405182	743	145	MDD_Als_2023	0.608226	-0.05323	1	0.369938	0	1	0.0766857	7.03595e-5	0.038380326043878275	0.0256171	5.48189e-5	0.00289179	0.00118917	#8DD78DFF
PAD_2021_V2	Cardiovascular dis.	Peripheral artery dis.	PAD	30	1	30405183	31639217	1121	171	MDD_Als_2023	0.337323	-0.28807	1	0.113787	0	1	0.239593	7.42156e-5	0.0431842	0.0297618	9.88453e-5	6.518127361702128e-6	9.40142e-7	#8DD78DFF
PAD_2021_V2	Cardiovascular dis.	Peripheral artery dis.	PAD	33	1	34371023	35201626	761	133	MDD_Als_2023	-0.362336	-1	0.24817	0.131287	0	1	0.220774	8.43869e-5	0.017574596284062757	0.0100533	6.49437e-5	4.7898332163742697e-4	1.43532e-4	#8DD78DFF
PAD_2021_V2	Cardiovascular dis.	Peripheral artery dis.	PAD	35	1	36855140	38474036	898	170	MDD_Als_2023	0.19791	-0.03255	0.42838	0.0391684	0	0.18351	0.0869985	3.36755e-4	2.3941972483870968e-11	3.50591e-13	2.60352e-4	5.1227781475e-23	7.749620000000001e-26	#8DD78DFF
PAD_2021_V2	Cardiovascular dis.	Peripheral artery dis.	PAD	36	1	38474037	40200950	992	192	MDD_Als_2023	-0.429708	-0.83247	-0.09759	0.184649	0.00995	0.69301	0.0136089	1.80001e-4	1.1999127898230088e-4	2.56193e-5	1.58088e-4	1.9867966200000003e-10	4.76298e-12	#8DD78DFF
PAD_2021_V2	Cardiovascular dis.	Peripheral artery dis.	PAD	39	1	41977967	43512669	921	115	MDD_Als_2023	0.172528	-0.27173	0.64629	0.0297658	0	0.42205	0.4205	1.64812e-4	6.272832603053434e-6	7.76326e-7	6.34544e-5	2.970616318037975e-4	8.23073e-5	#8DD78DFF
PAD_2021_V2	Cardiovascular dis.	Peripheral artery dis.	PAD	40	1	43512670	45167235	970	155	MDD_Als_2023	-0.109781	-0.87697	0.56017	0.0120518	0	0.87344	0.710579	9.3484e-5	0.00818802	0.00403019	5.72345e-5	0.00278126	0.00112665	#8DD78DFF
PAD_2021_V2	Cardiovascular dis.	Peripheral artery dis.	PAD	41	1	45167236	47257261	867	96	MDD_Als_2023	0.824513	0.20025	1	0.679822	0.04456	1	0.017583	1.13432e-4	0.00176036	6.36125e-4	2.7741e-5	0.0372617	0.025255	#8DD78DFF
PAD_2021_V2	Cardiovascular dis.	Peripheral artery dis.	PAD	44	1	49185415	51777577	942	95	MDD_Als_2023	-0.330172	-1	0.31302	0.109014	0	1	0.268699	5.09811e-5	0.047023683940620786	0.0329188	8.28468e-5	2.2395700978260866e-6	2.70894e-7	#8DD78DFF
PAD_2021_V2	Cardiovascular dis.	Peripheral artery dis.	PAD	46	1	53114187	54771293	1060	180	MDD_Als_2023	-0.469914	-0.9972	-0.07832	0.22082	0.00781	0.9944	0.0221148	1.38941e-4	0.0012248	4.07303e-4	1.22345e-4	1.3652880395480226e-7	1.05385e-8	#8DD78DFF
PAD_2021_V2	Cardiovascular dis.	Peripheral artery dis.	PAD	47	1	54771294	55727134	608	152	MDD_Als_2023	0.0725709	-0.42949	0.61916	0.00526653	0	0.44578	0.751018	2.89359e-4	4.126749044117647e-9	1.32555e-10	4.46036e-5	0.011766719531746031	0.00649981	#8DD78DFF
PAD_2021_V2	Cardiovascular dis.	Peripheral artery dis.	PAD	48	1	55727135	56799636	987	121	MDD_Als_2023	0.15321	-0.21379	0.52085	0.0234732	0	0.27203	0.392762	2.276e-4	4.6391861711711706e-8	2.41508e-9	8.3551e-5	9.542622832369942e-6	1.4475e-6	#8DD78DFF
PAD_2021_V2	Cardiovascular dis.	Peripheral artery dis.	PAD	50	1	57529671	58387483	831	124	MDD_Als_2023	0.226566	-0.29348	0.84306	0.0513322	0	0.71945	0.363638	1.15441e-4	0.00121231	3.98264e-4	6.37717e-5	3.8899023100303953e-4	1.12212e-4	#8DD78DFF
PAD_2021_V2	Cardiovascular dis.	Peripheral artery dis.	PAD	476	3	63670804	64662373	734	161	MDD_Als_2023	-0.0313791	-0.40202	0.34929	9.84645e-4	0	0.1905	0.862258	2.03229e-4	2.889314309012876e-6	3.18002e-7	1.03425e-4	1.8268360037037036e-6	2.16241e-7	#8DD78DFF
PAD_2021_V2	Cardiovascular dis.	Peripheral artery dis.	PAD	477	3	64662374	65326751	708	147	MDD_Als_2023	0.320576	-0.23155	1	0.102769	0	1	0.230556	1.6994e-4	7.582156545012165e-5	1.47202e-5	4.4168e-5	0.011321253669871795	0.00619418	#8DD78DFF
PAD_2021_V2	Cardiovascular dis.	Peripheral artery dis.	PAD	478	3	65326752	66702084	835	191	MDD_Als_2023	0.18768	-0.44879	1	0.0352236	0	1	0.515683	8.87387e-5	0.0233523	0.0142408	8.07929e-5	2.2598464858096827e-4	5.93445e-5	#8DD78DFF
PAD_2021_V2	Cardiovascular dis.	Peripheral artery dis.	PAD	481	3	68319771	69784969	1173	169	MDD_Als_2023	-0.120823	-0.51033	0.25179	0.0145982	0	0.26571	0.513497	2.45435e-4	1.9943096064516127e-7	1.46017e-8	8.64638e-5	4.410645281818182e-5	8.50804e-6	#8DD78DFF
PAD_2021_V2	Cardiovascular dis.	Peripheral artery dis.	PAD	482	3	69784970	71223281	835	157	MDD_Als_2023	0.213709	-0.24341	0.74788	0.0456716	0	0.56302	0.336955	2.48886e-4	1.4738784421768708e-7	1.02343e-8	5.34643e-5	0.00466588	0.00207827	#8DD78DFF
PAD_2021_V2	Cardiovascular dis.	Peripheral artery dis.	PAD	483	3	71223282	72334704	895	214	MDD_Als_2023	0.213593	-0.05209	0.48373	0.0456219	0	0.234	0.113792	3.07302e-4	3.951495782178218e-8	1.88522e-9	2.09806e-4	1.0124878789473685e-14	8.4337e-17	#8DD78DFF
PAD_2021_V2	Cardiovascular dis.	Peripheral artery dis.	PAD	484	3	72334705	73606612	945	192	MDD_Als_2023	-0.0494775	-0.78039	0.63116	0.00244802	0	0.76299	0.863541	1.46624e-4	0.0014106	4.89744e-4	5.01262e-5	0.010178011310008136	0.0054839	#8DD78DFF
PAD_2021_V2	Cardiovascular dis.	Peripheral artery dis.	PAD	486	3	74383138	75374967	499	75	MDD_Als_2023	0.0530624	-0.71531	0.8753	0.00281562	0	1	0.865283	1.8438e-4	3.887986751445086e-7	3.17724e-8	2.06915e-5	0.0651372	0.0485459	#8DD78DFF
PAD_2021_V2	Cardiovascular dis.	Peripheral artery dis.	PAD	488	3	76157471	77507832	1015	147	MDD_Als_2023	0.468437	0.02427	1	0.219433	0.00443	1	0.0458848	9.0552e-5	0.0172379	0.00979558	1.35297e-4	1.1340553718309858e-9	3.52994e-11	#8DD78DFF
PAD_2021_V2	Cardiovascular dis.	Peripheral artery dis.	PAD	489	3	77507833	79023360	985	132	MDD_Als_2023	0.00863411	-0.54162	0.55426	7.45478e-5	0	0.42704	0.97172	1.89754e-4	1.6993441726384364e-5	2.46433e-6	4.89756e-5	0.0047291	0.00211265	#8DD78DFF
PAD_2021_V2	Cardiovascular dis.	Peripheral artery dis.	PAD	492	3	81431497	82532742	680	65	MDD_Als_2023	0.257353	-0.97961	1	0.0662307	0	1	0.585333	4.7127e-5	0.0555498	0.0403307	2.17279e-5	0.0456248	0.0320834	#8DD78DFF
PAD_2021_V2	Cardiovascular dis.	Peripheral artery dis.	PAD	493	3	82532743	83529394	566	48	MDD_Als_2023	0.00147447	NA	NA	2.17405e-6	NA	NA	0.996969	5.88467e-5	0.012274559639401935	0.00659243	2.22903e-5	0.025743924484181568	0.0164102	#8DD78DFF
PAD_2021_V2	Cardiovascular dis.	Peripheral artery dis.	PAD	503	3	96055533	97351955	536	52	MDD_Als_2023	0.33363	-0.35904	1	0.111309	0	1	0.290039	6.74896e-5	0.00748688	0.00361789	3.80428e-5	0.0019045	7.18883e-4	#8DD78DFF
PAD_2021_V2	Cardiovascular dis.	Peripheral artery dis.	PAD	505	3	98212869	99045104	568	69	MDD_Als_2023	-0.283363	-1	0.91105	0.0802946	0	1	0.534765	4.57607e-5	0.062463148240563024	0.0461171	2.52739e-5	0.0303968	0.0198159	#8DD78DFF
PAD_2021_V2	Cardiovascular dis.	Peripheral artery dis.	PAD	507	3	100552523	101906989	850	107	MDD_Als_2023	0.429494	-0.09683	1	0.184465	0	1	0.101121	9.26567e-5	0.00807092	0.00396112	7.48339e-5	2.6216293333333336e-5	4.6548e-6	#8DD78DFF
PAD_2021_V2	Cardiovascular dis.	Peripheral artery dis.	PAD	509	3	103450272	104116563	576	66	MDD_Als_2023	-0.109553	-1	1	0.0120019	0	1	0.801599	5.37474e-5	0.0255529	0.015788	2.10439e-5	0.0509251	0.0365473	#8DD78DFF
PAD_2021_V2	Cardiovascular dis.	Peripheral artery dis.	PAD	511	3	104878978	106174685	940	124	MDD_Als_2023	-0.0913865	-0.95022	0.67165	0.0083515	0	1	0.778476	8.46466e-5	0.018712663444354183	0.0108811	4.95541e-5	0.00356059	0.00151727	#8DD78DFF
PAD_2021_V2	Cardiovascular dis.	Peripheral artery dis.	PAD	512	3	106174686	107736519	1040	153	MDD_Als_2023	-0.042334	-0.37386	0.28642	0.00179217	0	0.15459	0.792642	2.47126e-4	6.907856362903226e-8	4.04617e-9	1.19693e-4	4.6014311102941185e-8	2.74351e-9	#8DD78DFF
PAD_2021_V2	Cardiovascular dis.	Peripheral artery dis.	PAD	515	3	109519607	110935508	905	77	MDD_Als_2023	0.607134	0.08915	1	0.368612	0.01153	1	0.0284629	8.29798e-5	0.00440293	0.00192915	5.39517e-5	2.776696929146538e-4	7.55508e-5	#8DD78DFF
PAD_2021_V2	Cardiovascular dis.	Peripheral artery dis.	PAD	517	3	111693783	112408513	606	85	MDD_Als_2023	0.201037	-0.50424	1	0.0404157	0	1	0.510984	1.08653e-4	0.00106148	3.3684e-4	3.38372e-5	0.012715560826833073	0.00714658	#8DD78DFF
PAD_2021_V2	Cardiovascular dis.	Peripheral artery dis.	PAD	519	3	113657666	115649909	1151	196	MDD_Als_2023	-0.037849	-0.39697	0.3099	0.00143255	0	0.17885	0.822126	1.91922e-4	1.012403410022779e-4	2.09941e-5	1.69965e-4	2.3177734189189187e-11	3.75965e-13	#8DD78DFF
PAD_2021_V2	Cardiovascular dis.	Peripheral artery dis.	PAD	528	3	122340833	123518507	784	126	MDD_Als_2023	-0.0414453	-1	0.9349	0.00171772	0	1	0.910604	1.13009e-4	0.00296314	0.00117014	2.69597e-5	0.0615647	0.0453436	#8DD78DFF
PAD_2021_V2	Cardiovascular dis.	Peripheral artery dis.	PAD	532	3	125992651	127495173	1038	177	MDD_Als_2023	-0.238816	-0.80799	0.2393	0.0570332	0	0.65409	0.304493	2.1531e-4	1.3596737491525423e-5	1.89468e-6	5.84978e-5	0.00341076	0.00144445	#8DD78DFF
PAD_2021_V2	Cardiovascular dis.	Peripheral artery dis.	PAD	533	3	127495174	129091975	754	113	MDD_Als_2023	-0.0770027	-1	0.70703	0.00592942	0	1	0.812251	1.30409e-4	4.075669125874126e-4	1.10122e-4	2.9025e-5	0.0410515	0.0283995	#8DD78DFF
PAD_2021_V2	Cardiovascular dis.	Peripheral artery dis.	PAD	536	3	131373471	132124018	861	89	MDD_Als_2023	0.812059	0.10085	1	0.65944	0.02111	1	0.0315515	7.08421e-5	0.013664923676470589	0.00746181	2.96939e-5	0.025781414020618555	0.0164454	#8DD78DFF
PAD_2021_V2	Cardiovascular dis.	Peripheral artery dis.	PAD	539	3	133718494	135288394	1293	180	MDD_Als_2023	0.349268	-0.21183	1	0.121988	0	1	0.207587	7.9128e-5	0.027052	0.016842	9.34481e-5	2.412631511335013e-5	4.1991e-6	#8DD78DFF
PAD_2021_V2	Cardiovascular dis.	Peripheral artery dis.	PAD	540	3	135288395	137372141	907	102	MDD_Als_2023	0.145022	-0.48847	0.86688	0.0210312	0	0.82658	0.617168	8.45395e-5	0.0128915	0.00700295	6.02943e-5	2.9318924015873016e-4	8.09773e-5	#8DD78DFF
PAD_2021_V2	Cardiovascular dis.	Peripheral artery dis.	PAD	541	3	137372142	138693846	638	90	MDD_Als_2023	0.235055	-0.77087	1	0.0552507	0	1	0.553411	5.36847e-5	0.0584057	0.0427904	3.79073e-5	0.0076708	0.00389425	#8DD78DFF
PAD_2021_V2	Cardiovascular dis.	Peripheral artery dis.	PAD	546	3	142976708	144408821	1203	172	MDD_Als_2023	-0.485643	-1	0.08278	0.235849	0	1	0.0899321	9.31705e-5	0.012081113339238263	0.00644288	6.9659e-5	7.054193401084011e-4	2.28233e-4	#8DD78DFF
PAD_2021_V2	Cardiovascular dis.	Peripheral artery dis.	PAD	549	3	145903839	147358243	1059	135	MDD_Als_2023	0.188131	-0.35047	0.82024	0.0353932	0	0.689	0.444227	2.55194e-4	6.907856362903226e-8	4.03442e-9	3.94643e-5	0.017112058623242044	0.010127	#8DD78DFF
PAD_2021_V2	Cardiovascular dis.	Peripheral artery dis.	PAD	550	3	147358244	148638308	875	149	MDD_Als_2023	-0.0865376	-1	0.81872	0.00748876	0	1	0.808339	5.45351e-5	0.065667	0.049029	6.077e-5	0.00138232	4.98143e-4	#8DD78DFF
PAD_2021_V2	Cardiovascular dis.	Peripheral artery dis.	PAD	551	3	148638309	149998411	995	181	MDD_Als_2023	0.079291	-0.83748	1	0.00628707	0	1	0.817571	8.4077e-5	0.018978373176661262	0.0110625	4.79761e-5	0.0126951	0.00712396	#8DD78DFF
PAD_2021_V2	Cardiovascular dis.	Peripheral artery dis.	PAD	552	3	149998412	151131307	688	146	MDD_Als_2023	0.417497	0.00365	0.93749	0.174304	0.00215	0.88197	0.0530861	1.81727e-4	1.5848512320261438e-5	2.27743e-6	6.93339e-5	3.291866719626168e-4	9.26514e-5	#8DD78DFF
PAD_2021_V2	Cardiovascular dis.	Peripheral artery dis.	PAD	553	3	151131308	151904021	552	84	MDD_Als_2023	-0.280673	-1	0.47112	0.0787771	0	1	0.40761	6.86297e-5	0.015018113407155025	0.00832842	3.81875e-5	0.00646988	0.00312574	#8DD78DFF
PAD_2021_V2	Cardiovascular dis.	Peripheral artery dis.	PAD	554	3	151904022	153406718	970	143	MDD_Als_2023	-0.261653	-0.87824	0.24517	0.0684621	0	0.77436	0.284589	1.47194e-4	3.902486014109347e-4	1.04521e-4	6.25256e-5	9.342194110824743e-4	3.17823e-4	#8DD78DFF
PAD_2021_V2	Cardiovascular dis.	Peripheral artery dis.	PAD	557	3	155928191	156795410	682	95	MDD_Als_2023	0.175812	-0.78329	1	0.0309098	0	1	0.640196	7.46132e-5	0.024668817728319265	0.0151835	3.33447e-5	0.016911469672862455	0.00997191	#8DD78DFF
PAD_2021_V2	Cardiovascular dis.	Peripheral artery dis.	PAD	558	3	156795411	157633700	680	71	MDD_Als_2023	0.211955	-0.52903	1	0.044925	0	1	0.513921	6.15038e-5	0.0272647	0.0170517	4.86849e-5	5.710016562054209e-4	1.75481e-4	#8DD78DFF
PAD_2021_V2	Cardiovascular dis.	Peripheral artery dis.	PAD	559	3	157633701	158460058	495	32	MDD_Als_2023	0.094299	-0.35809	0.53659	0.0088923	0	0.30319	0.658149	1.15275e-4	1.5135933398058253e-6	1.47284e-7	5.07105e-5	8.2608110787172e-6	1.2422e-6	#8DD78DFF
PAD_2021_V2	Cardiovascular dis.	Peripheral artery dis.	PAD	560	3	158460059	159478751	689	96	MDD_Als_2023	-0.0216104	-0.85321	0.73032	4.67009e-4	0	1	0.946012	8.3562e-5	0.0116514	0.00616373	4.40328e-5	0.00382077	0.00164489	#8DD78DFF
PAD_2021_V2	Cardiovascular dis.	Peripheral artery dis.	PAD	563	3	161628884	162622604	1004	76	MDD_Als_2023	0.655153	-0.24496	1	0.429226	0	1	0.140271	4.43477e-5	0.049855	0.0353483	2.59467e-5	0.0323722	0.0214159	#8DD78DFF
PAD_2021_V2	Cardiovascular dis.	Peripheral artery dis.	PAD	569	3	167118894	168972662	1123	144	MDD_Als_2023	0.209934	-0.23546	0.79359	0.0440724	0	0.63694	0.322107	9.19605e-5	0.0172282	0.00976757	1.95731e-4	1.350862593076923e-16	7.69891e-19	#8DD78DFF
PAD_2021_V2	Cardiovascular dis.	Peripheral artery dis.	PAD	570	3	168972663	170174578	725	123	MDD_Als_2023	0.26049	-0.13566	0.7425	0.0678549	0	0.55177	0.200137	3.21634e-4	4.1861558000000006e-11	6.52542e-13	5.18018e-5	0.0027214	0.00109524	#8DD78DFF
PAD_2021_V2	Cardiovascular dis.	Peripheral artery dis.	PAD	572	3	171134850	172004760	526	106	MDD_Als_2023	-0.277553	-0.84587	0.2017	0.0770358	0	0.71742	0.239939	1.51612e-4	8.10546375e-5	1.59276e-5	5.65629e-5	6.600896589358799e-4	2.1212e-4	#8DD78DFF
PAD_2021_V2	Cardiovascular dis.	Peripheral artery dis.	PAD	574	3	173415592	174684707	1021	152	MDD_Als_2023	-0.58594	-1	0.03978	0.343325	0	1	0.0653804	8.72591e-5	0.0270865	0.0168859	6.24831e-5	0.00122365	4.32657e-4	#8DD78DFF
PAD_2021_V2	Cardiovascular dis.	Peripheral artery dis.	PAD	575	3	174684708	175671424	774	138	MDD_Als_2023	0.067917	-0.38756	0.54147	0.00461273	0	0.31177	0.753984	0.000186089	3.709743629411765e-5	5.94975e-6	7.04419e-5	2.2130887558528427e-4	5.79865e-5	#8DD78DFF
PAD_2021_V2	Cardiovascular dis.	Peripheral artery dis.	PAD	577	3	176931164	178110322	735	143	MDD_Als_2023	-0.0541678	-0.57662	0.44512	0.00293415	0	0.39409	0.815547	1.34791e-4	0.00200159	7.43152e-4	8.64207e-5	1.7745514456233422e-5	2.93295e-6	#8DD78DFF
PAD_2021_V2	Cardiovascular dis.	Peripheral artery dis.	PAD	579	3	179372166	181424323	930	132	MDD_Als_2023	0.293142	-0.45665	1	0.0859321	0	1	0.389729	6.17646e-5	0.0584992	0.0428865	6.41037e-5	5.121902855072464e-4	1.54937e-4	#8DD78DFF
PAD_2021_V2	Cardiovascular dis.	Peripheral artery dis.	PAD	580	3	181424324	183203155	914	171	MDD_Als_2023	-0.415957	-1	0.21411	0.17302	0	1	0.179716	7.41305e-5	0.037076559815078236	0.0246243	7.37858e-5	3.490696218266254e-4	9.88597e-5	#8DD78DFF
PAD_2021_V2	Cardiovascular dis.	Peripheral artery dis.	PAD	581	3	183203156	184524268	803	183	MDD_Als_2023	-0.226125	-0.70525	0.20783	0.0511327	0	0.49923	0.281291	1.63707e-4	5.474302632450331e-4	1.56187e-4	1.03224e-4	4.6859319041533545e-6	6.43006e-7	#8DD78DFF
PAD_2021_V2	Cardiovascular dis.	Peripheral artery dis.	PAD	583	3	185709997	186602045	562	161	MDD_Als_2023	0.0797878	-0.43957	0.62425	0.00636609	0	0.43532	0.735668	1.2149e-4	0.00561303	0.00256126	1.00227e-4	3.5370223511705684e-06	4.63643e-7	#8DD78DFF
PAD_2021_V2	Cardiovascular dis.	Peripheral artery dis.	PAD	584	3	186602046	187939199	1231	227	MDD_Als_2023	0.100001	-0.39246	0.63703	0.0100002	0	0.44605	0.657214	3.02092e-4	1.2026235958333335e-7	8.18034e-9	5.64069e-5	0.00882593	0.00459676	#8DD78DFF
PAD_2021_V2	Cardiovascular dis.	Peripheral artery dis.	PAD	585	3	187939200	189451805	1185	216	MDD_Als_2023	0.129783	-0.36305	0.64417	0.0168436	0	0.43062	0.575861	1.59735e-4	0.00106294	3.38415e-4	8.75798e-5	1.695925504393673e-4	4.23052e-5	#8DD78DFF
PAD_2021_V2	Cardiovascular dis.	Peripheral artery dis.	PAD	587	3	190591294	191229357	593	73	MDD_Als_2023	-0.538001	-1	0.30412	0.289445	0	1	0.17305	6.23423e-5	0.022015802199528672	0.0132386	2.73112e-5	0.024659758310249306	0.015611	#8DD78DFF
PAD_2021_V2	Cardiovascular dis.	Peripheral artery dis.	PAD	590	3	193122091	194217140	492	161	MDD_Als_2023	0.245583	-0.08673	0.59844	0.060311	0	0.35814	0.137157	4.02915e-4	3.596752757142857e-15	2.37858e-17	7.81565e-5	1.4910014032258061e-4	3.64743e-5	#8DD78DFF
PAD_2021_V2	Cardiovascular dis.	Peripheral artery dis.	PAD	591	3	194217141	195196789	472	153	MDD_Als_2023	-0.052851	-0.70709	0.56088	0.00279323	0	0.60189	0.843023	1.02128e-4	0.00551574	0.00250384	6.9382e-5	4.5375679555555555e-4	1.34277e-4	#8DD78DFF
PAD_2021_V2	Cardiovascular dis.	Peripheral artery dis.	PAD	592	3	195196790	195710290	61	34	MDD_Als_2023	-0.314133	-1	0.58383	0.0986796	0	1	0.414454	3.56363e-5	0.0429332	0.029528	3.09839e-5	0.00207416	7.95655e-4	#8DD78DFF
PAD_2021_V2	Cardiovascular dis.	Peripheral artery dis.	PAD	593	3	195710291	196383152	234	85	MDD_Als_2023	0.248488	-0.52751	1	0.0617461	0	1	0.455306	1.14045e-4	7.756588765625e-4	2.34493e-4	2.66964e-5	0.0354387	0.0238174	#8DD78DFF
PAD_2021_V2	Cardiovascular dis.	Peripheral artery dis.	PAD	599	4	2468936	3549229	527	113	MDD_Als_2023	0.0457214	-0.86594	0.95431	0.00209045	0	1	0.89351	7.82311e-5	0.032891543251088534	0.0214098	4.94636e-5	0.00271178	0.00108679	#8DD78DFF
PAD_2021_V2	Cardiovascular dis.	Peripheral artery dis.	PAD	603	4	5972710	7135819	773	241	MDD_Als_2023	0.534227	0.06119	1	0.285398	0.00694	1	0.028463	2.72172e-4	5.759585055248619e-7	4.92435e-8	5.11198e-5	0.018044112664714493	0.0108059	#8DD78DFF
PAD_2021_V2	Cardiovascular dis.	Peripheral artery dis.	PAD	604	4	7135820	7726034	591	211	MDD_Als_2023	-0.342614	-1	0.16108	0.117385	0	1	0.174847	1.73443e-4	5.301400619765495e-4	1.49501e-4	6.65591e-5	0.00240588	9.43998e-4	#8DD78DFF
PAD_2021_V2	Cardiovascular dis.	Peripheral artery dis.	PAD	605	4	7726035	8309826	498	153	MDD_Als_2023	-0.901551	-1	-0.49545	0.812794	0.24547	1	1.08338e-4	1.48909e-4	4.8766838200339557e-4	1.35681e-4	7.78039e-5	1.1845678909774436e-4	2.76278e-5	#8DD78DFF
PAD_2021_V2	Cardiovascular dis.	Peripheral artery dis.	PAD	610	4	10370667	11050119	599	96	MDD_Als_2023	0.00182235	-0.72174	0.71189	3.32097e-6	0	0.80562	0.995099	1.23979e-4	5.876812520193862e-4	1.71835e-4	3.5151e-5	0.012989762884914463	0.00732347	#8DD78DFF
PAD_2021_V2	Cardiovascular dis.	Peripheral artery dis.	PAD	611	4	11050120	12209028	1032	155	MDD_Als_2023	-0.027158	-0.63709	0.55571	7.37555e-4	0	0.56163	0.915467	9.79053e-5	0.018468493882544863	0.0106941	1.03763e-4	1.322839088803089e-6	1.50204e-7	#8DD78DFF
PAD_2021_V2	Cardiovascular dis.	Peripheral artery dis.	PAD	615	4	14967148	15910801	733	107	MDD_Als_2023	0.2515	-0.33387	0.9437	0.0632524	0	0.91504	0.362944	9.45512e-5	0.00584084	0.00269004	5.89417e-5	4.883567798833818e-4	1.46871e-4	#8DD78DFF
PAD_2021_V2	Cardiovascular dis.	Peripheral artery dis.	PAD	616	4	15910802	17290236	1176	207	MDD_Als_2023	-0.449088	-1	0.18435000000000001	0.20168	0	1	0.151062	1.18279e-4	0.0122057	0.00654389	5.77658e-5	0.00590743	0.0028048	#8DD78DFF
PAD_2021_V2	Cardiovascular dis.	Peripheral artery dis.	PAD	617	4	17290237	18753263	1024	130	MDD_Als_2023	0.153117	-0.40317	0.75865	0.0234447	0	0.59742	0.541368	1.18233e-4	0.00226355	8.54311e-4	6.95657e-5	2.0212613253833047e-4	5.20158e-5	#8DD78DFF
PAD_2021_V2	Cardiovascular dis.	Peripheral artery dis.	PAD	620	4	21416381	22835185	1069	129	MDD_Als_2023	-0.145599	-1	0.87237	0.0211991	0	1	0.713081	7.7011e-5	0.026927371981776766	0.0167517	3.27156e-5	0.032325	0.0213705	#8DD78DFF
PAD_2021_V2	Cardiovascular dis.	Peripheral artery dis.	PAD	621	4	22835186	23858350	649	104	MDD_Als_2023	0.278307	-0.43607	1	0.0774547	0	1	0.387265	1.07991e-4	0.00132356	4.48896e-4	3.20608e-5	0.024509083089770355	0.0154404	#8DD78DFF
PAD_2021_V2	Cardiovascular dis.	Peripheral artery dis.	PAD	622	4	23858351	24764724	776	154	MDD_Als_2023	0.162801	-0.39318	0.80925	0.0265043	0	0.68907	0.528811	1.86267e-4	2.0527096955128206e-05	3.02525e-6	4.45093e-5	0.011621640604133546	0.00640948	#8DD78DFF
PAD_2021_V2	Cardiovascular dis.	Peripheral artery dis.	PAD	624	4	25832019	27385580	959	198	MDD_Als_2023	0.506669	0.04075	1	0.256714	0.00633	1	0.0371179	2.76802e-4	7.898980642857143e-8	4.70133e-9	4.52272e-5	0.0197895	0.0120073	#8DD78DFF
PAD_2021_V2	Cardiovascular dis.	Peripheral artery dis.	PAD	626	4	28177793	28927438	640	65	MDD_Als_2023	-0.0783541	-0.71465	0.51635	0.00613937	0	0.56202	0.771871	7.96161e-5	0.00332274	0.00135766	5.20937e-5	1.805372172413793e-4	4.5906e-5	#8DD78DFF
PAD_2021_V2	Cardiovascular dis.	Peripheral artery dis.	PAD	629	4	30455556	31395092	712	102	MDD_Als_2023	0.191268	-0.33107	0.79737	0.0365833	0	0.64945	0.444878	1.00053e-4	0.00335209	0.00137996	7.08727e-5	4.548937027088036e-5	8.83463e-6	#8DD78DFF
PAD_2021_V2	Cardiovascular dis.	Peripheral artery dis.	PAD	631	4	32260118	32746820	355	55	MDD_Als_2023	0.208188	-0.42311	0.91233	0.0433421	0	0.87288	0.468105	8.42133e-5	0.00145964	5.09531e-4	3.85916e-5	0.0017766	6.65153e-4	#8DD78DFF
PAD_2021_V2	Cardiovascular dis.	Peripheral artery dis.	PAD	635	4	35411237	35993838	615	42	MDD_Als_2023	0.240127	-0.71697	1	0.0576608	0	1	0.541778	4.03377e-5	0.038745874066243836	0.0259709	2.79948e-5	0.00662284	0.00321996	#8DD78DFF
PAD_2021_V2	Cardiovascular dis.	Peripheral artery dis.	PAD	636	4	35993839	36671801	666	73	MDD_Als_2023	-0.61078	-1	0.13081	0.373052	0	1	0.0984513	7.33932e-5	0.00965385	0.00492953	2.73967e-5	0.0242191	0.0152046	#8DD78DFF
PAD_2021_V2	Cardiovascular dis.	Peripheral artery dis.	PAD	637	4	36671802	37880860	1082	167	MDD_Als_2023	0.484825	-0.07415	1	0.235055	0	1	0.0827196	1.08734e-4	0.00874415	0.00436588	6.88159e-5	7.005053134328358e-4	2.26336e-4	#8DD78DFF
PAD_2021_V2	Cardiovascular dis.	Peripheral artery dis.	PAD	638	4	37880861	38984838	954	195	MDD_Als_2023	0.192815	-0.08717	0.48186	0.0371777	0	0.23219	0.164103	4.49543e-4	7.98109e-16	4.524000000000001e-18	1.2357e-4	2.432007053191489e-7	2.00446e-8	#8DD78DFF
PAD_2021_V2	Cardiovascular dis.	Peripheral artery dis.	PAD	640	4	39820062	40590541	427	129	MDD_Als_2023	0.206844	-0.36496	0.86248	0.0427846	0	0.76735	0.423975	2.0556e-4	3.7685883510204076e-6	4.36138e-7	3.9188e-5	0.0156356	0.00904587	#8DD78DFF
PAD_2021_V2	Cardiovascular dis.	Peripheral artery dis.	PAD	642	4	41360938	42189251	589	89	MDD_Als_2023	-0.199068	-1	0.47021	0.0396279	0	1	0.517113	6.10823e-5	0.014721930017137959	0.00811549	5.03791e-5	9.602337397435896e-4	3.28357e-4	#8DD78DFF
PAD_2021_V2	Cardiovascular dis.	Peripheral artery dis.	PAD	646	4	45186768	46358360	614	69	MDD_Als_2023	-0.277514	-1	0.81619	0.0770138	0	1	0.526783	5.30958e-5	0.026060899771167045	0.0161388	2.10949e-5	0.053777	0.0389712	#8DD78DFF
PAD_2021_V2	Cardiovascular dis.	Peripheral artery dis.	PAD	652	4	55681702	57103100	928	149	MDD_Als_2023	0.395271	-0.00353	0.8821	0.156239	0	0.7781	0.0545401	1.64733e-4	1.605275268041237e-4	3.67765e-5	9.39908e-5	5.3020406215384615e-6	7.55442e-7	#8DD78DFF
PAD_2021_V2	Cardiovascular dis.	Peripheral artery dis.	PAD	653	4	57103101	58011085	552	125	MDD_Als_2023	-0.00811323	NA	NA	6.58246e-5	NA	NA	0.981835	1.09116e-4	0.00466445	0.00207113	3.04998e-5	0.0398401	0.0274589	#8DD78DFF
PAD_2021_V2	Cardiovascular dis.	Peripheral artery dis.	PAD	654	4	58011086	58940256	817	129	MDD_Als_2023	0.445874	0.02395	0.94201	0.198804	0.00423	0.88739	0.0365846	1.6473e-4	3.4023781339285714e-5	5.40009e-6	7.32955e-5	1.0172773740310078e-4	2.30125e-5	#8DD78DFF
PAD_2021_V2	Cardiovascular dis.	Peripheral artery dis.	PAD	658	4	61971162	63337954	740	124	MDD_Als_2023	0.17227	-0.56944	1	0.029677	0	1	0.582984	6.19769e-5	0.0597338	0.0439045	8.11893e-5	1.653116733333333e-5	2.71775e-6	#8DD78DFF
PAD_2021_V2	Cardiovascular dis.	Peripheral artery dis.	PAD	662	4	66597447	67616362	706	88	MDD_Als_2023	-0.417771	-1	0.38158	0.174532	0	1	0.266722	5.4849e-5	0.036916828439059156	0.0244659	3.74816e-5	0.00771804	0.00392756	#8DD78DFF
PAD_2021_V2	Cardiovascular dis.	Peripheral artery dis.	PAD	663	4	67616363	68742859	806	96	MDD_Als_2023	0.107651	-1	1	0.0115888	0	1	0.788166	7.07484e-5	0.0237055	0.0144898	2.85832e-5	0.03379	0.0225612	#8DD78DFF
PAD_2021_V2	Cardiovascular dis.	Peripheral artery dis.	PAD	670	4	76497359	78045637	1037	152	MDD_Als_2023	-0.16592	-1	0.59226	0.0275295	0	1	0.608189	6.00442e-5	0.055681	0.0404522	7.52566e-5	1.7306797880910685e-4	4.33239e-5	#8DD78DFF
PAD_2021_V2	Cardiovascular dis.	Peripheral artery dis.	PAD	673	4	79880102	81206182	822	112	MDD_Als_2023	-0.293703	-0.84102	0.12424	0.0862612	0	0.70861	0.171493	1.02518e-4	0.00384002	0.00161809	1.19949e-4	1.5221320363636363e-9	5.13828e-11	#8DD78DFF
PAD_2021_V2	Cardiovascular dis.	Peripheral artery dis.	PAD	675	4	82655624	84003062	890	130	MDD_Als_2023	0.424313	0.04119	0.85248	0.180041	0.00385	0.72671	0.0272705	1.57706e-4	1.0855680382882883e-4	2.27677e-5	1.08258e-4	9.76349563030303e-8	7.06259e-9	#8DD78DFF
PAD_2021_V2	Cardiovascular dis.	Peripheral artery dis.	PAD	676	4	84003063	85437805	890	139	MDD_Als_2023	-0.544664	-1	-0.0417	0.296659	0.00691	1	0.0328578	1.88255e-4	5.7169340102827765e-5	1.05049e-5	4.80683e-5	0.00605384	0.00288493	#8DD78DFF
PAD_2021_V2	Cardiovascular dis.	Peripheral artery dis.	PAD	678	4	86931671	88502717	932	105	MDD_Als_2023	0.166502	-0.45957	0.94934	0.0277228	0	0.94791	0.563239	1.42885e-4	1.8589234186507935e-4	4.42559e-5	3.57173e-5	0.015459494832826748	0.00891854	#8DD78DFF
PAD_2021_V2	Cardiovascular dis.	Peripheral artery dis.	PAD	680	4	89244555	90236971	642	108	MDD_Als_2023	0.46136	-0.09706	1	0.212853	0	1	0.102023	0.000219298	2.395032666666667e-8	1.0182e-9	2.62933e-5	0.0512224	0.0368505	#8DD78DFF
PAD_2021_V2	Cardiovascular dis.	Peripheral artery dis.	PAD	681	4	90236972	91309863	790	91	MDD_Als_2023	0.617859	0.15698	1	0.38175	0.02594	1	0.0118323	1.26239e-4	4.3157965e-4	1.18241e-4	5.77906e-5	2.6505665073170735e-4	7.14642e-5	#8DD78DFF
PAD_2021_V2	Cardiovascular dis.	Peripheral artery dis.	PAD	683	4	92219193	93451599	546	91	MDD_Als_2023	0.663591	0.03675	1	0.440352	0.00696	1	0.0514313	5.92457e-5	0.0458009	0.0317383	5.46917e-5	5.310483982683983e-4	1.6134e-4	#8DD78DFF
PAD_2021_V2	Cardiovascular dis.	Peripheral artery dis.	PAD	684	4	93451600	94757265	766	106	MDD_Als_2023	-0.319946	-0.70264	0.04017	0.102365	0	0.49371	0.0841288	2.31779e-4	7.3707850000000004e-09	2.53296e-10	7.1631e-5	4.410645281818182e-5	8.49883e-6	#8DD78DFF
PAD_2021_V2	Cardiovascular dis.	Peripheral artery dis.	PAD	686	4	96183802	97540787	1187	156	MDD_Als_2023	0.331068	0.00692	0.69163	0.109606	0.0015	0.47835	0.0510359	2.39296e-4	6.061098251366121e-7	5.2394e-8	1.1517e-4	1.307658616374269e-7	9.80314e-9	#8DD78DFF
PAD_2021_V2	Cardiovascular dis.	Peripheral artery dis.	PAD	693	4	104384535	105319195	556	65	MDD_Als_2023	0.0630852	-0.68472	0.85899	0.00397975	0	0.97366	0.840301	6.88691e-5	0.0143588	0.00789372	4.41393e-5	9.50409834403081e-4	3.2445e-4	#8DD78DFF
PAD_2021_V2	Cardiovascular dis.	Peripheral artery dis.	PAD	701	4	113916003	115306149	1030	170	MDD_Als_2023	0.27029	-0.21573	0.82429	0.0730564	0	0.68198	0.243984	1.67375e-4	3.181498811700183e-4	8.2205e-5	7.34666e-5	3.912520728376328e-4	1.13036e-4	#8DD78DFF
PAD_2021_V2	Cardiovascular dis.	Peripheral artery dis.	PAD	709	4	121393009	121981243	509	63	MDD_Als_2023	0.931474	0.28927	1	0.867644	0.08496	1	0.0141281	8.70288e-5	0.0039957	0.00170058	2.24358e-5	0.0398127	0.0274193	#8DD78DFF
PAD_2021_V2	Cardiovascular dis.	Peripheral artery dis.	PAD	722	4	133524887	134109978	378	41	MDD_Als_2023	0.409394	-0.45485	1	0.167604	0	1	0.291297	5.42048e-5	0.011747159348795718	0.00622039	2.15667e-5	0.0218497	0.013516	#8DD78DFF
PAD_2021_V2	Cardiovascular dis.	Peripheral artery dis.	PAD	725	4	137400032	138537344	905	132	MDD_Als_2023	0.0787582	-0.68978	0.93048	0.00620286	0	1	0.804328	9.69135e-5	0.011410439450945093	0.00597827	4.78882e-5	0.00555147	0.00259685	#8DD78DFF
PAD_2021_V2	Cardiovascular dis.	Peripheral artery dis.	PAD	51	1	58387484	59889045	1259	176	MDD_Als_2023	-0.0178939	-0.51453	0.47053	3.20193e-4	0	0.3525	0.935809	1.41785e-4	0.00200159	7.4313e-4	1.02108e-4	4.014239467320261e-6	5.38517e-7	#8DD78DFF
PAD_2021_V2	Cardiovascular dis.	Peripheral artery dis.	PAD	53	1	61377616	62778733	943	208	MDD_Als_2023	-0.162585	-0.6545	0.27067	0.0264337	0	0.43246	0.437359	2.91083e-4	6.5315801e-8	3.70236e-9	6.38782e-5	0.00309994	0.00129651	#8DD78DFF
PAD_2021_V2	Cardiovascular dis.	Peripheral artery dis.	PAD	54	1	62778734	64344226	1127	166	MDD_Als_2023	-0.413014	-1	0.25067	0.17058	0	1	0.198827	8.37262e-5	0.046329697625508814	0.0322579	7.16257e-5	4.0061997737556563e-4	1.16445e-4	#8DD78DFF
PAD_2021_V2	Cardiovascular dis.	Peripheral artery dis.	PAD	56	1	65894185	66778015	708	78	MDD_Als_2023	0.36039	-0.06377	0.84026	0.129881	0	0.70604	0.0954547	1.82439e-4	1.5800656971153846e-6	1.55245e-7	5.39177e-5	2.802807125200642e-4	7.65519e-5	#8DD78DFF
PAD_2021_V2	Cardiovascular dis.	Peripheral artery dis.	PAD	60	1	69438910	70992905	891	138	MDD_Als_2023	-0.0877175	-0.84006	0.58587	0.00769436	0	0.8247	0.760411	8.58236e-5	0.012033933407275953	0.00639587	6.34107e-5	6.695216027210884e-4	2.15738e-4	#8DD78DFF
PAD_2021_V2	Cardiovascular dis.	Peripheral artery dis.	PAD	62	1	72513120	73992170	894	58	MDD_Als_2023	-0.0371532	-0.70239	0.59191	0.00138036	0	0.66577	0.887471	4.3847e-5	0.047073811582491576	0.0329799	1.63951e-4	1.5885209857142855e-19	4.67428e-22	#8DD78DFF
PAD_2021_V2	Cardiovascular dis.	Peripheral artery dis.	PAD	63	1	73992171	75132092	795	90	MDD_Als_2023	0.289947	-0.13143	0.8202	0.0840695	0	0.67607	0.173769	8.69247e-5	0.00528309	0.00237577	1.34885e-4	1.9888609249999998e-12	2.79016e-14	#8DD78DFF
PAD_2021_V2	Cardiovascular dis.	Peripheral artery dis.	PAD	70	1	80781443	82123368	1209	191	MDD_Als_2023	-0.0450679	-0.53484	0.42268	0.00203111	0	0.334	0.839036	1.21705e-4	0.0024713	9.51397e-4	1.07961e-4	2.8688429031141867e-6	3.63479e-7	#8DD78DFF
PAD_2021_V2	Cardiovascular dis.	Peripheral artery dis.	PAD	71	1	82123369	83461215	1184	130	MDD_Als_2023	0.290842	-0.21647	0.88487	0.084589	0	0.78301	0.235327	1.3092e-4	6.684148947368421e-4	1.97967e-4	6.37241e-5	4.972844847605225e-4	1.5021e-4	#8DD78DFF
PAD_2021_V2	Cardiovascular dis.	Peripheral artery dis.	PAD	73	1	84728348	86017267	1097	178	MDD_Als_2023	-0.3134	-1	0.21469	0.0982196	0	1	0.216934	1.01907e-4	0.024545493087557605	0.015096	1.17501e-4	3.026290959798995e-7	2.64021e-8	#8DD78DFF
PAD_2021_V2	Cardiovascular dis.	Peripheral artery dis.	PAD	74	1	86017268	86761554	697	77	MDD_Als_2023	-0.367784	-1	0.48897	0.135265	0	1	0.354073	7.47117e-5	0.0115792	0.0060877	2.35964e-5	0.044636	0.0312315	#8DD78DFF
PAD_2021_V2	Cardiovascular dis.	Peripheral artery dis.	PAD	727	4	139553761	141087047	869	194	MDD_Als_2023	0.138839	-0.16902	0.45032	0.0192763	0	0.20331	0.359026	2.21014e-4	6.514915140151516e-6	8.12441e-7	1.89372e-4	1.5464661590909092e-13	1.49155e-15	#8DD78DFF
PAD_2021_V2	Cardiovascular dis.	Peripheral artery dis.	PAD	733	4	148462209	149998528	964	147	MDD_Als_2023	0.458088	-0.10367	1	0.209845	0	1	0.10342	1.45931e-4	6.851137042925278e-4	2.0356e-4	4.70539e-5	0.00847846	0.0043749	#8DD78DFF
PAD_2021_V2	Cardiovascular dis.	Peripheral artery dis.	PAD	736	4	152162099	153520883	731	110	MDD_Als_2023	-0.0541793	-0.66387	0.5216	0.00293539	0	0.52107	0.833712	1.46174e-4	8.401086784869977e-5	1.67475e-5	4.4589e-5	0.00495493	0.00223743	#8DD78DFF
PAD_2021_V2	Cardiovascular dis.	Peripheral artery dis.	PAD	737	4	153520884	155044409	930	202	MDD_Als_2023	0.17029	-0.34507	0.77941	0.0289988	0	0.64084	0.479893	1.2044e-4	0.015007129650468883	0.00831524	1.21086e-4	4.124990384976526e-7	3.85192e-8	#8DD78DFF
PAD_2021_V2	Cardiovascular dis.	Peripheral artery dis.	PAD	738	4	155044410	156520288	1002	148	MDD_Als_2023	0.402706	-0.13286	1	0.162172	0	1	0.124638	9.81968e-5	0.00891518	0.00448075	7.99476e-5	7.35675212184874e-5	1.53521e-5	#8DD78DFF
PAD_2021_V2	Cardiovascular dis.	Peripheral artery dis.	PAD	740	4	157597310	159176073	917	106	MDD_Als_2023	0.17657	-0.72925	1	0.0311768	0	1	0.637912	6.39836e-5	0.0334029	0.02179	3.77528e-5	0.011797219849325932	0.00652183	#8DD78DFF
PAD_2021_V2	Cardiovascular dis.	Peripheral artery dis.	PAD	744	4	162239290	163245541	752	112	MDD_Als_2023	-0.0358899	-0.87804	0.79018	0.00128808	0	1	0.910026	5.75212e-5	0.0468226	0.0327117	6.96865e-5	8.708152630522088e-5	1.90121e-5	#8DD78DFF
PAD_2021_V2	Cardiovascular dis.	Peripheral artery dis.	PAD	746	4	163937104	164781847	554	98	MDD_Als_2023	-0.158746	-0.73998	0.36932	0.0252004	0	0.5604	0.522271	1.34843e-4	2.2738024346978557e-4	5.50997e-5	5.24914e-5	0.00101686	3.51732e-4	#8DD78DFF
PAD_2021_V2	Cardiovascular dis.	Peripheral artery dis.	PAD	747	4	164781848	165824650	787	125	MDD_Als_2023	-0.0907175	-0.58804	0.35796	0.00822966	0	0.36403	0.674764	1.91876e-4	1.9036024056603776e-6	1.9063e-7	5.97661e-5	8.392650652741515e-4	2.8184e-4	#8DD78DFF
PAD_2021_V2	Cardiovascular dis.	Peripheral artery dis.	PAD	750	4	167643769	168623790	681	90	MDD_Als_2023	-0.053111	-0.73946	0.58691	0.00282078	0	0.64483	0.85002	9.0714e-5	0.00581868	0.00267434	5.24279e-5	6.480903048275862e-4	2.05991e-4	#8DD78DFF
PAD_2021_V2	Cardiovascular dis.	Peripheral artery dis.	PAD	755	4	172555991	174470206	1085	148	MDD_Als_2023	0.291533	-0.12684	0.75666	0.0849913	0	0.57253	0.161796	1.55702e-4	1.454676981092437e-4	3.27079e-5	9.03974e-5	1.1226472869318183e-5	1.73245e-6	#8DD78DFF
PAD_2021_V2	Cardiovascular dis.	Peripheral artery dis.	PAD	756	4	174470207	175295842	503	121	MDD_Als_2023	0.216032	-0.26809	0.77362	0.0466699	0	0.60022	0.349705	2.12621e-4	5.94086032967033e-7	5.1074e-8	4.79132e-5	0.00438366	0.00193719	#8DD78DFF
PAD_2021_V2	Cardiovascular dis.	Peripheral artery dis.	PAD	758	4	175959698	177129678	646	130	MDD_Als_2023	-0.464796	-1	0.10151	0.216035	0	1	0.103895	9.53202e-5	0.011545874316546762	0.00606472	6.43651e-5	4.5375679555555555e-4	1.34108e-4	#8DD78DFF
PAD_2021_V2	Cardiovascular dis.	Peripheral artery dis.	PAD	759	4	177129679	178314527	1056	163	MDD_Als_2023	-0.0043171	-0.36263	0.34737	1.86374e-5	0	0.16634	0.979686	1.55222e-4	1.8734445889328062e-4	4.471e-5	1.7503e-4	4.1827518159999994e-13	4.52659e-15	#8DD78DFF
PAD_2021_V2	Cardiovascular dis.	Peripheral artery dis.	PAD	763	4	180540878	181122433	497	100	MDD_Als_2023	0.251645	-0.41693	1	0.0633252	0	1	0.408765	8.98486e-5	0.00544855	0.00246047	4.39116e-5	0.00438366	0.001937	#8DD78DFF
PAD_2021_V2	Cardiovascular dis.	Peripheral artery dis.	PAD	764	4	181122434	182065646	855	188	MDD_Als_2023	-0.0445108	-0.48554	0.38184	0.00198121	0	0.26035	0.824778	2.5841e-4	1.1384946598984773e-6	1.05944e-7	7.59069e-5	3.991197866868381e-4	1.15659e-4	#8DD78DFF
PAD_2021_V2	Cardiovascular dis.	Peripheral artery dis.	PAD	765	4	182065647	182946258	1007	203	MDD_Als_2023	-0.289724	-1	0.37478	0.08394	0	1	0.335104	1.73664e-4	1.6663581176470588e-4	3.87244e-5	3.94562e-5	0.0379966	0.025853	#8DD78DFF
PAD_2021_V2	Cardiovascular dis.	Peripheral artery dis.	PAD	766	4	182946259	183603892	615	172	MDD_Als_2023	0.00560267	-0.37878	0.38096	3.13899e-5	0	0.19257	0.975415	2.80596e-4	1.0048050392592594e-7	6.40759e-9	8.95239e-5	3.919737866197183e-5	7.32051e-6	#8DD78DFF
PAD_2021_V2	Cardiovascular dis.	Peripheral artery dis.	PAD	767	4	183603893	184338584	484	135	MDD_Als_2023	0.102687	-0.29538	0.52042	0.0105446	0	0.27953	0.598944	1.47674e-4	3.625729194642857e-4	9.59044e-5	1.1776e-4	2.4422037758620694e-8	1.24198e-9	#8DD78DFF
PAD_2021_V2	Cardiovascular dis.	Peripheral artery dis.	PAD	768	4	184338585	185483262	752	227	MDD_Als_2023	0.277508	-0.04725	0.63542	0.077011	0	0.40376	0.0943769	3.57956e-4	2.46260025e-11	3.7224e-13	9.65275e-5	8.086663409090909e-5	1.71589e-5	#8DD78DFF
PAD_2021_V2	Cardiovascular dis.	Peripheral artery dis.	PAD	770	4	186232883	186881568	497	145	MDD_Als_2023	-0.0154977	-1	0.95966	2.40179e-4	0	1	0.966321	8.57656e-5	0.012033933407275953	0.00640635	3.4819e-5	0.0320792	0.0211658	#8DD78DFF
PAD_2021_V2	Cardiovascular dis.	Peripheral artery dis.	PAD	771	4	186881569	187985393	802	194	MDD_Als_2023	-0.418366	-1	0.15923	0.17503	0	1	0.147449	1.715e-4	3.228486697632058e-4	8.37241e-5	4.48957e-5	0.02053	0.0125286	#8DD78DFF
PAD_2021_V2	Cardiovascular dis.	Peripheral artery dis.	PAD	773	4	189153280	189899573	630	139	MDD_Als_2023	-0.460359	-1	0.16249	0.211931	0	1	0.138781	8.053e-5	0.019382917647058823	0.0113624	5.90056e-5	0.00141353	5.11869e-4	#8DD78DFF
PAD_2021_V2	Cardiovascular dis.	Peripheral artery dis.	PAD	777	5	1206610	2106885	821	193	MDD_Als_2023	-0.0015277	NA	NA	2.33387e-6	NA	NA	0.994492	2.05957e-4	8.858990654545454e-6	1.15079e-6	6.67324e-5	0.00166992	6.19355e-4	#8DD78DFF
PAD_2021_V2	Cardiovascular dis.	Peripheral artery dis.	PAD	778	5	2106886	2960068	1012	196	MDD_Als_2023	-0.0400124	-0.54682	0.44363	0.00160099	0	0.36159	0.855364	2.82394e-4	4.1691918396226416e-8	2.08755e-9	5.58225e-5	0.00656751	0.00319018	#8DD78DFF
PAD_2021_V2	Cardiovascular dis.	Peripheral artery dis.	PAD	779	5	2960069	3677595	885	173	MDD_Als_2023	0.243883	-0.15505	0.68048	0.0594791	0	0.46305	0.211291	2.11637e-4	1.499187112195122e-6	1.45174e-7	8.18497e-5	1.0400303166023167e-4	2.36041e-5	#8DD78DFF
PAD_2021_V2	Cardiovascular dis.	Peripheral artery dis.	PAD	780	5	3677596	4636542	836	149	MDD_Als_2023	0.312174	-0.30978	1	0.0974525	0	1	0.286005	1.59239e-4	3.808729858657244e-4	1.01707e-4	4.04244e-5	0.018362216253644315	0.0110447	#8DD78DFF
PAD_2021_V2	Cardiovascular dis.	Peripheral artery dis.	PAD	781	5	4636543	5828694	1289	212	MDD_Als_2023	0.03096	-0.66936	0.75636	9.58522e-4	0	0.8312	0.912925	2.12672e-4	8.756977902097903e-5	1.77456e-5	4.24932e-5	0.0282443	0.0181774	#8DD78DFF
PAD_2021_V2	Cardiovascular dis.	Peripheral artery dis.	PAD	785	5	9203856	10549029	1224	236	MDD_Als_2023	0.4352	0.07006	0.87504	0.189399	0.00649	0.7657	0.0220877	2.00886e-4	4.466727680672269e-5	7.53246e-6	1.16241e-4	3.7333528637873755e-6	4.92652e-7	#8DD78DFF
PAD_2021_V2	Cardiovascular dis.	Peripheral artery dis.	PAD	786	5	10549030	11850850	1215	198	MDD_Als_2023	0.280343	-0.05435	0.64253	0.0785921	0	0.41285	0.0997208	2.34247e-4	3.196751076595745e-6	3.54859e-7	1.28007e-4	1.2512864153846152e-7	9.27082e-9	#8DD78DFF
PAD_2021_V2	Cardiovascular dis.	Peripheral artery dis.	PAD	789	5	13608148	14910295	1160	180	MDD_Als_2023	0.413897	-0.01979	0.95425	0.171311	0	0.91058	0.0563148	2.2741e-4	8.89499202166065e-6	1.16387e-6	6.95153e-5	8.639087282184655e-4	2.91252e-4	#8DD78DFF
PAD_2021_V2	Cardiovascular dis.	Peripheral artery dis.	PAD	791	5	16592320	17803477	738	193	MDD_Als_2023	0.694062	0.12811	1	0.481722	0.02076	1	0.018855	9.20616e-5	0.0305706	0.0195669	8.37409e-5	1.62288121340388e-4	4.03408e-5	#8DD78DFF
PAD_2021_V2	Cardiovascular dis.	Peripheral artery dis.	PAD	793	5	18791411	20397013	1064	106	MDD_Als_2023	0.44506	0.09692	0.83263	0.198078	0.01008	0.69327	0.014427	2.46298e-4	1.4668088142857145e-9	3.39507e-11	7.19096e-5	4.112748846867749e-5	7.77113e-6	#8DD78DFF
PAD_2021_V2	Cardiovascular dis.	Peripheral artery dis.	PAD	799	5	25722098	26938178	892	108	MDD_Als_2023	-0.058939	-0.85248	0.62405	0.0034738	0	0.93735	0.83805	1.92037e-4	2.671434051948052e-6	2.91018e-7	2.90612e-5	0.0385536	0.0263242	#8DD78DFF
PAD_2021_V2	Cardiovascular dis.	Peripheral artery dis.	PAD	800	5	26938179	28315653	769	104	MDD_Als_2023	-0.276589	-1	0.54773	0.0765015	0	1	0.446811	5.78473e-5	0.0600255	0.0441756	5.11081e-5	0.00158043	5.81315e-4	#8DD78DFF
PAD_2021_V2	Cardiovascular dis.	Peripheral artery dis.	PAD	803	5	30416067	31679464	1062	178	MDD_Als_2023	0.137421	-0.40054	0.73934	0.0188845	0	0.57616	0.572924	1.06019e-4	0.0103328	0.00534456	1.05236e-4	2.640205477192983e-6	3.29881e-7	#8DD78DFF
PAD_2021_V2	Cardiovascular dis.	Peripheral artery dis.	PAD	804	5	31679465	32727914	679	183	MDD_Als_2023	0.037536	-0.40327	0.493	0.00140895	0	0.28369	0.857505	1.77171e-4	1.0906213123595504e-4	2.29252e-5	9.04721e-5	4.263461045871559e-5	8.14936e-6	#8DD78DFF
PAD_2021_V2	Cardiovascular dis.	Peripheral artery dis.	PAD	809	5	37925488	39438985	1226	175	MDD_Als_2023	0.0736242	-0.5925	0.77038	0.00542052	0	0.71519	0.789897	1.14433e-4	0.010784462894736842	0.00561383	7.35161e-5	4.1080295488721806e-4	1.19765e-4	#8DD78DFF
PAD_2021_V2	Cardiovascular dis.	Peripheral artery dis.	PAD	813	5	42856333	44049878	526	57	MDD_Als_2023	0.928812	0.29133	1	0.862692	0.09299	1	0.0112497	7.48508e-5	0.00334715	0.00137396	2.29492e-5	0.0311697	0.0204564	#8DD78DFF
PAD_2021_V2	Cardiovascular dis.	Peripheral artery dis.	PAD	816	5	46388849	50164835	284	24	MDD_Als_2023	0.494892	-0.20269	1	0.244918	0	1	0.146531	4.27e-5	0.0143588	0.00789498	3.1663e-5	5.388378402877698e-4	1.64179e-4	#8DD78DFF
PAD_2021_V2	Cardiovascular dis.	Peripheral artery dis.	PAD	818	5	51203266	52139773	823	88	MDD_Als_2023	-0.671688	-1	-0.08127	0.451164	0.01311	1	0.0344184	7.05417e-5	0.016346413726968177	0.00921947	4.80922e-5	0.00142544	5.16807e-4	#8DD78DFF
PAD_2021_V2	Cardiovascular dis.	Peripheral artery dis.	PAD	819	5	52139774	52837225	707	88	MDD_Als_2023	0.264813	-0.67692	1	0.0701259	0	1	0.503545	6.80656e-5	0.0175029	0.0099855	2.724e-5	0.0358483	0.0241713	#8DD78DFF
PAD_2021_V2	Cardiovascular dis.	Peripheral artery dis.	PAD	820	5	52837226	53747856	724	119	MDD_Als_2023	0.106386	-0.39892	0.63891	0.011318	0	0.43875	0.654713	1.44213e-4	4.4985707179487176e-4	1.24234e-4	6.52316e-5	2.4080194358552632e-4	6.41857e-5	#8DD78DFF
PAD_2021_V2	Cardiovascular dis.	Peripheral artery dis.	PAD	822	5	55221399	55968966	682	158	MDD_Als_2023	0.274444	-0.46743	1	0.0753196	0	1	0.408608	1.25371e-4	0.00358141	0.00148909	3.82517e-5	0.027460835660506503	0.0175889	#8DD78DFF
PAD_2021_V2	Cardiovascular dis.	Peripheral artery dis.	PAD	823	5	55968967	56896890	688	124	MDD_Als_2023	-0.251835	-1	0.39556	0.063421	0	1	0.408875	1.14719e-4	0.00313871	0.00126616	4.28167e-5	0.00910625	0.00476671	#8DD78DFF
PAD_2021_V2	Cardiovascular dis.	Peripheral artery dis.	PAD	826	5	58721459	59868567	659	92	MDD_Als_2023	0.136596	-0.48564	0.81449	0.0186586	0	0.7199	0.622775	1.15367e-4	5.360215726210351e-4	1.51666e-4	4.15722e-5	0.00493982	0.00222844	#8DD78DFF
PAD_2021_V2	Cardiovascular dis.	Peripheral artery dis.	PAD	829	5	62180369	63214089	751	89	MDD_Als_2023	-1	-1	-0.35599	1	0.12771	1	0.00107246	1.00002e-4	0.00195216	7.20186e-4	2.54291e-5	0.0428021	0.0297607	#8DD78DFF
PAD_2021_V2	Cardiovascular dis.	Peripheral artery dis.	PAD	832	5	65606871	67096191	1178	170	MDD_Als_2023	-0.0519623	-0.9015	0.78166	0.00270008	0	1	0.872741	9.72998e-5	0.0142197	0.00779162	5.08587e-5	0.00752235	0.00376612	#8DD78DFF
PAD_2021_V2	Cardiovascular dis.	Peripheral artery dis.	PAD	834	5	68006994	71468651	949	134	MDD_Als_2023	0.0032799	-0.64903	0.65059	1.07577e-5	0	0.60245	0.990519	9.76827e-5	0.00597755	0.00277277	6.19612e-5	7.19598397834912e-4	2.33136e-4	#8DD78DFF
PAD_2021_V2	Cardiovascular dis.	Peripheral artery dis.	PAD	835	5	71468652	73314061	1126	170	MDD_Als_2023	0.0774481	-0.64756	0.84101	0.00599821	0	0.89074	0.797887	8.138e-5	0.0301436	0.0192509	7.44311e-5	3.4533524090202175e-4	9.73479e-5	#8DD78DFF
PAD_2021_V2	Cardiovascular dis.	Peripheral artery dis.	PAD	836	5	73314062	74245354	944	152	MDD_Als_2023	0.264207	-0.37043	1	0.0698053	0	1	0.374687	8.58452e-5	0.012647847619877943	0.00684559	6.05186e-5	0.00157374	5.77474e-4	#8DD78DFF
PAD_2021_V2	Cardiovascular dis.	Peripheral artery dis.	PAD	839	5	75959516	77290255	1099	195	MDD_Als_2023	0.236163	-0.05729	0.54077	0.0557731	0	0.29243	0.118871	2.94443e-4	1.535194437254902e-9	3.69839e-11	1.29075e-4	8.821424650306748e-8	6.30378e-9	#8DD78DFF
PAD_2021_V2	Cardiovascular dis.	Peripheral artery dis.	PAD	840	5	77290256	79005158	1039	154	MDD_Als_2023	0.184606	-0.26695	0.69584	0.0340795	0	0.48999	0.400801	1.19112e-4	0.00452194	0.00199931	1.20776e-4	4.703141007246376e-8	2.83066e-9	#8DD78DFF
PAD_2021_V2	Cardiovascular dis.	Peripheral artery dis.	PAD	841	5	79005159	80448225	1185	207	MDD_Als_2023	-0.0929719	-0.66438	0.41112	0.00864378	0	0.48488	0.68607	1.21335e-4	0.00804887	0.00394152	1.21244e-4	5.394534313901345e-7	5.27085e-8	#8DD78DFF
PAD_2021_V2	Cardiovascular dis.	Peripheral artery dis.	PAD	842	5	80448226	81710194	716	146	MDD_Als_2023	-0.697921	-1	0.02026	0.487093	0	1	0.0609622	8.24049e-5	0.03013	0.019228	4.17913e-5	0.015282578207475212	0.00878363	#8DD78DFF
PAD_2021_V2	Cardiovascular dis.	Peripheral artery dis.	PAD	847	5	85311780	86493763	769	104	MDD_Als_2023	0.210429	-0.67763	1	0.0442805	0	1	0.567554	8.92902e-5	0.013671135885911841	0.00747166	3.17807e-5	0.024610772834372834	0.0155692	#8DD78DFF
PAD_2021_V2	Cardiovascular dis.	Peripheral artery dis.	PAD	848	5	86493764	87943482	671	77	MDD_Als_2023	0.0488936	-0.34233	0.43984	0.00239058	0	0.21133	0.794213	1.86856e-4	6.576807549180327e-8	3.76354e-9	7.03328e-5	8.13581193548387e-6	1.2145e-6	#8DD78DFF
PAD_2021_V2	Cardiovascular dis.	Peripheral artery dis.	PAD	849	5	87943483	89584466	745	137	MDD_Als_2023	-0.195805	-0.48825	0.08597	0.0383397	0	0.23838	0.171406	4.12172e-4	1.776808685e-17	3.01749e-20	1.0051e-4	8.088033054621848e-7	8.43907e-8	#8DD78DFF
PAD_2021_V2	Cardiovascular dis.	Peripheral artery dis.	PAD	850	5	89584467	90793804	801	121	MDD_Als_2023	0.0611125	-0.40397	0.53052	0.00373473	0	0.31193	0.776725	1.67811e-4	4.5527688787878784e-5	7.80659e-6	7.03348e-5	1.1067542342857141e-4	2.54509e-5	#8DD78DFF
PAD_2021_V2	Cardiovascular dis.	Peripheral artery dis.	PAD	851	5	90793805	91956905	537	81	MDD_Als_2023	0.667555	-0.08874	1	0.44563	0	1	0.0837742	5.17367e-5	0.051644979589131876	0.0368126	3.8374e-5	0.00553333	0.00258594	#8DD78DFF
PAD_2021_V2	Cardiovascular dis.	Peripheral artery dis.	PAD	852	5	91956906	93814604	809	135	MDD_Als_2023	0.182958	-0.06897	0.43516	0.0334738	0	0.18936	0.150309	3.45165e-4	5.259916608695652e-12	5.7146e-14	1.77013e-4	6.81271338888889e-15	5.3761e-17	#8DD78DFF
PAD_2021_V2	Cardiovascular dis.	Peripheral artery dis.	PAD	854	5	95117260	96467377	972	150	MDD_Als_2023	0.132217	-0.59589	0.97686	0.0174813	0	1	0.671164	1.10045e-4	0.00777888	0.00377737	4.88853e-5	0.00703157	0.00347417	#8DD78DFF
PAD_2021_V2	Cardiovascular dis.	Peripheral artery dis.	PAD	858	5	99257996	100594081	767	77	MDD_Als_2023	0.414194	-0.10578	1	0.171556	0	1	0.111087	3.11643e-4	2.381625e-13	1.9125e-15	2.46553e-5	0.0395505	0.0271877	#8DD78DFF
PAD_2021_V2	Cardiovascular dis.	Peripheral artery dis.	PAD	861	5	102903986	103788460	654	119	MDD_Als_2023	0.159177	-0.24942	0.63192	0.0253372	0	0.40413	0.426283	1.03145e-4	0.00310097	0.00124361	1.49103e-4	2.0828156606060607e-12	3.01328e-14	#8DD78DFF
PAD_2021_V2	Cardiovascular dis.	Peripheral artery dis.	PAD	863	5	104850491	106389388	773	125	MDD_Als_2023	-0.0505079	-0.98425	0.79222	0.00255105	0	1	0.8808	6.88278e-5	0.0384968	0.0257312	5.48255e-5	0.0015964	5.87888e-4	#8DD78DFF
PAD_2021_V2	Cardiovascular dis.	Peripheral artery dis.	PAD	864	5	106389389	107265911	851	162	MDD_Als_2023	-0.133498	-0.78195	0.41716	0.0178217	0	0.65654	0.598386	8.96786e-5	0.022852743589743593	0.013887	1.12174e-4	3.3804196372549023e-7	3.02326e-8	#8DD78DFF
PAD_2021_V2	Cardiovascular dis.	Peripheral artery dis.	PAD	865	5	107265912	108641784	917	113	MDD_Als_2023	-0.41396	-1	0.22305	0.171363	0	1	0.187122	7.71534e-5	0.0172282	0.00977931	5.24673e-5	0.00169982	6.32683e-4	#8DD78DFF
PAD_2021_V2	Cardiovascular dis.	Peripheral artery dis.	PAD	868	5	110819518	111983115	923	138	MDD_Als_2023	-0.233455	-1	0.41534	0.0545011	0	1	0.43042	1.21338e-4	0.0024713	9.5122e-4	4.57398e-5	0.00786577	0.00401392	#8DD78DFF
PAD_2021_V2	Cardiovascular dis.	Peripheral artery dis.	PAD	869	5	111983116	113121555	1062	111	MDD_Als_2023	0.740324	0.29224	1	0.54808	0.08589	1	0.00316903	1.78001e-4	6.33154452851711e-6	7.86583e-7	4.33917e-5	0.0063069	0.0030248	#8DD78DFF
PAD_2021_V2	Cardiovascular dis.	Peripheral artery dis.	PAD	871	5	113998533	115117631	760	120	MDD_Als_2023	-0.00769096	-0.99351	0.96594	5.91508e-5	0	1	0.982669	7.83884e-5	0.028227881511976048	0.0178054	4.31957e-5	0.00759523	0.00383258	#8DD78DFF
PAD_2021_V2	Cardiovascular dis.	Peripheral artery dis.	PAD	873	5	116208001	117348497	1023	139	MDD_Als_2023	-0.0607567	-0.59799	0.45258	0.00369138	0	0.40193	0.79314	1.14968e-4	0.00441293	0.00194069	9.9604e-5	1.185720143426295e-6	1.30256e-7	#8DD78DFF
PAD_2021_V2	Cardiovascular dis.	Peripheral artery dis.	PAD	874	5	117348498	118605251	867	134	MDD_Als_2023	0.119671	-0.55757	0.94181	0.0143213	0	1	0.687365	1.55463e-4	1.8734445889328062e-4	4.47786e-5	3.56024e-5	0.025885357858613595	0.0165344	#8DD78DFF
PAD_2021_V2	Cardiovascular dis.	Peripheral artery dis.	PAD	878	5	120960738	122005291	610	112	MDD_Als_2023	-0.136123	-0.79989	0.45553	0.0185295	0	0.69225	0.613541	1.35985e-4	3.7901807092198585e-4	1.00976e-4	4.52467e-5	0.00491011	0.00220858	#8DD78DFF
PAD_2021_V2	Cardiovascular dis.	Peripheral artery dis.	PAD	879	5	122005292	123191941	1014	118	MDD_Als_2023	0.486971	0.09075	1	0.237141	0.01016	1	0.0176223	2.63683e-4	1.1033578787234044e-9	2.44959e-11	5.24917e-5	0.00191814	7.24872e-4	#8DD78DFF
PAD_2021_V2	Cardiovascular dis.	Peripheral artery dis.	PAD	880	5	123191942	124109485	748	143	MDD_Als_2023	0.548641	-0.14204	1	0.301006	0	1	0.107638	1.08652e-4	0.00309592	0.00123866	3.34852e-5	0.034511873119686065	0.023134	#8DD78DFF
PAD_2021_V2	Cardiovascular dis.	Peripheral artery dis.	PAD	887	5	130573818	132554690	1040	98	MDD_Als_2023	-0.104669	-0.74635	0.48855	0.0109557	0	0.6341	0.689018	1.94966e-4	1.1542461363636365e-6	1.07955e-7	3.48943e-5	0.0156356	0.00904823	#8DD78DFF
PAD_2021_V2	Cardiovascular dis.	Peripheral artery dis.	PAD	888	5	132554691	134556570	1264	232	MDD_Als_2023	-0.632245	-1	-0.1543	0.399733	0.02487	1	0.0116192	1.10953e-4	0.00898668	0.00452232	1.03576e-4	3.0899800096385545e-5	5.62184e-6	#8DD78DFF
PAD_2021_V2	Cardiovascular dis.	Peripheral artery dis.	PAD	891	5	136949854	139408116	919	126	MDD_Als_2023	-0.244064	-0.77947	0.20958	0.0595673	0	0.6103	0.265538	2.49652e-4	4.0612528e-8	2.01432e-9	4.99227e-5	0.00344832	0.00146338	#8DD78DFF
PAD_2021_V2	Cardiovascular dis.	Peripheral artery dis.	PAD	892	5	139408117	141253830	895	152	MDD_Als_2023	0.0188157	-0.49586	0.54768	3.5403e-4	0	0.38435	0.935766	1.3136e-4	0.00189451	6.97128e-4	8.45755e-5	3.5522592731591446e-5	6.55634e-6	#8DD78DFF
PAD_2021_V2	Cardiovascular dis.	Peripheral artery dis.	PAD	893	5	141253831	142532956	1007	197	MDD_Als_2023	0.313658	-0.08266	0.76964	0.0983816	0	0.59235	0.116597	1.96116e-4	3.808716854651163e-5	6.17684e-6	9.63818e-5	3.03490906763285e-5	5.50834e-6	#8DD78DFF
PAD_2021_V2	Cardiovascular dis.	Peripheral artery dis.	PAD	896	5	145319097	147180171	1339	173	MDD_Als_2023	0.106907	-0.28767	0.51905	0.0114292	0	0.27756	0.572087	1.58672e-4	0.00128859	4.31597e-4	1.56989e-4	6.577470863636364e-11	1.26878e-12	#8DD78DFF
PAD_2021_V2	Cardiovascular dis.	Peripheral artery dis.	PAD	898	5	148662215	149850203	926	205	MDD_Als_2023	0.0205227	-0.31735	0.36966	4.21181e-4	0	0.1611	0.901678	2.1969e-4	7.311063434944238e-6	9.28992e-7	1.4367e-4	8.450415947916667e-9	3.55651e-10	#8DD78DFF
PAD_2021_V2	Cardiovascular dis.	Peripheral artery dis.	PAD	899	5	149850204	150981934	998	162	MDD_Als_2023	0.295581	-0.14342	0.81329	0.0873683	0	0.66145	0.178638	1.92632e-4	1.5848512320261438e-5	2.28094e-6	6.66645e-5	7.851262423841059e-4	2.59873e-4	#8DD78DFF
PAD_2021_V2	Cardiovascular dis.	Peripheral artery dis.	PAD	903	5	153734495	154599750	608	126	MDD_Als_2023	0.277652	-0.50595	1	0.0770905	0	1	0.431291	6.73957e-5	0.0576643	0.0420722	5.78235e-5	0.00122365	4.32917e-4	#8DD78DFF
PAD_2021_V2	Cardiovascular dis.	Peripheral artery dis.	PAD	906	5	156345452	157191081	683	101	MDD_Als_2023	0.209783	-0.66154	1	0.044009	0	1	0.566214	7.71818e-5	0.019261448342764755	0.0112521	3.46551e-5	0.016357182760690172	0.00955902	#8DD78DFF
PAD_2021_V2	Cardiovascular dis.	Peripheral artery dis.	PAD	907	5	157191082	158484775	1089	144	MDD_Als_2023	0.2867	-0.48845	1	0.0821968	0	1	0.399454	1.04246e-4	0.00440377	0.0019325	3.56955e-5	0.029329	0.0189912	#8DD78DFF
PAD_2021_V2	Cardiovascular dis.	Peripheral artery dis.	PAD	908	5	158484776	159663733	796	148	MDD_Als_2023	0.51448	0.0254	1	0.26469	0.00507	1	0.0387066	1.01465e-4	0.010205936804029304	0.00526447	9.55912e-5	3.536116422818792e-6	4.61974e-7	#8DD78DFF
PAD_2021_V2	Cardiovascular dis.	Peripheral artery dis.	PAD	910	5	160519050	161478177	728	83	MDD_Als_2023	-0.465305	-1	0.15834	0.216508	0	1	0.133723	8.97873e-5	0.00418048	0.00180292	3.85888e-5	0.00547053	0.0025446	#8DD78DFF
PAD_2021_V2	Cardiovascular dis.	Peripheral artery dis.	PAD	913	5	163781269	165289211	1070	181	MDD_Als_2023	0.0215326	-0.30215	0.33951	4.63652e-4	0	0.13402	0.891134	2.41374e-4	6.269524108108108e-7	5.4788e-8	1.46479e-4	1.2529958786666667e-9	4.11989e-11	#8DD78DFF
PAD_2021_V2	Cardiovascular dis.	Peripheral artery dis.	PAD	914	5	165289212	166863413	1109	210	MDD_Als_2023	-0.104442	-0.49367	0.25868	0.0109082	0	0.24623	0.561277	2.23872e-4	6.607077413533834e-6	8.30176e-7	1.14167e-4	2.2395700978260866e-6	2.70987e-7	#8DD78DFF
PAD_2021_V2	Cardiovascular dis.	Peripheral artery dis.	PAD	915	5	166863414	168342743	1189	234	MDD_Als_2023	0.0812811	-0.22653	0.38668	0.00660662	0	0.15372	0.585278	2.29394e-4	5.0848988723404254e-5	9.03128e-6	2.42153e-4	1.0486418489999998e-17	4.597289999999999e-20	#8DD78DFF
PAD_2021_V2	Cardiovascular dis.	Peripheral artery dis.	PAD	916	5	168342744	169506966	1127	195	MDD_Als_2023	-0.159954	-0.70571	0.32894	0.0255852	0	0.50555	0.490112	1.65811e-4	1.7915977011952192e-4	4.24838e-5	7.34566e-5	7.241051430499325e-4	2.35231e-4	#8DD78DFF
PAD_2021_V2	Cardiovascular dis.	Peripheral artery dis.	PAD	918	5	170898341	172285682	1104	240	MDD_Als_2023	0.145844	-0.28273	0.63526	0.0212704	0	0.40843	0.475316	3.68762e-4	1.0445560266666667e-9	2.22036e-11	6.34151e-5	0.00523542	0.00242147	#8DD78DFF
PAD_2021_V2	Cardiovascular dis.	Peripheral artery dis.	PAD	919	5	172285683	173606995	1104	206	MDD_Als_2023	0.343731	-0.05477	0.82585	0.118151	0	0.68203	0.0876493	2.68723e-4	2.620962889570552e-7	2.01803e-8	7.42427e-5	7.930226644736842e-4	2.64225e-4	#8DD78DFF
PAD_2021_V2	Cardiovascular dis.	Peripheral artery dis.	PAD	921	5	174662886	176180301	849	194	MDD_Als_2023	0.593352	0.14164	1	0.352066	0.02091	1	0.0127657	1.46053e-4	0.00116867	0.000380899	8.17937e-5	2.1423059527027024e-4	5.56004e-5	#8DD78DFF
PAD_2021_V2	Cardiovascular dis.	Peripheral artery dis.	PAD	922	5	176180302	177659902	406	104	MDD_Als_2023	0.112011	-0.65653	0.97118	0.0125465	0	1	0.727567	9.22745e-5	0.00836276	0.004132	4.10678e-5	0.00759016	0.0038224	#8DD78DFF
PAD_2021_V2	Cardiovascular dis.	Peripheral artery dis.	PAD	923	5	177659903	178595252	831	165	MDD_Als_2023	-0.475147	-1	0.44953	0.225765	0	1	0.259552	6.90918e-5	0.0516468	0.0368536	3.75788e-5	0.0310243	0.0203338	#8DD78DFF
PAD_2021_V2	Cardiovascular dis.	Peripheral artery dis.	PAD	924	5	178595253	179794710	728	202	MDD_Als_2023	-0.246625	-0.85578	0.22213	0.060824	0	0.733	0.289897	1.13701e-4	0.00428009	0.00185801	1.03841e-4	1.0506495747126437e-5	1.60292e-6	#8DD78DFF
PAD_2021_V2	Cardiovascular dis.	Peripheral artery dis.	PAD	925	5	179794711	180902886	446	126	MDD_Als_2023	0.125791	-0.33844	0.61187	0.0158235	0	0.39125	0.569147	1.92943e-4	2.9082694615384616e-6	3.21462e-7	5.7528e-5	0.00112131	3.91302e-4	#8DD78DFF
PAD_2021_V2	Cardiovascular dis.	Peripheral artery dis.	PAD	926	6	63979	1380679	1252	235	MDD_Als_2023	0.273138	-0.21022	0.86965	0.0746045	0	0.75829	0.238762	2.70472e-4	3.2209038438818566e-6	3.60583e-7	5.91731e-5	0.00674979	0.00329648	#8DD78DFF
PAD_2021_V2	Cardiovascular dis.	Peripheral artery dis.	PAD	927	6	1380680	2746531	1264	223	MDD_Als_2023	0.513129	0.11103	1	0.263301	0.01429	1	0.0156601	2.32623e-4	1.0343302932862191e-5	1.38269e-6	7.91653e-5	6.304125646731572e-4	1.98714e-4	#8DD78DFF
PAD_2021_V2	Cardiovascular dis.	Peripheral artery dis.	PAD	928	6	2746532	3964072	992	215	MDD_Als_2023	-0.192439	-0.67307	0.22348	0.0370329	0	0.45699	0.339883	3.60478e-4	7.3707850000000004e-09	2.54165e-10	6.54905e-5	0.00265387	0.00105555	#8DD78DFF
PAD_2021_V2	Cardiovascular dis.	Peripheral artery dis.	PAD	930	6	4657087	5378213	705	110	MDD_Als_2023	0.172793	-0.64647	1	0.0298573	0	1	0.612022	1.05278e-4	0.00179139	6.50724e-4	2.90771e-5	0.0368767	0.0249557	#8DD78DFF
PAD_2021_V2	Cardiovascular dis.	Peripheral artery dis.	PAD	931	6	5378214	6621937	1328	249	MDD_Als_2023	0.0809438	-0.49227	0.73709	0.00655189	0	0.66292	0.743619	8.83308e-5	0.039128770042194096	0.026283	1.59179e-4	4.781126395604396e-9	1.90077e-10	#8DD78DFF
PAD_2021_V2	Cardiovascular dis.	Peripheral artery dis.	PAD	932	6	6621938	7808323	1135	228	MDD_Als_2023	-0.175565	-0.61611	0.22337	0.030823	0	0.38598	0.374499	2.07489e-4	1.2226393019693654e-4	2.63686e-5	1.12268e-4	6.910262018072288e-6	1.00568e-6	#8DD78DFF
PAD_2021_V2	Cardiovascular dis.	Peripheral artery dis.	PAD	934	6	9020711	10416550	1306	188	MDD_Als_2023	0.0275302	-0.99002	1	7.57911e-4	0	1	0.939506	6.48411e-5	0.0509513	0.0362219	5.61052e-5	0.00546429	0.0025393	#8DD78DFF
PAD_2021_V2	Cardiovascular dis.	Peripheral artery dis.	PAD	935	6	10416551	11790671	1140	188	MDD_Als_2023	0.192573	-0.36042	0.82555	0.0370844	0	0.70109	0.455776	1.40919e-4	0.00152995	5.42022e-4	6.69876e-5	0.00145439	5.27942e-4	#8DD78DFF
PAD_2021_V2	Cardiovascular dis.	Peripheral artery dis.	PAD	936	6	11790672	13352326	1516	198	MDD_Als_2023	0.0959377	-0.26738	0.47817	0.00920404	0	0.23529	0.595058	1.84497e-4	6.925046765432098e-5	1.32482e-5	1.35512e-4	3.379405181818182e-8	1.79267e-9	#8DD78DFF
PAD_2021_V2	Cardiovascular dis.	Peripheral artery dis.	PAD	937	6	13352327	15069421	1263	213	MDD_Als_2023	-0.008894	-0.36615	0.33623	7.91032e-5	0	0.16053	0.958377	2.70508e-4	7.521260664e-8	4.44099e-9	1.10599e-4	5.232315551401869e-6	7.36332e-7	#8DD78DFF
PAD_2021_V2	Cardiovascular dis.	Peripheral artery dis.	PAD	938	6	15069422	16566882	1298	200	MDD_Als_2023	-0.26901	-1	0.29994	0.0723665	0	1	0.327443	8.30498e-5	0.026060899771167045	0.0161226	9.68861e-5	2.743254713235294e-5	4.90683e-6	#8DD78DFF
PAD_2021_V2	Cardiovascular dis.	Peripheral artery dis.	PAD	939	6	16566883	17391994	643	142	MDD_Als_2023	-0.319312	-0.68168	0.00274	0.10196	0	0.46469	0.0607923	2.72739e-4	6.23034925e-8	3.40248e-9	1.02925e-4	7.190092166666667e-7	7.37607e-8	#8DD78DFF
PAD_2021_V2	Cardiovascular dis.	Peripheral artery dis.	PAD	940	6	17391995	18208676	483	82	MDD_Als_2023	-0.0305142	-1	1	9.31114e-4	0	1	0.947067	5.68852e-5	0.0468681	0.0327656	2.31888e-5	0.049666881180811806	0.0354048	#8DD78DFF
PAD_2021_V2	Cardiovascular dis.	Peripheral artery dis.	PAD	942	6	18775023	19449152	636	72	MDD_Als_2023	-0.0150502	-0.78454	0.73919	2.26507e-4	0	0.92028	0.96074	5.93369e-5	0.0155672	0.00869909	4.94701e-5	4.7841801026392967e-4	1.43043e-4	#8DD78DFF
PAD_2021_V2	Cardiovascular dis.	Peripheral artery dis.	PAD	944	6	20418021	21295864	852	120	MDD_Als_2023	0.627222	-0.22868	1	0.393408	0	1	0.137965	5.92031e-5	0.0464321	0.032395	3.26229e-5	0.0309772	0.0202893	#8DD78DFF
PAD_2021_V2	Cardiovascular dis.	Peripheral artery dis.	PAD	946	6	22199714	23192337	1115	149	MDD_Als_2023	-0.443988	-1	0.16041	0.197125	0	1	0.140447	8.0643e-5	0.0226733	0.0137625	6.82849e-5	4.92400499272198e-4	1.48303e-4	#8DD78DFF
PAD_2021_V2	Cardiovascular dis.	Peripheral artery dis.	PAD	947	6	23192338	23939306	877	144	MDD_Als_2023	0.540428	0.12434	1	0.292062	0.01634	1	0.0138989	1.62924e-4	2.4404776e-4	5.99456e-5	8.12451e-5	4.190028037037037e-5	7.93552e-6	#8DD78DFF
PAD_2021_V2	Cardiovascular dis.	Peripheral artery dis.	PAD	948	6	23939307	24950379	946	178	MDD_Als_2023	-0.0374658	-0.63601	0.52024	0.00140369	0	0.49609	0.879015	8.74689e-5	0.0158932	0.0089188	1.13577e-4	6.855540562770563e-7	6.9427e-8	#8DD78DFF
PAD_2021_V2	Cardiovascular dis.	Peripheral artery dis.	PAD	971	6	34979271	36346353	770	130	MDD_Als_2023	0.656394	0.02636	1	0.430854	0.00792	1	0.0468896	1.41607e-4	2.2850569145631066e-4	5.55883e-5	2.82268e-5	0.0541293	0.0392518	#8DD78DFF
PAD_2021_V2	Cardiovascular dis.	Peripheral artery dis.	PAD	972	6	36346354	37570051	989	187	MDD_Als_2023	-0.031389	-1	0.89746	9.85272e-4	0	1	0.93026	7.43016e-5	0.0492398	0.0348191	5.77616e-5	0.0046211	0.0020563	#8DD78DFF
PAD_2021_V2	Cardiovascular dis.	Peripheral artery dis.	PAD	973	6	37570052	38688720	816	134	MDD_Als_2023	-0.12347	-0.587	0.30473	0.0152449	0	0.35023	0.556766	1.8837e-4	8.683408613138686e-6	1.12388e-6	7.06102e-5	2.0319488794567062e-4	5.24657e-5	#8DD78DFF
PAD_2021_V2	Cardiovascular dis.	Peripheral artery dis.	PAD	974	6	38688721	39785907	1168	169	MDD_Als_2023	0.0708827	-0.33228	0.48959	0.00502436	0	0.25543	0.713249	3.09361e-4	2.234327989090909e-9	5.80482e-11	6.72991e-5	8.823835764248704e-4	2.98641e-4	#8DD78DFF
PAD_2021_V2	Cardiovascular dis.	Peripheral artery dis.	PAD	975	6	39785908	40778401	1086	139	MDD_Als_2023	-0.153753	-0.75742	0.37935	0.02364	0	0.60876	0.53139	1.03836e-4	0.00850592	0.00421881	9.40095e-5	3.309445875e-6	4.29459e-7	#8DD78DFF
PAD_2021_V2	Cardiovascular dis.	Peripheral artery dis.	PAD	76	1	87667573	88656689	675	152	MDD_Als_2023	0.376433	0.06674	0.70385	0.141701	0.0054	0.49541	0.0198228	2.4499e-4	1.7982323790849675e-7	1.29962e-8	1.27385e-4	1.1104833950495051e-8	4.91709e-10	#8DD78DFF
PAD_2021_V2	Cardiovascular dis.	Peripheral artery dis.	PAD	77	1	88656690	89753964	652	72	MDD_Als_2023	0.0536643	-0.68664	0.80344	0.00287986	0	0.884	0.862074	7.68882e-5	0.00557392	0.00253288	3.96384e-5	0.00334716	0.00140953	#8DD78DFF
PAD_2021_V2	Cardiovascular dis.	Peripheral artery dis.	PAD	79	1	90941550	91870059	571	93	MDD_Als_2023	NA	NA	NA	NA	NA	NA	NA	5.43803e-5	0.0646053	0.0480518	2.44665e-5	0.052521	0.0378572	#8DD78DFF
PAD_2021_V2	Cardiovascular dis.	Peripheral artery dis.	PAD	80	1	91870060	92904465	740	115	MDD_Als_2023	-0.286173	-1	0.50638	0.0818947	0	1	0.406223	1.3325e-4	5.14167265993266e-4	1.44268e-4	2.57125e-5	0.060945791597139455	0.0448343	#8DD78DFF
PAD_2021_V2	Cardiovascular dis.	Peripheral artery dis.	PAD	81	1	92904466	94168576	572	51	MDD_Als_2023	-0.149223	-1	0.75212	0.0222676	0	1	0.681246	1.05116e-4	4.4985707179487176e-4	1.24311e-4	1.797e-5	0.0569344	0.041459	#8DD78DFF
PAD_2021_V2	Cardiovascular dis.	Peripheral artery dis.	PAD	82	1	94168577	95122541	677	119	MDD_Als_2023	0.704104	0.00167	1	0.495763	0.00743	1	0.0560791	8.8999e-5	0.011647953849597135	0.00614585	3.28642e-5	0.029259051323828923	0.0188946	#8DD78DFF
PAD_2021_V2	Cardiovascular dis.	Peripheral artery dis.	PAD	83	1	95122542	96147576	735	119	MDD_Als_2023	-0.713977	-1	-0.09138	0.509763	0.0161	1	0.0292006	7.14549e-5	0.024317001923076922	0.0149325	5.20558e-5	0.0022163	8.56982e-4	#8DD78DFF
PAD_2021_V2	Cardiovascular dis.	Peripheral artery dis.	PAD	84	1	96147577	97721186	1085	121	MDD_Als_2023	-0.0746616	-0.52541	0.3349	0.00557435	0	0.29575	0.710091	1.2695e-4	0.00129451	4.3721e-4	1.24905e-4	1.1763085753424658e-9	3.7646e-11	#8DD78DFF
PAD_2021_V2	Cardiovascular dis.	Peripheral artery dis.	PAD	85	1	97721187	99425000	1079	132	MDD_Als_2023	0.211017	-0.35995	0.93806	0.0445281	0	0.91189	0.424847	7.04975e-5	0.026060899771167045	0.0161353	1.00015e-4	5.911381574561403e-7	5.90879e-8	#8DD78DFF
PAD_2021_V2	Cardiovascular dis.	Peripheral artery dis.	PAD	90	1	103148413	103784541	584	39	MDD_Als_2023	-1	-1	-0.34607	1	0.12008	1	0.00961324	7.05864e-5	0.00228415	8.64244e-4	1.69492e-5	0.0472875	0.0334184	#8DD78DFF
PAD_2021_V2	Cardiovascular dis.	Peripheral artery dis.	PAD	91	1	103784542	104984435	484	72	MDD_Als_2023	0.63812	-0.07883	1	0.407197	0	1	0.0782248	9.2384e-5	0.002427	9.27465e-4	2.37645e-5	0.0393591	0.0269955	#8DD78DFF
PAD_2021_V2	Cardiovascular dis.	Peripheral artery dis.	PAD	96	1	109271450	110224230	527	108	MDD_Als_2023	0.456205	-0.02823	1	0.208123	0	1	0.0710432	1.4904e-4	8.889453333333333e-5	1.8266e-5	4.83811e-5	0.00278711	0.00113024	#8DD78DFF
PAD_2021_V2	Cardiovascular dis.	Peripheral artery dis.	PAD	98	1	111134063	112489248	1176	196	MDD_Als_2023	0.648269	0.13977	1	0.420252	0.02153	1	0.0161414	1.00863e-4	0.011061755284552844	0.0057843	8.36726e-5	1.7667194939341422e-4	4.46908e-5	#8DD78DFF
PAD_2021_V2	Cardiovascular dis.	Peripheral artery dis.	PAD	977	6	42103739	43770626	781	166	MDD_Als_2023	-0.243015	-0.97493	0.29354	0.0590564	0	0.96229	0.354662	1.05226e-4	0.00770565	0.00373453	7.80428e-5	1.5344979446428575e-4	3.76729e-5	#8DD78DFF
PAD_2021_V2	Cardiovascular dis.	Peripheral artery dis.	PAD	978	6	43770627	44596897	602	182	MDD_Als_2023	-0.00146974	-0.67588	0.6524	2.16015e-6	0	0.75682	0.995475	3.09465e-4	2.704308725e-9	8.17552e-11	3.45436e-5	0.046780618136645954	0.0330105	#8DD78DFF
PAD_2021_V2	Cardiovascular dis.	Peripheral artery dis.	PAD	980	6	45408422	46430701	883	130	MDD_Als_2023	0.380718	-0.40931	1	0.144946	0	1	0.282736	6.3472e-5	0.0396974	0.0267212	4.88034e-5	0.00443604	0.00196228	#8DD78DFF
PAD_2021_V2	Cardiovascular dis.	Peripheral artery dis.	PAD	986	6	51826424	52598879	770	133	MDD_Als_2023	-0.275404	-1	0.77802	0.0758476	0	1	0.528074	7.22363e-5	0.0365639	0.0242147	2.85757e-5	0.053241142111650486	0.0384662	#8DD78DFF
PAD_2021_V2	Cardiovascular dis.	Peripheral artery dis.	PAD	987	6	52598880	53425492	625	107	MDD_Als_2023	0.387138	-0.17762	1	0.149876	0	1	0.160738	1.40139e-4	5.461052520729685e-4	1.55545e-4	4.40049e-5	0.00523542	0.00242141	#8DD78DFF
PAD_2021_V2	Cardiovascular dis.	Peripheral artery dis.	PAD	995	6	62693129	64010286	992	54	MDD_Als_2023	-1	-1	-0.34006	1	0.11654	1	0.0102306	4.66881e-5	0.0483234	0.0340569	3.27423e-5	0.00505819	0.00229784	#8DD78DFF
PAD_2021_V2	Cardiovascular dis.	Peripheral artery dis.	PAD	997	6	65759862	66445495	692	60	MDD_Als_2023	0.0760576	-0.77938	1	0.00578475	0	1	0.824692	4.97581e-5	0.050723685970744684	0.0360361	5.10804e-5	1.603647780918728e-4	3.97924e-5	#8DD78DFF
PAD_2021_V2	Cardiovascular dis.	Peripheral artery dis.	PAD	999	6	67036788	67559694	588	70	MDD_Als_2023	0.325213	-0.48134	1	0.105763	0	1	0.378615	5.4064e-5	0.034541	0.0225977	3.61284e-5	0.00565084	0.00265572	#8DD78DFF
PAD_2021_V2	Cardiovascular dis.	Peripheral artery dis.	PAD	1003	6	70363349	71610787	1037	130	MDD_Als_2023	0.179928	-0.47332	0.97386	0.032374	0	0.99973	0.538526	9.9559e-5	0.015046717131914893	0.00835139	6.41262e-5	5.416802295552367e-4	1.65285e-4	#8DD78DFF
PAD_2021_V2	Cardiovascular dis.	Peripheral artery dis.	PAD	1006	6	73170169	74401506	891	109	MDD_Als_2023	-0.240418	-1	0.56665	0.0578009	0	1	0.502521	9.36155e-5	0.00432313	0.00188486	2.91303e-5	0.0393591	0.0270044	#8DD78DFF
PAD_2021_V2	Cardiovascular dis.	Peripheral artery dis.	PAD	1012	6	79859904	80693927	818	110	MDD_Als_2023	-0.621652	-1	-0.13669	0.386451	0.02	1	0.0167066	1.94129e-4	1.2476502636815922e-6	1.18459e-7	3.72008e-5	0.015037330322828592	0.00857675	#8DD78DFF
PAD_2021_V2	Cardiovascular dis.	Peripheral artery dis.	PAD	1014	6	81567707	82388204	775	50	MDD_Als_2023	-0.676596	-1	0.11014	0.457782	0	1	0.101003	6.6243e-5	0.00979135	0.00501291	1.87835e-5	0.0481046	0.0341435	#8DD78DFF
PAD_2021_V2	Cardiovascular dis.	Peripheral artery dis.	PAD	1020	6	87516323	88499745	703	65	MDD_Als_2023	0.456253	-0.46946	1	0.208167	0	1	0.26721	4.66947e-5	0.037056245441595435	0.0245758	2.74442e-5	0.019686530874909614	0.0119357	#8DD78DFF
PAD_2021_V2	Cardiovascular dis.	Peripheral artery dis.	PAD	1021	6	88499746	89974267	1187	182	MDD_Als_2023	-0.0530044	-0.85388	0.65029	0.00280947	0	0.92147	0.859247	1.00648e-4	0.017801760805258835	0.0102337	6.72387e-5	0.00113444	3.96879e-4	#8DD78DFF
PAD_2021_V2	Cardiovascular dis.	Peripheral artery dis.	PAD	1022	6	89974268	91097024	717	146	MDD_Als_2023	-0.213136	-1	0.55848	0.0454272	0	1	0.513757	7.19053e-5	0.030685119955817377	0.0196837	5.81786e-5	0.00197381	7.47644e-4	#8DD78DFF
PAD_2021_V2	Cardiovascular dis.	Peripheral artery dis.	PAD	1023	6	91097025	92015279	998	152	MDD_Als_2023	0.023383	-0.50555	0.56064	5.46766e-4	0	0.39892	0.922657	1.9396e-4	6.956274285714286e-5	1.33408e-5	5.73377e-5	0.00240588	9.38812e-4	#8DD78DFF
PAD_2021_V2	Cardiovascular dis.	Peripheral artery dis.	PAD	1024	6	92015280	92953798	856	105	MDD_Als_2023	-0.474791	-1	0.19286	0.225427	0	1	0.143169	1.31857e-4	3.5255654386281586e-4	9.22609e-5	2.84599e-5	0.0393591	0.0269791	#8DD78DFF
PAD_2021_V2	Cardiovascular dis.	Peripheral artery dis.	PAD	1025	6	92953799	93696825	646	81	MDD_Als_2023	-0.426788	-1	0.27636	0.182148	0	1	0.216342	1.00016e-4	0.00121231	3.99713e-4	2.55835e-5	0.0383647	0.0261371	#8DD78DFF
PAD_2021_V2	Cardiovascular dis.	Peripheral artery dis.	PAD	1026	6	93696826	95176337	1378	142	MDD_Als_2023	-0.0935739	-0.69056	0.45413	0.00875607	0	0.53099	0.71145099999999994	1.05766e-4	0.00489029	0.00218344	7.82868e-5	7.690160542797495e-5	1.6149e-5	#8DD78DFF
PAD_2021_V2	Cardiovascular dis.	Peripheral artery dis.	PAD	1027	6	95176338	96480153	915	99	MDD_Als_2023	-0.346892	-1	0.34177	0.120334	0	1	0.289901	9.55425e-5	0.0057791	0.00264796	3.69606e-5	0.011579494681020732	0.00636593	#8DD78DFF
PAD_2021_V2	Cardiovascular dis.	Peripheral artery dis.	PAD	1028	6	96480154	98173003	1390	123	MDD_Als_2023	-0.661272	-1	0.23383	0.437281	0	1	0.127985	6.10554e-5	0.0651919	0.0485629	3.5084e-5	0.024084901819454163	0.0150887	#8DD78DFF
PAD_2021_V2	Cardiovascular dis.	Peripheral artery dis.	PAD	1029	6	98173004	99678876	994	113	MDD_Als_2023	-0.0620018	-0.55528	0.42883	0.00384422	0	0.34992	0.783608	1.5911e-4	1.1739000222222222e-4	2.4953e-5	6.59648e-5	1.695925504393673e-4	4.22486e-5	#8DD78DFF
PAD_2021_V2	Cardiovascular dis.	Peripheral artery dis.	PAD	1030	6	99678877	100878645	984	124	MDD_Als_2023	-0.598913	-1	-0.20163	0.358697	0.04065	1	0.00560428	1.87251e-4	1.009448659574468e-5	1.34466e-6	6.66607e-5	2.6912551974110036e-4	7.28344e-5	#8DD78DFF
PAD_2021_V2	Cardiovascular dis.	Peripheral artery dis.	PAD	1031	6	100878646	101793542	570	48	MDD_Als_2023	0.143728	-0.70741	1	0.0206577	0	1	0.677308	4.53634e-5	0.0491489	0.0347316	4.8756e-5	1.0400303166023167e-4	2.36184e-5	#8DD78DFF
PAD_2021_V2	Cardiovascular dis.	Peripheral artery dis.	PAD	1033	6	102637707	103612625	701	66	MDD_Als_2023	0.357476	-0.29462	1	0.127789	0	1	0.243535	7.2312e-5	0.00910926	0.00461272	4.35529e-5	0.00118968	4.18292e-4	#8DD78DFF
PAD_2021_V2	Cardiovascular dis.	Peripheral artery dis.	PAD	1037	6	106053916	107309327	1214	199	MDD_Als_2023	0.274919	-0.23636	1	0.0755806	0	1	0.267826	8.61516e-5	0.0391577	0.0263209	1.5176e-4	1.1639055944444445e-9	3.67388e-11	#8DD78DFF
PAD_2021_V2	Cardiovascular dis.	Peripheral artery dis.	PAD	1038	6	107309328	109043244	977	167	MDD_Als_2023	0.307448	-0.15426	0.90055	0.0945245	0	0.81971	0.172581	1.23028e-4	0.00779623	0.00379684	1.23747e-4	4.8246596115107905e-8	2.94006e-9	#8DD78DFF
PAD_2021_V2	Cardiovascular dis.	Peripheral artery dis.	PAD	1042	6	112342874	113705003	1121	136	MDD_Als_2023	0.659759	0.14321	1	0.435282	0.02234	1	0.0182844	1.63813e-4	7.582156545012165e-5	1.4703e-5	3.97435e-5	0.016882389247952344	0.00993996	#8DD78DFF
PAD_2021_V2	Cardiovascular dis.	Peripheral artery dis.	PAD	1053	6	123854858	125365054	1379	215	MDD_Als_2023	0.12177	-0.30153	0.59611	0.0148279	0	0.3712	0.55393	1.37888e-4	0.00308752	0.00123384	1.43682e-4	1.8686773981981983e-8	9.09352e-10	#8DD78DFF
PAD_2021_V2	Cardiovascular dis.	Peripheral artery dis.	PAD	1056	6	128763381	129850178	910	112	MDD_Als_2023	1	0.27217	1	1	0.07911	1	0.00985264	6.93505e-5	0.0400234	0.0270919	3.36914e-5	0.023129339999999998	0.0143988	#8DD78DFF
PAD_2021_V2	Cardiovascular dis.	Peripheral artery dis.	PAD	1057	6	129850179	130550137	704	148	MDD_Als_2023	0.129745	-0.4164	0.73371	0.0168338	0	0.5614	0.607562	1.00371e-4	0.00879577	0.00439581	8.85845e-5	1.593603481182796e-5	2.59895e-6	#8DD78DFF
PAD_2021_V2	Cardiovascular dis.	Peripheral artery dis.	PAD	1061	6	134313644	135544083	957	173	MDD_Als_2023	-0.643244	-1	-0.15508	0.413763	0.0257	1	0.0125027	9.82028e-5	0.00794654	0.00387755	8.5496e-5	6.87423662420382e-5	1.41945e-5	#8DD78DFF
PAD_2021_V2	Cardiovascular dis.	Peripheral artery dis.	PAD	1063	6	137553213	138825721	1060	180	MDD_Als_2023	0.0539503	-0.65444	0.78894	0.00291064	0	0.79853	0.852312	1.41759e-4	4.889480610169491e-4	1.36268e-4	4.41607e-5	0.018225023503649636	0.0109462	#8DD78DFF
PAD_2021_V2	Cardiovascular dis.	Peripheral artery dis.	PAD	1066	6	141449454	143083347	1030	110	MDD_Als_2023	-0.357638	-1	0.18288	0.127905	0	1	0.180888	8.84078e-5	0.00792993	0.0038657	6.87997e-5	9.660936581027668e-5	2.14311e-5	#8DD78DFF
PAD_2021_V2	Cardiovascular dis.	Peripheral artery dis.	PAD	1067	6	143083348	144791455	1282	205	MDD_Als_2023	0.179881	-0.1256	0.50262	0.0323571	0	0.25262	0.249734	2.07811e-4	1.5848512320261438e-5	2.28771e-6	1.86363e-4	1.1770825206896552e-12	1.42647e-14	#8DD78DFF
PAD_2021_V2	Cardiovascular dis.	Peripheral artery dis.	PAD	1072	6	149278799	150635315	1124	153	MDD_Als_2023	-0.0569872	-0.92692	0.7485	0.00324754	0	1	0.859443	1.42366e-4	0.00112216	3.61509e-4	3.51407e-5	0.0337113	0.0224791	#8DD78DFF
PAD_2021_V2	Cardiovascular dis.	Peripheral artery dis.	PAD	1073	6	150635316	151629954	1144	211	MDD_Als_2023	0.281451	-0.29998	1	0.0792146	0	1	0.305556	7.67028e-5	0.036085984967788115	0.023813	1.10511e-4	5.199960059375e-6	7.29499e-7	#8DD78DFF
PAD_2021_V2	Cardiovascular dis.	Peripheral artery dis.	PAD	1074	6	151629955	152376499	617	120	MDD_Als_2023	0.0051511	-0.43247	0.42765	2.65338e-5	0	0.24836	0.979487	1.32405e-4	4.249163287197232e-4	1.15991e-4	1.06597e-4	7.732662183544304e-8	5.33088e-9	#8DD78DFF
PAD_2021_V2	Cardiovascular dis.	Peripheral artery dis.	PAD	1075	6	152376500	153082361	738	123	MDD_Als_2023	-0.485334	-1	0.46949	0.235549	0	1	0.270601	7.46457e-5	0.033214195942028985	0.0216512	2.65934e-5	0.0592752	0.0434494	#8DD78DFF
PAD_2021_V2	Cardiovascular dis.	Peripheral artery dis.	PAD	1079	6	155523958	156762740	1131	200	MDD_Als_2023	0.0336807	-0.40793	0.48396	0.00113439	0	0.27848	0.868927	1.34873e-4	0.00201098	7.47585e-4	1.33632e-4	4.422340590909091e-8	2.52627e-9	#8DD78DFF
PAD_2021_V2	Cardiovascular dis.	Peripheral artery dis.	PAD	1080	6	156762741	158220143	635	157	MDD_Als_2023	-0.0581537	-0.86112	0.68224	0.00338186	0	0.91777	0.848215	1.0451e-4	0.021206853974562796	0.0126019	6.5672e-5	8.907998447606726e-4	3.0188e-4	#8DD78DFF
PAD_2021_V2	Cardiovascular dis.	Peripheral artery dis.	PAD	1081	6	158220144	158952060	662	74	MDD_Als_2023	0.329157	-0.67192	1	0.108344	0	1	0.4321	4.86837e-5	0.0495237	0.0350666	2.9632e-5	0.0181526	0.0108868	#8DD78DFF
PAD_2021_V2	Cardiovascular dis.	Peripheral artery dis.	PAD	1085	6	161371015	162254229	880	175	MDD_Als_2023	0.283298	-0.13339	0.78995	0.0802578	0	0.62401	0.184275	1.96356e-4	3.2212514307228915e-5	5.05175e-6	7.82143e-5	2.2846115833333335e-4	6.0095e-5	#8DD78DFF
PAD_2021_V2	Cardiovascular dis.	Peripheral artery dis.	PAD	1086	6	162254230	163336361	1015	146	MDD_Als_2023	-0.6252	-1	-0.08334	0.390875	0.01256	1	0.0277671	1.33618e-4	0.00151223	5.33601e-4	4.99451e-5	0.00560774	0.00263055	#8DD78DFF
PAD_2021_V2	Cardiovascular dis.	Peripheral artery dis.	PAD	1087	6	163336362	164687462	1479	223	MDD_Als_2023	0.00851699	-0.45427	0.47538	7.25391e-5	0	0.30349	0.968067	1.1625e-4	0.00398408	0.00169375	1.36726e-4	7.687262435897435e-8	5.2574e-9	#8DD78DFF
PAD_2021_V2	Cardiovascular dis.	Peripheral artery dis.	PAD	1088	6	164687463	165835953	1163	157	MDD_Als_2023	-0.330431	-0.95731	0.11734	0.109185	0	0.92009	0.139466	1.05963e-4	0.00918099	0.00466205	1.3297e-4	3.6213309775280896e-9	1.41297e-10	#8DD78DFF
PAD_2021_V2	Cardiovascular dis.	Peripheral artery dis.	PAD	1095	7	617320	1366972	207	68	MDD_Als_2023	-0.00384002	-0.66741	0.64607	1.47457e-5	0	0.64502	0.988777	1.68914e-4	9.3516226373057e-7	8.52557e-8	2.85894e-5	0.018717803054545453	0.0112832	#8DD78DFF
PAD_2021_V2	Cardiovascular dis.	Peripheral artery dis.	PAD	1096	7	1366973	2473749	496	118	MDD_Als_2023	0.405406	0.08558	0.76334	0.164354	0.00862	0.58269	0.0151128	1.60647e-4	7.161738357843138e-5	1.37794e-5	1.72252e-4	3.809847853333333e-15	2.50538e-17	#8DD78DFF
PAD_2021_V2	Cardiovascular dis.	Peripheral artery dis.	PAD	1097	7	2473750	3100211	406	131	MDD_Als_2023	0.162856	-0.35948	0.71581	0.0265221	0	0.52433	0.499151	1.48881e-4	1.0973986883408072e-4	2.31195e-5	5.77829e-5	0.00138232	4.9788e-4	#8DD78DFF
PAD_2021_V2	Cardiovascular dis.	Peripheral artery dis.	PAD	1099	7	4139432	4938442	609	163	MDD_Als_2023	0.222202	-0.16729	0.63634	0.0493737	0	0.40493	0.244461	1.99869e-4	1.5848512320261438e-5	2.29081e-6	9.79326e-5	5.179629015673981e-6	7.24376e-7	#8DD78DFF
PAD_2021_V2	Cardiovascular dis.	Peripheral artery dis.	PAD	1100	7	4938443	6020653	403	145	MDD_Als_2023	0.171542	-0.39909	0.8329	0.0294267	0	0.70086	0.515871	1.06785e-4	0.00544903	0.00246326	7.00667e-5	2.9318924015873016e-4	8.08925e-5	#8DD78DFF
PAD_2021_V2	Cardiovascular dis.	Peripheral artery dis.	PAD	1101	7	6020654	6716905	285	92	MDD_Als_2023	-0.722996	-1	-0.15532	0.522723	0.02822	1	0.0218239	8.31944e-5	0.010629570445049955	0.00552818	4.54562e-5	0.0027677	0.00111994	#8DD78DFF
PAD_2021_V2	Cardiovascular dis.	Peripheral artery dis.	PAD	1110	7	11855414	12694915	1067	125	MDD_Als_2023	0.82198	0.30929	1	0.675651	0.09566	1	0.00440265	5.50431e-5	0.0534814	0.0385763	1.05406e-4	1.3652880395480226e-7	1.05943e-8	#8DD78DFF
PAD_2021_V2	Cardiovascular dis.	Peripheral artery dis.	PAD	1112	7	13213542	13676747	514	109	MDD_Als_2023	0.129369	-0.64522	1	0.0167362	0	1	0.6901	1.59945e-4	6.17835865e-5	1.16738e-5	2.53163e-5	0.0586073	0.0428828	#8DD78DFF
PAD_2021_V2	Cardiovascular dis.	Peripheral artery dis.	PAD	1113	7	13676748	15013694	1410	239	MDD_Als_2023	0.348708	-0.06198	0.86459	0.121598	0	0.74752	0.0993632	1.76517e-4	0.00106148	3.36946e-4	1.17068e-4	4.232876879870129e-6	5.71559e-7	#8DD78DFF
PAD_2021_V2	Cardiovascular dis.	Peripheral artery dis.	PAD	1117	7	17596579	19131026	1281	219	MDD_Als_2023	-0.0997197	-0.7115	0.44618	0.00994402	0	0.56007	0.676097	3.05993e-4	2.8723808833333333e-9	8.95499e-11	4.44254e-5	0.028329244149659864	0.0182569	#8DD78DFF
PAD_2021_V2	Cardiovascular dis.	Peripheral artery dis.	PAD	1119	7	20122180	21390644	1231	205	MDD_Als_2023	-0.133841	-0.41777	0.15205	0.0179134	0	0.17559	0.339414	4.55356e-4	4.611749781818181e-16	2.39628e-18	1.20188e-4	7.330505758474575e-7	7.58439e-8	#8DD78DFF
PAD_2021_V2	Cardiovascular dis.	Peripheral artery dis.	PAD	1120	7	21390645	22165060	835	198	MDD_Als_2023	0.447238	0.06783	0.90707	0.200022	0.00619	0.82278	0.0232794	2.27528e-4	3.289969214285714e-6	3.69869e-7	8.64282e-5	1.1971655178236399e-4	2.79741e-5	#8DD78DFF
PAD_2021_V2	Cardiovascular dis.	Peripheral artery dis.	PAD	1121	7	22165061	23106680	818	138	MDD_Als_2023	0.264866	-0.1786	0.86266	0.070154	0	0.74653	0.235433	2.95648e-4	5.879149568181819e-10	1.22193e-11	4.47236e-5	0.00937306	0.00497623	#8DD78DFF
PAD_2021_V2	Cardiovascular dis.	Peripheral artery dis.	PAD	1122	7	23106681	24151099	736	101	MDD_Als_2023	-0.0144425	-1	1	2.08587e-4	0	1	0.970088	6.59538e-5	0.0349974	0.0229789	3.49402e-5	0.015459494832826748	0.0089192	#8DD78DFF
PAD_2021_V2	Cardiovascular dis.	Peripheral artery dis.	PAD	1123	7	24151100	24894119	757	125	MDD_Als_2023	-0.0297575	-0.98167	0.93476	8.8551e-4	0	1	0.931992	7.69671e-5	0.0384789	0.0257011	4.99535e-5	0.00335385	0.00141447	#8DD78DFF
PAD_2021_V2	Cardiovascular dis.	Peripheral artery dis.	PAD	1124	7	24894120	25671575	889	168	MDD_Als_2023	-0.251749	-1	0.66196	0.0633777	0	1	0.503941	1.18188e-4	0.0055945	0.00254752	3.05606e-5	0.0622292	0.046024	#8DD78DFF
PAD_2021_V2	Cardiovascular dis.	Peripheral artery dis.	PAD	1126	7	27351287	28890886	1314	208	MDD_Als_2023	0.367538	-0.16249	1	0.135084	0	1	0.160507	1.55637e-4	7.919591479750779e-4	2.40169e-4	6.15649e-5	0.00384552	0.00165892	#8DD78DFF
PAD_2021_V2	Cardiovascular dis.	Peripheral artery dis.	PAD	1127	7	28890887	30175113	1227	200	MDD_Als_2023	0.259536	-0.11877	0.68601	0.0673589	0	0.47061	0.176765	1.88768e-4	5.748632076923077e-5	1.05903e-5	1.10416e-4	2.9520859310344827e-6	3.7532e-7	#8DD78DFF
PAD_2021_V2	Cardiovascular dis.	Peripheral artery dis.	PAD	1128	7	30175114	31730554	1245	201	MDD_Als_2023	0.58872	0.04112	1	0.346591	0.00724	1	0.03769	1.53656e-4	9.664916781954887e-4	3.03524e-4	5.17706e-5	0.010444355186385736	0.0056503	#8DD78DFF
PAD_2021_V2	Cardiovascular dis.	Peripheral artery dis.	PAD	1129	7	31730555	32460228	794	122	MDD_Als_2023	-0.296218	-1	0.28698	0.0877449	0	1	0.287959	1.43209e-4	1.4160939725158564e-4	3.16397e-5	3.99261e-5	0.0125664	0.00702921	#8DD78DFF
PAD_2021_V2	Cardiovascular dis.	Peripheral artery dis.	PAD	1133	7	35354136	36507690	1044	153	MDD_Als_2023	0.204149	-0.28556	0.76804	0.0416767	0	0.5936	0.387778	1.59263e-4	8.59039838028169e-5	1.72863e-5	6.1712e-5	0.00136089	4.88034e-4	#8DD78DFF
PAD_2021_V2	Cardiovascular dis.	Peripheral artery dis.	PAD	1134	7	36507691	37981936	1403	207	MDD_Als_2023	-0.301077	-0.67057	0.03237	0.0906472	0	0.44966	0.0780629	2.89278e-4	9.55100587878788e-8	5.94086e-9	1.08851e-4	4.61529178778135e-6	6.29266e-7	#8DD78DFF
PAD_2021_V2	Cardiovascular dis.	Peripheral artery dis.	PAD	1137	7	40261241	41415925	752	107	MDD_Als_2023	0.778798	0.09505	1	0.606526	0.01682	1	0.0340157	6.6385e-5	0.0397637	0.0268034	4.332e-5	0.00570975	0.00269342	#8DD78DFF
PAD_2021_V2	Cardiovascular dis.	Peripheral artery dis.	PAD	1146	7	49632427	50894508	1042	124	MDD_Als_2023	0.340215	-0.17428	1	0.115746	0	1	0.182275	1.86325e-4	2.644823181818182e-5	3.98535e-6	4.42531e-5	0.00733485	0.00364331	#8DD78DFF
PAD_2021_V2	Cardiovascular dis.	Peripheral artery dis.	PAD	1147	7	50894509	51951647	865	135	MDD_Als_2023	-0.055515	-0.71096	0.5419	0.00308192	0	0.62519	0.833517	7.01761e-5	0.022852743589743593	0.013893	9.78707e-5	1.185720143426295e-6	1.30476e-7	#8DD78DFF
PAD_2021_V2	Cardiovascular dis.	Peripheral artery dis.	PAD	1149	7	52635124	53176523	657	88	MDD_Als_2023	-0.831394	-1	-0.18442	0.691216	0.04092	1	0.0187425	5.5331e-5	0.0362278	0.0239579	4.49566e-5	0.00251004	9.89272e-4	#8DD78DFF
PAD_2021_V2	Cardiovascular dis.	Peripheral artery dis.	PAD	1150	7	53176524	54086987	831	85	MDD_Als_2023	0.342392	-0.51958	1	0.117233	0	1	0.370636	8.27804e-5	0.00666738	0.00314315	2.45674e-5	0.0455739	0.0320276	#8DD78DFF
PAD_2021_V2	Cardiovascular dis.	Peripheral artery dis.	PAD	1153	7	55161395	56303513	612	126	MDD_Als_2023	0.327872	-0.12772	0.87542	0.1075	0	0.76717	0.154415	1.62072e-4	8.82832900921659e-5	1.80987e-5	6.38745e-5	4.3259232886904764e-4	1.27403e-4	#8DD78DFF
PAD_2021_V2	Cardiovascular dis.	Peripheral artery dis.	PAD	1162	7	67474723	68569224	927	156	MDD_Als_2023	0.0681553	-0.33598	0.49142	0.00464514	0	0.25389	0.72794	1.91919e-4	1.2364886e-5	1.69382e-6	8.91093e-5	1.8014272335958005e-5	3.00896e-6	#8DD78DFF
PAD_2021_V2	Cardiovascular dis.	Peripheral artery dis.	PAD	1165	7	71215742	73128830	612	106	MDD_Als_2023	0.0954238	-0.56795	0.80974	0.0091057	0	0.80172	0.732815	6.75775e-5	0.0329604	0.0214702	8.87116e-5	1.2515747826086957e-6	1.3882e-7	#8DD78DFF
PAD_2021_V2	Cardiovascular dis.	Peripheral artery dis.	PAD	1166	7	73128831	75243899	304	100	MDD_Als_2023	0.519667	0.11766	1	0.270053	0.01472	1	0.018089	9.11631e-5	0.0058876	0.00271992	1.26247e-4	8.819771625e-11	1.85598e-12	#8DD78DFF
PAD_2021_V2	Cardiovascular dis.	Peripheral artery dis.	PAD	1169	7	77663965	78685009	1269	190	MDD_Als_2023	0.25021	-0.11507	0.64193	0.0626053	0	0.41207	0.173926	2.10567e-4	2.651479847352025e-5	4.01334e-6	1.16416e-4	6.693316813043478e-7	6.74907e-8	#8DD78DFF
PAD_2021_V2	Cardiovascular dis.	Peripheral artery dis.	PAD	1170	7	78685010	80055721	1034	119	MDD_Als_2023	0.142743	-0.50166	0.94252	0.0203757	0	0.99563	0.612074	6.87998e-5	0.034788349855907785	0.0228088	8.99795e-5	2.517732335689046e-6	3.12371e-7	#8DD78DFF
PAD_2021_V2	Cardiovascular dis.	Peripheral artery dis.	PAD	1171	7	80055722	81533566	1074	168	MDD_Als_2023	0.288575	-0.09805	0.71872	0.0832757	0	0.51656	0.142409	2.08778e-4	1.4603108624161075e-5	2.05561e-6	9.0744e-5	2.151825850129199e-5	3.65084e-6	#8DD78DFF
PAD_2021_V2	Cardiovascular dis.	Peripheral artery dis.	PAD	1172	7	81533567	82759283	1038	157	MDD_Als_2023	0.753837	0.22424	1	0.56827	0.05116	1	0.00954624	6.76642e-5	0.0579632	0.0424114	1.08211e-4	5.394534313901345e-7	5.27392e-8	#8DD78DFF
PAD_2021_V2	Cardiovascular dis.	Peripheral artery dis.	PAD	1173	7	82759284	83953009	1056	134	MDD_Als_2023	-0.15824	-1	0.63167	0.0250399	0	1	0.633251	1.06299e-4	0.00643707	0.00301937	3.96081e-5	0.016739986641791046	0.0098341	#8DD78DFF
PAD_2021_V2	Cardiovascular dis.	Peripheral artery dis.	PAD	1176	7	86446539	87836641	740	96	MDD_Als_2023	-0.292877	-0.93999	0.22463	0.0857767	0	0.88802	0.254263	1.37965e-4	1.1590127082405344e-4	2.45818e-5	4.54673e-5	0.00300548	0.0012482	#8DD78DFF
PAD_2021_V2	Cardiovascular dis.	Peripheral artery dis.	PAD	1178	7	89330088	90660831	1596	104	MDD_Als_2023	0.401317	-0.11866	1	0.161055	0	1	0.132795	1.30766e-4	5.798858861788618e-4	1.68413e-4	4.79514e-5	0.00266757	0.00106422	#8DD78DFF
PAD_2021_V2	Cardiovascular dis.	Peripheral artery dis.	PAD	1181	7	93691726	95174847	862	130	MDD_Als_2023	0.520424	-0.38571	1	0.270841	0	1	0.207822	7.64976e-5	0.0230116	0.0140222	2.88667e-5	0.0500826	0.0358768	#8DD78DFF
PAD_2021_V2	Cardiovascular dis.	Peripheral artery dis.	PAD	1186	7	99465541	100849307	407	98	MDD_Als_2023	-0.465119	-1	0.02734	0.216336	0	1	0.0660302	1.15736e-4	0.00197632	7.30966e-4	6.33012e-5	1.4252530978260867e-4	3.4491e-5	#8DD78DFF
PAD_2021_V2	Cardiovascular dis.	Peripheral artery dis.	PAD	1191	7	105312564	106399739	902	197	MDD_Als_2023	-0.236168	-0.75387	0.20805	0.0557755	0	0.56947	0.2729	2.19732e-4	2.333071851162791e-6	2.36944e-7	6.7837e-5	0.00160746	5.93373e-4	#8DD78DFF
PAD_2021_V2	Cardiovascular dis.	Peripheral artery dis.	PAD	1192	7	106399740	107658603	772	131	MDD_Als_2023	0.438793	0.02808	0.93815	0.19254	0.00337	0.88012	0.0385296	1.93826e-4	6.552818003773585e-6	8.20263e-7	6.76699e-5	2.627860599348534e-4	7.07368e-5	#8DD78DFF
PAD_2021_V2	Cardiovascular dis.	Peripheral artery dis.	PAD	1193	7	107658604	109095558	1130	120	MDD_Als_2023	0.0697379	-0.59942	0.78811	0.00486337	0	0.72582	0.804702	8.0778e-5	0.00734458	0.00352989	5.83788e-5	7.716786795212766e-4	2.54407e-4	#8DD78DFF
PAD_2021_V2	Cardiovascular dis.	Peripheral artery dis.	PAD	1194	7	109095559	110479479	967	151	MDD_Als_2023	-0.0487871	-0.50976	0.4064	0.00238018	0	0.29718	0.81836	1.28315e-4	0.00145271	5.05738e-4	1.09055e-4	3.4433976e-7	3.09468e-8	#8DD78DFF
PAD_2021_V2	Cardiovascular dis.	Peripheral artery dis.	PAD	1195	7	110479480	111795299	763	123	MDD_Als_2023	-0.238576	-1	0.40802	0.0569185	0	1	0.423884	7.41154e-5	0.0313428	0.0202262	7.32069e-5	7.750552875e-5	1.63098e-5	#8DD78DFF
PAD_2021_V2	Cardiovascular dis.	Peripheral artery dis.	PAD	1196	7	111795300	113339386	991	121	MDD_Als_2023	-0.401339	-1	0.41721	0.161073	0	1	0.287465	6.99526e-5	0.020193	0.0119231	3.44212e-5	0.024097944095038435	0.015118	#8DD78DFF
PAD_2021_V2	Cardiovascular dis.	Peripheral artery dis.	PAD	1197	7	113339387	115321301	929	123	MDD_Als_2023	-0.0895573	-0.4119	0.22408	0.00802051	0	0.17248	0.562286	2.37003e-4	1.5715386107382552e-7	1.10609e-8	1.37942e-4	5.7451872857142866e-11	1.05786e-12	#8DD78DFF
PAD_2021_V2	Cardiovascular dis.	Peripheral artery dis.	PAD	1202	7	121042051	121946052	489	77	MDD_Als_2023	0.739371	0.23412	1	0.546669	0.05562	1	0.00891781	2.04665e-4	3.4768121595744675e-8	1.54379e-9	2.52927e-5	0.0368767	0.0249617	#8DD78DFF
PAD_2021_V2	Cardiovascular dis.	Peripheral artery dis.	PAD	1203	7	121946053	123859746	1266	133	MDD_Als_2023	0.00369095	NA	NA	1.36231e-5	NA	NA	0.993232	5.94758e-5	0.0536558	0.0387275	3.2697e-5	0.035616419075520836	0.0239837	#8DD78DFF
PAD_2021_V2	Cardiovascular dis.	Peripheral artery dis.	PAD	1206	7	126640873	127903738	1150	116	MDD_Als_2023	0.35963	-0.11266	0.93964	0.129334	0	0.88293	0.128101	1.34057e-4	5.755671836065574e-4	1.65846e-4	6.83223e-5	1.3340579448529414e-4	3.18162e-5	#8DD78DFF
PAD_2021_V2	Cardiovascular dis.	Peripheral artery dis.	PAD	1207	7	127903739	128779173	362	89	MDD_Als_2023	0.337425	-0.19755	1	0.113855	0	1	0.199184	1.07419e-4	0.00139662	4.84231e-4	5.29139e-5	6.018824331926863e-4	1.8761e-4	#8DD78DFF
PAD_2021_V2	Cardiovascular dis.	Peripheral artery dis.	PAD	1208	7	128779174	130418704	765	147	MDD_Als_2023	0.614195	0.00708	1	0.377236	0.00564	1	0.0566183	6.60054e-5	0.0495999	0.035144	7.25658e-5	2.1601300016806723e-4	5.63471e-5	#8DD78DFF
PAD_2021_V2	Cardiovascular dis.	Peripheral artery dis.	PAD	1210	7	131856482	133807216	1274	163	MDD_Als_2023	0.159056	-0.28075	0.62989	0.0252988	0	0.40589	0.445154	1.345e-4	0.00151109	5.31774e-4	1.17437e-4	1.1902420928571428e-7	8.76636e-9	#8DD78DFF
PAD_2021_V2	Cardiovascular dis.	Peripheral artery dis.	PAD	1212	7	134943222	136113467	895	147	MDD_Als_2023	0.436853	-0.10471	1	0.190841	0	1	0.108132	1.32137e-4	8.468981607418856e-4	2.5883e-4	5.13267e-5	0.00454826	0.00202186	#8DD78DFF
PAD_2021_V2	Cardiovascular dis.	Peripheral artery dis.	PAD	1213	7	136113468	137657459	1048	143	MDD_Als_2023	0.228844	-0.09669	0.56691	0.0523696	0	0.32139	0.158155	2.64994e-4	1.3112465646341462e-8	5.07899e-10	1.09794e-4	2.3939399946524066e-7	1.95201e-8	#8DD78DFF
PAD_2021_V2	Cardiovascular dis.	Peripheral artery dis.	PAD	1214	7	137657460	138755107	672	183	MDD_Als_2023	0.391315	-0.18398	1	0.153127	0	1	0.166821	1.18158e-4	0.00246071	9.44045e-4	5.52669e-5	0.00520389	0.00240004	#8DD78DFF
PAD_2021_V2	Cardiovascular dis.	Peripheral artery dis.	PAD	1215	7	138755108	140217630	710	169	MDD_Als_2023	0.336652	-0.11714	0.8949	0.113335	0	0.80105	0.132095	2.05566e-4	9.413972724014337e-6	1.24067e-6	6.36953e-5	0.00153778	5.62256e-4	#8DD78DFF
PAD_2021_V2	Cardiovascular dis.	Peripheral artery dis.	PAD	1216	7	140217631	142098979	1049	153	MDD_Als_2023	0.340437	-0.22677	1	0.115897	0	1	0.210206	9.44776e-5	0.00979135	0.00501276	7.38373e-5	2.15439681986532e-4	5.61031e-5	#8DD78DFF
PAD_2021_V2	Cardiovascular dis.	Peripheral artery dis.	PAD	1218	7	144324465	145415775	820	103	MDD_Als_2023	0.0524011	-0.49554	0.60524	0.00274587	0	0.4418	0.83323	1.06678e-4	0.00246071	9.44996e-4	6.9095e-5	6.28889474025974e-5	1.27377e-5	#8DD78DFF
PAD_2021_V2	Cardiovascular dis.	Peripheral artery dis.	PAD	1221	7	147352172	148622913	1116	188	MDD_Als_2023	-0.00974485	-0.42743	0.39738	9.49621e-5	0	0.23913	0.958623	4.1577e-4	8.606119128571428e-13	8.53701e-15	6.28442e-5	0.00252837	9.97604e-4	#8DD78DFF
PAD_2021_V2	Cardiovascular dis.	Peripheral artery dis.	PAD	1223	7	149843000	150897818	616	120	MDD_Als_2023	-0.17676	-1	0.64356	0.031244	0	1	0.607065	7.6139e-5	0.027618314996232105	0.017312	4.6228e-5	0.00507135	0.00231001	#8DD78DFF
PAD_2021_V2	Cardiovascular dis.	Peripheral artery dis.	PAD	1224	7	150897819	152253294	699	187	MDD_Als_2023	0.0542573	-0.45468	0.60765	0.00294386	0	0.45464	0.813514	1.07247e-4	0.011907917820284697	0.00632239	1.30664e-4	4.422340590909091e-8	2.55918e-9	#8DD78DFF
PAD_2021_V2	Cardiovascular dis.	Peripheral artery dis.	PAD	1225	7	152253295	153241228	727	171	MDD_Als_2023	-0.400267	-0.83648	-0.01719	0.160214	0.00307	0.6997	0.039388	1.73554e-4	9.37545180778032e-5	1.93532e-5	1.07338e-4	1.2319843928571429e-6	1.36107e-7	#8DD78DFF
PAD_2021_V2	Cardiovascular dis.	Peripheral artery dis.	PAD	101	1	114664388	116207297	937	168	MDD_Als_2023	0.2128	-0.22176	0.69198	0.0452838	0	0.48141	0.318768	1.68865e-4	1.6450608340163933e-4	3.79211e-5	8.6361e-5	4.7593065e-5	9.30579e-6	#8DD78DFF
PAD_2021_V2	Cardiovascular dis.	Peripheral artery dis.	PAD	110	1	151146408	152535630	661	98	MDD_Als_2023	0.901214	0.38596	1	0.812187	0.14988	1	0.00262729	1.23482e-4	5.798858861788618e-4	1.68285e-4	3.70475e-5	0.011817620799683293	0.00654347	#8DD78DFF
PAD_2021_V2	Cardiovascular dis.	Peripheral artery dis.	PAD	112	1	153410810	154685545	488	85	MDD_Als_2023	-0.731971	-1	-0.15039	0.535782	0.02691	1	0.0245559	1.02096e-4	0.00180821	6.57708e-4	3.17772e-5	0.017301688683431952	0.0102551	#8DD78DFF
PAD_2021_V2	Cardiovascular dis.	Peripheral artery dis.	PAD	113	1	154685546	156813845	790	181	MDD_Als_2023	-0.152597	-0.53491	0.20469	0.0232858	0	0.28613	0.390799	1.78023e-4	3.709743629411765e-5	5.95802e-6	1.30994e-4	3.4598133821138206e-8	1.85722e-9	#8DD78DFF
PAD_2021_V2	Cardiovascular dis.	Peripheral artery dis.	PAD	114	1	156813846	158081627	1040	166	MDD_Als_2023	-0.259554	-1	0.63366	0.0673684	0	1	0.482422	7.82272e-5	0.030716721160911096	0.0197475	4.39551e-5	0.015422719375951294	0.00888446	#8DD78DFF
PAD_2021_V2	Cardiovascular dis.	Peripheral artery dis.	PAD	117	1	159882516	161054076	723	173	MDD_Als_2023	0.166237	-0.49116	0.95695	0.0276347	0	0.98226	0.561872	1.57799e-4	3.5633290789946145e-4	9.37541e-5	4.42276e-5	0.0174958	0.0104162	#8DD78DFF
PAD_2021_V2	Cardiovascular dis.	Peripheral artery dis.	PAD	119	1	161945443	163141862	1162	179	MDD_Als_2023	-0.11896	-0.51529	0.27087	0.0141515	0	0.26868	0.525477	1.61282e-4	4.7169856292517007e-4	1.31015e-4	1.4354e-4	2.4594502333333334e-9	9.05716e-11	#8DD78DFF
PAD_2021_V2	Cardiovascular dis.	Peripheral artery dis.	PAD	120	1	163141863	163854567	737	87	MDD_Als_2023	-0.023672	-0.75276	0.65563	5.60365e-4	0	0.76511	0.933241	1.65048e-4	4.556365964143426e-6	5.40221e-7	2.94534e-5	0.025646866023432115	0.0163146	#8DD78DFF
PAD_2021_V2	Cardiovascular dis.	Peripheral artery dis.	PAD	122	1	164726580	165553812	832	151	MDD_Als_2023	0.203796	-0.25585	0.73626	0.0415329	0	0.55146	0.359849	1.18141e-4	0.0039149	0.00166146	1.1022e-4	2.667735319587629e-7	2.2639e-8	#8DD78DFF
PAD_2021_V2	Cardiovascular dis.	Peripheral artery dis.	PAD	123	1	165553813	166458031	682	120	MDD_Als_2023	-0.0978165	-0.89549	0.6163	0.00956807	0	0.95078	0.751113	1.28173e-4	0.00157708	5.617e-4	3.77946e-5	0.0161171	0.0093834	#8DD78DFF
PAD_2021_V2	Cardiovascular dis.	Peripheral artery dis.	PAD	124	1	166458032	167163954	666	96	MDD_Als_2023	-1	-1	-0.20341	1	0.05226	1	0.00546602	5.32958e-5	0.0476557	0.0334963	2.99871e-5	0.0276969	0.0177644	#8DD78DFF
PAD_2021_V2	Cardiovascular dis.	Peripheral artery dis.	PAD	125	1	167163955	168179086	654	154	MDD_Als_2023	-0.246926	-0.89656	0.28445	0.0609725	0	0.8066	0.337293	1.34328e-4	0.00119665	3.91158e-4	6.17998e-5	0.00132294	4.71525e-4	#8DD78DFF
PAD_2021_V2	Cardiovascular dis.	Peripheral artery dis.	PAD	1226	7	153241229	154407487	713	173	MDD_Als_2023	-0.0120734	-0.45115	0.41909	1.45767e-4	0	0.26432	0.952298	1.71392e-4	1.329776477419355e-4	2.916e-5	9.81412e-5	7.699221068249258e-6	1.1375e-6	#8DD78DFF
PAD_2021_V2	Cardiovascular dis.	Peripheral artery dis.	PAD	1227	7	154407488	155280610	807	188	MDD_Als_2023	-0.137868	-0.72556	0.39534	0.0190077	0	0.54919	0.57743	1.29632e-4	0.00135343	4.63503e-4	7.36934e-5	5.99504628169014e-4	1.86135e-4	#8DD78DFF
PAD_2021_V2	Cardiovascular dis.	Peripheral artery dis.	PAD	1230	7	157199332	158031247	528	149	MDD_Als_2023	-0.100276	-0.8326	0.57647	0.0100553	0	0.79866	0.731525	9.873e-5	0.00448822	0.00198016	5.24292e-5	0.00436406	0.00192279	#8DD78DFF
PAD_2021_V2	Cardiovascular dis.	Peripheral artery dis.	PAD	1231	7	158031248	159128566	681	112	MDD_Als_2023	-0.333989	-1	0.47016	0.111549	0	1	0.356531	9.77591e-5	0.00379752	0.0015965	2.76065e-5	0.0462667	0.0325956	#8DD78DFF
PAD_2021_V2	Cardiovascular dis.	Peripheral artery dis.	PAD	1249	8	9835864	10478851	615	151	MDD_Als_2023	-0.465253	-0.98814	-0.1135	0.216461	0.0133	0.97642	0.0141859	4.27522e-4	3.919590216666667e-17	9.38601e-20	5.3344e-5	0.00416265	0.00181945	#8DD78DFF
PAD_2021_V2	Cardiovascular dis.	Peripheral artery dis.	PAD	1250	8	10478852	11466761	946	174	MDD_Als_2023	0.299696	-0.08796	0.86457	0.0898177	0	0.74882	0.13435	4.69058e-4	1.776808685e-17	3.35417e-20	4.67295e-5	0.012707876572989852	0.00713669	#8DD78DFF
PAD_2021_V2	Cardiovascular dis.	Peripheral artery dis.	PAD	1252	8	12296850	12947935	393	95	MDD_Als_2023	0.123034	-0.89011	1	0.0151373	0	1	0.752117	4.61138e-5	0.052294920553359686	0.0374955	3.88948e-5	0.00764593	0.00387157	#8DD78DFF
PAD_2021_V2	Cardiovascular dis.	Peripheral artery dis.	PAD	1254	8	13395052	13948095	820	134	MDD_Als_2023	0.264682	-0.33543	1	0.0700567	0	1	0.348222	9.95956e-5	0.00864315	0.00429912	6.29557e-5	6.503599698630137e-4	2.0811e-4	#8DD78DFF
PAD_2021_V2	Cardiovascular dis.	Peripheral artery dis.	PAD	1256	8	14389306	14872767	590	99	MDD_Als_2023	-0.0983947	-1	0.72575	0.00968152	0	1	0.769687	6.91733e-5	0.0228955	0.0139298	4.43682e-5	0.00369655	0.00158169	#8DD78DFF
PAD_2021_V2	Cardiovascular dis.	Peripheral artery dis.	PAD	1257	8	14872768	15359692	522	122	MDD_Als_2023	-0.404314	-1	0.46443	0.16347	0	1	0.310588	5.68907e-5	0.064988	0.0483803	4.296e-5	0.00824144	0.00423453	#8DD78DFF
PAD_2021_V2	Cardiovascular dis.	Peripheral artery dis.	PAD	1262	8	17947005	18668609	970	181	MDD_Als_2023	0.62582	0.20175	1	0.391651	0.0407	1	0.0046134	1.78769e-4	1.8108514970178926e-4	4.30259e-5	8.1706e-5	1.2763660446927374e-4	3.00486e-5	#8DD78DFF
PAD_2021_V2	Cardiovascular dis.	Peripheral artery dis.	PAD	1263	8	18668610	19488888	857	190	MDD_Als_2023	-0.283513	-0.84123	0.18033	0.0803794	0	0.70767	0.215512	1.70969e-4	2.6760160604914936e-4	6.68688e-5	7.78931e-5	3.759381871165644e-4	1.07458e-4	#8DD78DFF
PAD_2021_V2	Cardiovascular dis.	Peripheral artery dis.	PAD	1265	8	20135629	20812107	783	119	MDD_Als_2023	-0.458982	-1	0.01108	0.210665	0	1	0.0596495	1.10325e-4	0.00183337	6.71169e-4	7.21347e-5	6.54021800856531e-5	1.33901e-5	#8DD78DFF
PAD_2021_V2	Cardiovascular dis.	Peripheral artery dis.	PAD	1266	8	20812108	21650453	752	153	MDD_Als_2023	-0.0348845	-0.50804	0.43036	0.00121693	0	0.31336	0.867968	3.11538e-4	2.3150360649122804e-9	6.23321e-11	5.32529e-5	0.00414551	0.00181014	#8DD78DFF
PAD_2021_V2	Cardiovascular dis.	Peripheral artery dis.	PAD	1267	8	21650454	22895018	735	184	MDD_Als_2023	0.129596	-0.19539	0.46158	0.0167952	0	0.21305	0.419669	2.55304e-4	2.755603130952381e-7	2.18678e-8	1.32465e-4	2.4422037758620694e-8	1.23581e-9	#8DD78DFF
PAD_2021_V2	Cardiovascular dis.	Peripheral artery dis.	PAD	1268	8	22895019	23788494	810	161	MDD_Als_2023	0.119001	-0.39923	0.65686	0.0141612	0	0.45752	0.615107	1.88313e-4	1.1078066823266219e-4	2.33911e-5	6.32583e-5	0.00134755	4.82662e-4	#8DD78DFF
PAD_2021_V2	Cardiovascular dis.	Peripheral artery dis.	PAD	1269	8	23788495	24863243	883	107	MDD_Als_2023	0.442098	-0.42436	1	0.195451	0	1	0.27122	8.119e-5	0.013354289159445408	0.00727957	2.58199e-5	0.052394556116859406	0.0377397	#8DD78DFF
PAD_2021_V2	Cardiovascular dis.	Peripheral artery dis.	PAD	1272	8	26679136	27406511	794	105	MDD_Als_2023	0.432245	-0.26463	1	0.186836	0	1	0.192934	1.46781e-4	1.2106215714285716e-4	2.59914e-5	2.50007e-5	0.059069573189706764	0.0432728	#8DD78DFF
PAD_2021_V2	Cardiovascular dis.	Peripheral artery dis.	PAD	1273	8	27406512	28344176	945	144	MDD_Als_2023	-0.256066	-0.86967	0.23047	0.06557	0	0.75962	0.279297	2.05569e-4	8.890096050724638e-6	1.15903e-6	5.29691e-5	0.00378492	0.00162116	#8DD78DFF
PAD_2021_V2	Cardiovascular dis.	Peripheral artery dis.	PAD	1276	8	31134787	32454962	1193	134	MDD_Als_2023	0.111852	-0.25529	0.47974	0.0125109	0	0.23432	0.536338	1.69814e-4	2.651479847352025e-5	4.02043e-6	1.15215e-4	3.60970089516129e-8	1.96231e-9	#8DD78DFF
PAD_2021_V2	Cardiovascular dis.	Peripheral artery dis.	PAD	1279	8	34792221	36641174	809	91	MDD_Als_2023	0.223663	-0.30966	0.83689	0.050025	0	0.71527	0.375582	8.94674e-5	0.00364009	0.00152	6.77324e-5	4.295852086757991e-5	8.24894e-6	#8DD78DFF
PAD_2021_V2	Cardiovascular dis.	Peripheral artery dis.	PAD	1280	8	36641175	38803980	1000	186	MDD_Als_2023	-0.0520659	-0.35361	0.2399	0.00271086	0	0.13249	0.720739	2.71544e-4	5.4393785840707965e-8	2.9034e-9	1.63071e-4	4.523035841025641e-11	7.73338e-13	#8DD78DFF
PAD_2021_V2	Cardiovascular dis.	Peripheral artery dis.	PAD	1282	8	40179578	40974254	762	107	MDD_Als_2023	0.228979	-0.46537	1	0.0524313	0	1	0.462601	6.40718e-5	0.0405994	0.0276225	6.8556e-5	8.510654245472837e-5	1.85436e-5	#8DD78DFF
PAD_2021_V2	Cardiovascular dis.	Peripheral artery dis.	PAD	1283	8	40974255	41725002	569	115	MDD_Als_2023	-0.183634	-1	0.73153	0.0337214	0	1	0.622744	7.69821e-5	0.0199675	0.0117428	3.46383e-5	0.021479064911032027	0.0132302	#8DD78DFF
PAD_2021_V2	Cardiovascular dis.	Peripheral artery dis.	PAD	1284	8	41725003	43825633	533	89	MDD_Als_2023	0.33688	-0.19546	0.9954	0.113488	0	0.99083	0.194557	9.03695e-5	0.00584881	0.00269824	6.83143e-5	2.6106299702233253e-5	4.61238e-6	#8DD78DFF
PAD_2021_V2	Cardiovascular dis.	Peripheral artery dis.	PAD	1294	8	57436723	58675117	1060	123	MDD_Als_2023	0.00198941	NA	NA	3.95774e-6	NA	NA	0.996509	6.81975e-5	0.0413341	0.0282329	2.60468e-5	0.0630824	0.0469039	#8DD78DFF
PAD_2021_V2	Cardiovascular dis.	Peripheral artery dis.	PAD	1295	8	58675118	59555977	810	119	MDD_Als_2023	-0.0253417	-0.913	0.80665	6.42204e-4	0	1	0.939261	7.28866e-5	0.031934	0.0207111	5.35029e-5	0.00178321	6.68777e-4	#8DD78DFF
PAD_2021_V2	Cardiovascular dis.	Peripheral artery dis.	PAD	1296	8	59555978	60476248	693	117	MDD_Als_2023	-0.127064	-0.9551	0.56036	0.0161452	0	1	0.673551	7.12022e-5	0.030090253925925927	0.0191884	6.82201e-5	1.3848453734061932e-4	3.3331e-5	#8DD78DFF
PAD_2021_V2	Cardiovascular dis.	Peripheral artery dis.	PAD	1297	8	60476249	61324889	609	62	MDD_Als_2023	0.616543	0.08374	1	0.380125	0.01273	1	0.0285008	1.62995e-4	2.8115767499999996e-6	3.08118e-7	2.7492e-5	0.017431118980797636	0.0103471	#8DD78DFF
PAD_2021_V2	Cardiovascular dis.	Peripheral artery dis.	PAD	1300	8	63253463	64215358	848	71	MDD_Als_2023	0.356474	-0.2609	1	0.127074	0	1	0.227052	1.01616e-4	0.00182718	6.67615e-4	3.80948e-5	0.00404229	0.00175798	#8DD78DFF
PAD_2021_V2	Cardiovascular dis.	Peripheral artery dis.	PAD	1301	8	64215359	66018204	1010	120	MDD_Als_2023	-0.328882	-1	0.15933	0.108164	0	1	0.174473	6.77523e-5	0.0327053	0.0212731	1.51942e-4	1.1770825206896552e-12	1.47736e-14	#8DD78DFF
PAD_2021_V2	Cardiovascular dis.	Peripheral artery dis.	PAD	1306	8	70872089	72013184	722	71	MDD_Als_2023	-0.0521945	-0.99334	0.79353	0.00272427	0	1	0.878161	6.56185e-5	0.023594808197989172	0.014411	3.99422e-5	0.0028122	0.00114658	#8DD78DFF
PAD_2021_V2	Cardiovascular dis.	Peripheral artery dis.	PAD	1309	8	73838028	75011699	853	145	MDD_Als_2023	-0.0255946	-0.89764	0.82513	6.55082e-4	0	1	0.938353	9.53978e-5	0.017201181175979983	0.00974219	4.84219e-5	0.00655733	0.00318236	#8DD78DFF
PAD_2021_V2	Cardiovascular dis.	Peripheral artery dis.	PAD	1310	8	75011700	76295483	953	133	MDD_Als_2023	0.206256	-0.27627	0.73209	0.0425413	0	0.5404	0.361908	2.15401e-4	1.3859884285714286e-6	1.32903e-7	5.33945e-5	0.00274744	0.00110813	#8DD78DFF
PAD_2021_V2	Cardiovascular dis.	Peripheral artery dis.	PAD	1311	8	76295484	77377989	884	78	MDD_Als_2023	-0.394008	-1	0.38247	0.155242	0	1	0.2859	6.07467e-5	0.028227881511976048	0.0178141	3.45525e-5	0.00920515	0.00482655	#8DD78DFF
PAD_2021_V2	Cardiovascular dis.	Peripheral artery dis.	PAD	1314	8	79756170	81340231	1023	158	MDD_Als_2023	0.511521	-0.00614	1	0.261654	0	1	0.0522975	1.38665e-4	0.00145852	5.08448e-4	6.06262e-5	0.00176016	6.57456e-4	#8DD78DFF
PAD_2021_V2	Cardiovascular dis.	Peripheral artery dis.	PAD	1315	8	81340232	82878769	1020	145	MDD_Als_2023	-0.0630226	-0.76552	0.59348	0.00397185	0	0.72939	0.819749	8.76514e-5	0.0185154	0.0107314	7.93381e-5	6.595989145299145e-5	1.35332e-5	#8DD78DFF
PAD_2021_V2	Cardiovascular dis.	Peripheral artery dis.	PAD	1322	8	90364150	91457962	748	92	MDD_Als_2023	0.123926	-0.44259	0.72528	0.0153578	0	0.57507	0.636106	1.35886e-4	1.0633326990950226e-4	2.22009e-5	4.29314e-5	0.00390093	0.00168795	#8DD78DFF
PAD_2021_V2	Cardiovascular dis.	Peripheral artery dis.	PAD	1324	8	92876621	94999066	1243	175	MDD_Als_2023	0.326197	-0.01294	0.71387	0.106404	0	0.50962	0.0599582	1.58205e-4	3.6799686470588236e-4	9.75183e-5	1.80042e-4	4.1827518159999994e-13	4.58434e-15	#8DD78DFF
PAD_2021_V2	Cardiovascular dis.	Peripheral artery dis.	PAD	1326	8	96175631	96900513	789	152	MDD_Als_2023	-0.0258046	-0.5283	0.47258	6.6588e-4	0	0.35512	0.90837	2.62387e-4	8.6400227890625e-8	5.22401e-9	5.11128e-5	0.00519483	0.00238903	#8DD78DFF
PAD_2021_V2	Cardiovascular dis.	Peripheral artery dis.	PAD	1327	8	96900514	98132519	808	131	MDD_Als_2023	-0.0297032	-0.59428	0.52396	8.82278e-4	0	0.44508	0.905842	1.34663e-4	0.00137824	4.77208e-4	6.5217e-5	4.1501870270270274e-4	1.21176e-4	#8DD78DFF
PAD_2021_V2	Cardiovascular dis.	Peripheral artery dis.	PAD	1328	8	98132520	99388944	935	166	MDD_Als_2023	0.0954363	-0.46603	0.70185	0.00910808	0	0.54699	0.705686	1.06279e-4	0.00979135	0.00501824	9.26512e-5	1.624200077540107e-5	2.66309e-6	#8DD78DFF
PAD_2021_V2	Cardiovascular dis.	Peripheral artery dis.	PAD	1330	8	101448440	102548680	790	181	MDD_Als_2023	0.0368944	-0.80262	0.89711	0.0013612	0	1	0.908753	1.45766e-4	5.495417074380165e-4	1.57049e-4	3.48927e-5	0.0460029	0.0323896	#8DD78DFF
PAD_2021_V2	Cardiovascular dis.	Peripheral artery dis.	PAD	1331	8	102548681	103716053	1024	165	MDD_Als_2023	1	0.34912	1	1	0.12496	1	0.00295814	7.50864e-5	0.055352925749674056	0.040109	6.08679e-5	0.0020093	7.67219e-4	#8DD78DFF
PAD_2021_V2	Cardiovascular dis.	Peripheral artery dis.	PAD	1334	8	105370131	106500950	926	126	MDD_Als_2023	0.397976	-0.02253	0.89745	0.158385	0	0.80542	0.0652681	1.61075e-4	6.04902088161209e-5	1.13437e-5	7.38205e-5	8.057974886128364e-5	1.70479e-5	#8DD78DFF
PAD_2021_V2	Cardiovascular dis.	Peripheral artery dis.	PAD	1335	8	106500951	107787163	967	122	MDD_Als_2023	0.212929	-0.27152	0.78432	0.0453387	0	0.61657	0.368402	1.10526e-4	0.00271752	0.00106416	8.30322e-5	1.1906692569832402e-5	1.86874e-6	#8DD78DFF
PAD_2021_V2	Cardiovascular dis.	Peripheral artery dis.	PAD	1336	8	107787164	108647463	808	92	MDD_Als_2023	0.36723	-0.34746	1	0.134858	0	1	0.268014	8.56441e-5	0.012779291688424716	0.00693595	4.02859e-5	0.00611819	0.00292096	#8DD78DFF
PAD_2021_V2	Cardiovascular dis.	Peripheral artery dis.	PAD	1342	8	114781575	115334858	506	52	MDD_Als_2023	0.228204	-0.51086	1	0.052077	0	1	0.480818	7.05016e-5	0.00743953	0.00358447	3.37696e-5	0.00360018	0.00153572	#8DD78DFF
PAD_2021_V2	Cardiovascular dis.	Peripheral artery dis.	PAD	1344	8	116094204	118300068	1448	187	MDD_Als_2023	0.347821	-0.21347	1	0.120979	0	1	0.204363	1.11419e-4	0.00737291	0.00354889	7.24766e-5	7.235301175675676e-4	2.34727e-4	#8DD78DFF
PAD_2021_V2	Cardiovascular dis.	Peripheral artery dis.	PAD	1345	8	118300069	119423298	1081	158	MDD_Als_2023	-0.00498349	-0.39078	0.36974	2.48351e-5	0	0.18725	0.978042	2.01301e-4	1.5363069e-5	2.1771e-6	1.1289e-4	2.503174227513228e-7	2.07409e-8	#8DD78DFF
PAD_2021_V2	Cardiovascular dis.	Peripheral artery dis.	PAD	1349	8	122622805	124001019	976	162	MDD_Als_2023	0.095841	-0.38269	0.59183	0.0091855	0	0.35902	0.668231	1.55902e-4	3.756524374777975e-4	9.99019e-5	8.25767e-5	8.302608661257607e-5	1.79447e-5	#8DD78DFF
PAD_2021_V2	Cardiovascular dis.	Peripheral artery dis.	PAD	1350	8	124001020	125453322	1022	181	MDD_Als_2023	0.390935	0.07488	0.74389	0.15283	0.00604	0.55338	0.0180477	2.35248e-4	1.0882574205128206e-6	1.00241e-7	1.30047e-4	3.4598133821138206e-8	1.86566e-9	#8DD78DFF
PAD_2021_V2	Cardiovascular dis.	Peripheral artery dis.	PAD	1352	8	126766828	128073654	1058	171	MDD_Als_2023	0.397688	-0.44072	1	0.158156	0	1	0.295252	6.23653e-5	0.0642402	0.0477022	5.3196e-5	0.00593327	0.00281967	#8DD78DFF
PAD_2021_V2	Cardiovascular dis.	Peripheral artery dis.	PAD	1357	8	132534637	133461551	936	127	MDD_Als_2023	0.722284	0.24019	1	0.521693	0.05872	1	0.00657066	9.00571e-5	0.00777888	0.00377453	7.43529e-5	6.95390879237288e-5	1.43895e-5	#8DD78DFF
PAD_2021_V2	Cardiovascular dis.	Peripheral artery dis.	PAD	1358	8	133461552	134509448	1182	184	MDD_Als_2023	0.175544	-0.24667	0.63572	0.0308156	0	0.40676	0.39566	1.96583e-4	3.271705888888889e-5	5.14633e-6	8.51019e-5	1.0074610097847359e-4	2.25696e-5	#8DD78DFF
PAD_2021_V2	Cardiovascular dis.	Peripheral artery dis.	PAD	1359	8	134509449	135313673	968	180	MDD_Als_2023	-0.0666066	-0.63555	0.44994	0.00443644	0	0.42928	0.781255	2.00634e-4	7.937831783132532e-5	1.55343e-5	6.15545e-5	0.00265387	0.00105643	#8DD78DFF
PAD_2021_V2	Cardiovascular dis.	Peripheral artery dis.	PAD	1360	8	135313674	136220342	929	136	MDD_Als_2023	0.431821	-0.24853	1	0.186469	0	1	0.199325	1.35094e-4	2.9187922675276754e-4	7.46311e-5	2.74561e-5	0.0623341	0.0461835	#8DD78DFF
PAD_2021_V2	Cardiovascular dis.	Peripheral artery dis.	PAD	1361	8	136220343	137527617	1210	127	MDD_Als_2023	0.863295	0.35696	1	0.745279	0.12742	1	0.00222428	1.71699e-4	4.278832692957746e-5	7.17518e-6	3.71385e-5	0.0192365	0.0116465	#8DD78DFF
PAD_2021_V2	Cardiovascular dis.	Peripheral artery dis.	PAD	1363	8	138564844	139404631	926	151	MDD_Als_2023	0.388226	-0.1937	1	0.150719	0	1	0.170342	1.09702e-4	0.00883922	0.00443522	6.48911e-5	8.206727090432503e-4	2.74517e-4	#8DD78DFF
PAD_2021_V2	Cardiovascular dis.	Peripheral artery dis.	PAD	1364	8	139404632	140355988	958	170	MDD_Als_2023	0.310921	-0.11774	0.82587	0.0966719	0	0.68205	0.147654	2.30422e-4	8.679079633699633e-6	1.11922e-6	7.10458e-5	6.143972535014007e-4	1.92319e-4	#8DD78DFF
PAD_2021_V2	Cardiovascular dis.	Peripheral artery dis.	PAD	1365	8	140355989	141527881	1016	176	MDD_Als_2023	0.0430138	-0.81284	0.89985	0.00185019	0	1	0.895141	1.15969e-4	0.00369701	0.00154726	4.12756e-5	0.0243397	0.0153188	#8DD78DFF
PAD_2021_V2	Cardiovascular dis.	Peripheral artery dis.	PAD	1367	8	142611890	143611461	596	132	MDD_Als_2023	0.534922	0.0457	1	0.286142	0.00661	1	0.0357039	1.28137e-4	0.00132008	4.46704e-4	6.37125e-5	5.701521030042919e-4	1.7472e-4	#8DD78DFF
PAD_2021_V2	Cardiovascular dis.	Peripheral artery dis.	PAD	1368	8	143611462	144934288	650	125	MDD_Als_2023	0.119892	-0.30632	0.56898	0.0143741	0	0.33324	0.563764	1.90974e-4	1.1712542229965156e-5	1.58786e-6	7.1832e-5	1.0122679378640776e-4	2.27632e-5	#8DD78DFF
PAD_2021_V2	Cardiovascular dis.	Peripheral artery dis.	PAD	1372	9	1103599	1874961	1174	192	MDD_Als_2023	-0.104056	-0.71013	0.43502	0.0108276	0	0.54015	0.678011	1.56837e-4	0.00119249	3.89234e-4	7.0781e-5	9.954765737913485e-4	3.42819e-4	#8DD78DFF
PAD_2021_V2	Cardiovascular dis.	Peripheral artery dis.	PAD	1373	9	1874962	2441120	675	185	MDD_Als_2023	-0.345118	-1	0.18085	0.119106	0	1	0.184233	1.27427e-4	0.00307579	0.0012277	7.13443e-5	7.313896375838926e-4	2.3888e-4	#8DD78DFF
PAD_2021_V2	Cardiovascular dis.	Peripheral artery dis.	PAD	1374	9	2441121	3079045	691	157	MDD_Als_2023	-0.0320712	-0.65596	0.55409	0.00102856	0	0.52689	0.902224	1.10545e-4	0.00419319	0.00181038	7.10332e-5	3.82363056402439e-4	1.09965e-4	#8DD78DFF
PAD_2021_V2	Cardiovascular dis.	Peripheral artery dis.	PAD	1375	9	3079046	4025355	846	195	MDD_Als_2023	-0.00633915	-0.51958	0.50227	4.01848e-5	0	0.37211	0.977366	1.21169e-4	0.00882156	0.0044212	1.32825e-4	4.305351859375e-8	2.41598e-9	#8DD78DFF
PAD_2021_V2	Cardiovascular dis.	Peripheral artery dis.	PAD	1376	9	4025356	4596614	810	187	MDD_Als_2023	-0.0197483	-0.63542	0.57042	3.89997e-4	0	0.51315	0.938941	1.23098e-4	0.00549759	0.00248781	7.97637e-5	2.423242261083744e-4	6.46977e-5	#8DD78DFF
PAD_2021_V2	Cardiovascular dis.	Peripheral artery dis.	PAD	1378	9	5437592	6859791	983	175	MDD_Als_2023	-0.113255	-0.91316	0.5708	0.0128267	0	0.97305	0.692725	1.86802e-4	7.161738357843138e-5	1.38025e-5	3.88753e-5	0.029319658739837398	0.0189606	#8DD78DFF
PAD_2021_V2	Cardiovascular dis.	Peripheral artery dis.	PAD	1380	9	7388203	8262303	1086	203	MDD_Als_2023	0.572624	-0.0064	1	0.327899	0	1	0.0512011	8.69982e-5	0.016776552374581942	0.00947792	7.25076e-5	9.764425663265307e-4	3.35612e-4	#8DD78DFF
PAD_2021_V2	Cardiovascular dis.	Peripheral artery dis.	PAD	1381	9	8262304	9170120	1127	210	MDD_Als_2023	-0.0755767	-0.32273	0.16637	0.00571184	0	0.10628	0.534936	4.05247e-4	6.219720596e-12	7.34497e-14	2.10724e-4	5.764046747058824e-15	4.29587e-17	#8DD78DFF
PAD_2021_V2	Cardiovascular dis.	Peripheral artery dis.	PAD	1386	9	12044916	12664858	644	103	MDD_Als_2023	0.247049	-0.5225	1	0.0610334	0	1	0.460486	7.82499e-5	0.018693798455284554	0.0108613	4.35949e-5	0.00509593	0.00232344	#8DD78DFF
PAD_2021_V2	Cardiovascular dis.	Peripheral artery dis.	PAD	1388	9	13512853	14244747	882	176	MDD_Als_2023	0.719158	0.35582	1	0.517188	0.12661	1	2.97863e-4	1.62496e-4	2.796489604868914e-4	7.05397e-5	1.17686e-4	2.667735319587629e-7	2.26892e-8	#8DD78DFF
PAD_2021_V2	Cardiovascular dis.	Peripheral artery dis.	PAD	1389	9	14244748	14902924	724	209	MDD_Als_2023	-0.0837074	-0.54496	0.34184	0.00700693	0	0.3189	0.675165	1.38364e-4	0.00332423	0.0013607	1.57656e-4	7.546861303030304e-10	2.18366e-11	#8DD78DFF
PAD_2021_V2	Cardiovascular dis.	Peripheral artery dis.	PAD	1390	9	14902925	15839403	645	135	MDD_Als_2023	-0.0154586	-0.60273	0.53174	2.38967e-4	0	0.47192	0.951809	1.3545e-4	6.006611903225807e-4	1.75914e-4	5.62797e-5	0.00176016	6.5729e-4	#8DD78DFF
PAD_2021_V2	Cardiovascular dis.	Peripheral artery dis.	PAD	1391	9	15839404	16658377	911	184	MDD_Als_2023	0.224258	-0.14571	0.62021	0.0502918	0	0.38466	0.223054	2.50372e-4	2.6102420134529143e-6	2.74957e-7	1.00191e-4	8.13581193548387e-6	1.21181e-6	#8DD78DFF
PAD_2021_V2	Cardiovascular dis.	Peripheral artery dis.	PAD	1392	9	16658378	17392382	744	108	MDD_Als_2023	0.290574	-0.43973	1	0.0844335	0	1	0.388684	7.68357e-5	0.0150572	0.00836434	4.15469e-5	0.00752592	0.00377121	#8DD78DFF
PAD_2021_V2	Cardiovascular dis.	Peripheral artery dis.	PAD	1393	9	17392383	17990565	679	107	MDD_Als_2023	-0.0375239	-1	0.88843	0.00140805	0	1	0.914455	9.5651e-5	0.00384002	0.00161981	3.05404e-5	0.032532875495376486	0.0215935	#8DD78DFF
PAD_2021_V2	Cardiovascular dis.	Peripheral artery dis.	PAD	1396	9	19463293	20483880	924	194	MDD_Als_2023	-0.324037	-0.96984	0.18052	0.105	0	0.94079	0.190357	1.30808e-4	0.0017856	6.47777e-4	7.75973e-5	4.193830209580838e-4	1.22818e-4	#8DD78DFF
PAD_2021_V2	Cardiovascular dis.	Peripheral artery dis.	PAD	1399	9	23091194	23859374	623	165	MDD_Als_2023	0.320953	0.03292	0.63279	0.103011	0.00234	0.40042	0.0337279	3.24599e-4	8.191118684210526e-11	1.4703e-12	1.19315e-4	1.3290273023255815e-7	1.00216e-8	#8DD78DFF
PAD_2021_V2	Cardiovascular dis.	Peripheral artery dis.	PAD	1401	9	24757730	25957606	1012	191	MDD_Als_2023	0.12524	-0.45613	0.76398	0.0156849	0	0.66577	0.622769	9.14538e-5	0.021754846293375395	0.0130303	1.12327e-4	1.322839088803089e-6	1.49883e-7	#8DD78DFF
PAD_2021_V2	Cardiovascular dis.	Peripheral artery dis.	PAD	1402	9	25957607	26747214	758	125	MDD_Als_2023	0.63658	0.03106	1	0.405234	0.00789	1	0.0416627	6.05004e-5	0.0303122	0.0193872	6.40191e-5	4.024659608433735e-4	1.17158e-4	#8DD78DFF
PAD_2021_V2	Cardiovascular dis.	Peripheral artery dis.	PAD	1404	9	27366480	28067454	745	134	MDD_Als_2023	-0.294462	-1	0.44486	0.0867076	0	1	0.382325	6.80722e-5	0.046329697625508814	0.0322519	6.02381e-5	9.425931595881595e-4	3.21085e-4	#8DD78DFF
PAD_2021_V2	Cardiovascular dis.	Peripheral artery dis.	PAD	1405	9	28067455	28766060	692	130	MDD_Als_2023	-0.00901177	-0.41805	0.38012	8.12119e-5	0	0.21277	0.96248	1.66247e-4	8.808782969837588e-5	1.79338e-5	1.06349e-4	1.6703291508379887e-7	1.31078e-8	#8DD78DFF
PAD_2021_V2	Cardiovascular dis.	Peripheral artery dis.	PAD	1407	9	29596502	30410078	727	78	MDD_Als_2023	-0.487031	-1	0.16577	0.237199	0	1	0.136969	9.18728e-5	0.00218279	8.17643e-4	3.02764e-5	0.017560183039647577	0.0104713	#8DD78DFF
PAD_2021_V2	Cardiovascular dis.	Peripheral artery dis.	PAD	1409	9	31115154	32253283	1231	80	MDD_Als_2023	0.445295	-0.33743	1	0.198287	0	1	0.223343	5.9458e-5	0.0262729	0.0162857	3.53762e-5	0.00857735	0.00443721	#8DD78DFF
PAD_2021_V2	Cardiovascular dis.	Peripheral artery dis.	PAD	1412	9	34704545	36749273	1047	169	MDD_Als_2023	0.349537	-0.03998	0.82465	0.122176	0	0.68005	0.0835829	2.58306e-4	1.0344558248175183e-7	6.6481e-9	6.74455e-5	8.561690378096479e-4	2.87892e-4	#8DD78DFF
PAD_2021_V2	Cardiovascular dis.	Peripheral artery dis.	PAD	1413	9	36749274	37687112	725	128	MDD_Als_2023	0.39043	0.12978	0.67651	0.152436	0.0169	0.45767	0.00507043	2.08937e-4	2.620962889570552e-7	2.01778e-8	2.09586e-4	1.5885209857142855e-19	4.8749e-22	#8DD78DFF
PAD_2021_V2	Cardiovascular dis.	Peripheral artery dis.	PAD	1414	9	37687113	38822977	793	160	MDD_Als_2023	-0.326112	-0.94363	0.17181	0.106349	0	0.89306	0.177913	1.53361e-4	5.360215726210351e-4	1.51573e-4	6.78913e-5	6.331070304709141e-4	2.00223e-4	#8DD78DFF
PAD_2021_V2	Cardiovascular dis.	Peripheral artery dis.	PAD	1418	9	70939678	72288878	939	146	MDD_Als_2023	1	0.15369	1	1	0.0361	1	0.0141157	7.65645e-5	0.040529214186369955	0.0275145	2.84957e-5	0.061717439608076005	0.0455531	#8DD78DFF
PAD_2021_V2	Cardiovascular dis.	Peripheral artery dis.	PAD	1421	9	74950319	76197744	940	89	MDD_Als_2023	-0.152306	-1	0.8086	0.0231972	0	1	0.687723	5.70117e-5	0.051511	0.0366928	4.04805e-5	0.00505765	0.0022949	#8DD78DFF
PAD_2021_V2	Cardiovascular dis.	Peripheral artery dis.	PAD	1424	9	78630916	79451035	812	195	MDD_Als_2023	-0.00362075	-0.56577	0.54911	1.31098e-5	0	0.47644	0.987748	3.16265e-4	4.9642115942028985e-9	1.618e-10	4.45237e-5	0.021346412642857145	0.0131017	#8DD78DFF
PAD_2021_V2	Cardiovascular dis.	Peripheral artery dis.	PAD	1427	9	81161598	82601465	1273	209	MDD_Als_2023	0.115826	-0.46507	0.80366	0.0134156	0	0.69997	0.650985	8.57399e-5	0.028663	0.0181158	1.24002e-4	3.7826108125e-7	3.44929e-8	#8DD78DFF
PAD_2021_V2	Cardiovascular dis.	Peripheral artery dis.	PAD	1428	9	82601466	83455502	1011	114	MDD_Als_2023	-0.152849	-0.97817	0.54478	0.0233627	0	1	0.609876	6.40194e-5	0.038717959308885753	0.0259238	7.66006e-5	2.3838702126582275e-5	4.12463e-6	#8DD78DFF
PAD_2021_V2	Cardiovascular dis.	Peripheral artery dis.	PAD	1429	9	83455503	85135751	1101	185	MDD_Als_2023	0.0432396	-0.83184	0.94008	0.00186966	0	1	0.896976	8.39457e-5	0.021800095271867614	0.0130677	5.33443e-5	0.00697198	0.00343182	#8DD78DFF
PAD_2021_V2	Cardiovascular dis.	Peripheral artery dis.	PAD	1430	9	85135752	86769886	1364	192	MDD_Als_2023	0.367912	0.09015	0.67488	0.135359	0.00867	0.45546	0.0120515	2.94879e-4	4.305233129629629e-8	2.19634e-9	1.62317e-4	1.0974620919999999e-10	2.40566e-12	#8DD78DFF
PAD_2021_V2	Cardiovascular dis.	Peripheral artery dis.	PAD	1436	9	91643256	92500277	554	113	MDD_Als_2023	0.138128	-0.31168	0.60251999999999994	0.0190792	0	0.36967	0.516314	1.92137e-4	5.4750269098039226e-6	6.58779e-7	6.39766e-5	2.429377180327869e-4	6.4968e-5	#8DD78DFF
PAD_2021_V2	Cardiovascular dis.	Peripheral artery dis.	PAD	1437	9	92500278	93441050	706	117	MDD_Als_2023	0.114404	-0.79608	1	0.0130883	0	1	0.750659	8.5995400000000007e-05	0.014104042157031923	0.00772158	3.52466e-5	0.020995316022889843	0.0128678	#8DD78DFF
PAD_2021_V2	Cardiovascular dis.	Peripheral artery dis.	PAD	1441	9	95854926	96670171	716	86	MDD_Als_2023	0.4874	0.02434	1	0.237558	0.00397	1	0.0402753	9.0929e-5	0.00693071	0.0033033	9.51461e-5	4.305351859375e-8	2.41283e-9	#8DD78DFF
PAD_2021_V2	Cardiovascular dis.	Peripheral artery dis.	PAD	1443	9	97418634	98885862	851	125	MDD_Als_2023	0.0572119	-0.45967	0.59335	0.0032732	0	0.40792	0.810122	1.23187e-4	6.942449476190476e-4	2.06601e-4	6.8992e-5	1.7282776842105264e-4	4.3188e-5	#8DD78DFF
PAD_2021_V2	Cardiovascular dis.	Peripheral artery dis.	PAD	1444	9	98885863	100310517	665	103	MDD_Als_2023	-0.0423478	-1	1	0.00179334	0	1	0.928531	5.25245e-5	0.065667	0.0490409	2.66126e-5	0.0477066	0.0338192	#8DD78DFF
PAD_2021_V2	Cardiovascular dis.	Peripheral artery dis.	PAD	1445	9	100310518	101596750	1037	179	MDD_Als_2023	-0.273736	-1	0.29717	0.0749316	0	1	0.317296	1.79747e-4	8.334830619047617e-5	1.6518e-5	4.43713e-5	0.0174753	0.0103963	#8DD78DFF
PAD_2021_V2	Cardiovascular dis.	Peripheral artery dis.	PAD	1446	9	101596751	103165725	972	125	MDD_Als_2023	-0.0371498	-0.84665	0.7052	0.00138011	0	1	0.904163	1.83098e-4	5.961130023076924e-6	7.32118e-7	2.66483e-5	0.061868945670225384	0.0457251	#8DD78DFF
PAD_2021_V2	Cardiovascular dis.	Peripheral artery dis.	PAD	1448	9	104222849	105043411	959	122	MDD_Als_2023	0.716067	0.06568	1	0.512751	0.01303	1	0.0364106	7.37573e-5	0.019345176755447942	0.011322	4.41976e-5	0.0072965	0.00362106	#8DD78DFF
PAD_2021_V2	Cardiovascular dis.	Peripheral artery dis.	PAD	1451	9	107061020	108203095	1178	157	MDD_Als_2023	-0.824329	-1	-0.15991	0.679519	0.0297	1	0.0221849	1.17316e-4	0.00354046	0.00146669	3.17943e-5	0.0505064	0.0362247	#8DD78DFF
PAD_2021_V2	Cardiovascular dis.	Peripheral artery dis.	PAD	1452	9	108203096	109150717	644	84	MDD_Als_2023	0.654063	-0.09682	1	0.427799	0	1	0.0749834	6.06077e-5	0.029149279925650556	0.0185082	3.65504e-5	0.0076708	0.00389352	#8DD78DFF
PAD_2021_V2	Cardiovascular dis.	Peripheral artery dis.	PAD	1453	9	109150718	110630150	1229	231	MDD_Als_2023	0.160468	-0.13384	0.46429	0.0257499	0	0.21556	0.268231	3.16513e-4	1.3642891722891565e-8	5.34889e-10	1.62446e-4	1.0058019913043478e-9	3.04254e-11	#8DD78DFF
PAD_2021_V2	Cardiovascular dis.	Peripheral artery dis.	PAD	1461	9	116159541	117054909	856	173	MDD_Als_2023	0.522654	-0.03537	1	0.273167	0	1	0.0742958	1.75123e-4	4.040795894736842e-4	1.08798e-4	4.22198e-5	0.021138788420300217	0.012965	#8DD78DFF
PAD_2021_V2	Cardiovascular dis.	Peripheral artery dis.	PAD	1463	9	117989018	119001227	769	106	MDD_Als_2023	-0.0575648	-1	0.87089	0.00331371	0	1	0.87168	1.04028e-4	0.00440293	0.00193005	2.91098e-5	0.0366303	0.0247628	#8DD78DFF
PAD_2021_V2	Cardiovascular dis.	Peripheral artery dis.	PAD	1464	9	119001228	119890464	867	151	MDD_Als_2023	0.0736995	-0.27672	0.42958	0.00543161	0	0.19017	0.66214	0.000198401	2.622816540880503e-5	3.93855e-6	1.4458e-4	1.8527554096153844e-10	4.22373e-12	#8DD78DFF
PAD_2021_V2	Cardiovascular dis.	Peripheral artery dis.	PAD	1465	9	119890465	121008529	1188	145	MDD_Als_2023	0.234649	-0.07751	0.56561	0.05506	0	0.31992	0.140307	4.37597e-4	1.776808685e-17	3.35722e-20	7.68504e-5	9.714500610236219e-5	2.16351e-5	#8DD78DFF
PAD_2021_V2	Cardiovascular dis.	Peripheral artery dis.	PAD	1466	9	121008530	122677719	1527	186	MDD_Als_2023	0.60074	0.27754	1	0.360888	0.07703	1	6.75372e-4	1.47808e-4	0.00214197	8.0134e-4	2.34585e-4	9.4209862e-19	3.30416e-21	#8DD78DFF
PAD_2021_V2	Cardiovascular dis.	Peripheral artery dis.	PAD	1467	9	122677720	124119883	821	126	MDD_Als_2023	0.455066	-0.40266	1	0.207085	0	1	0.256713	6.87366e-5	0.0397746	0.026846	3.53628e-5	0.0233243	0.0145406	#8DD78DFF
PAD_2021_V2	Cardiovascular dis.	Peripheral artery dis.	PAD	1470	9	126092932	127184582	800	127	MDD_Als_2023	-0.577532	-1	-0.13607	0.333543	0.01962	1	0.0144317	1.44322e-4	2.7665893358348964e-4	6.96548e-5	6.58899e-5	2.98216066192733e-4	8.27579e-5	#8DD78DFF
PAD_2021_V2	Cardiovascular dis.	Peripheral artery dis.	PAD	1471	9	127184583	128785782	540	75	MDD_Als_2023	0.780858	0.16131	1	0.609739	0.03307	1	0.0213288	1.01197e-4	0.00166901	5.98383e-4	2.7616e-5	0.025370103726708074	0.0161163	#8DD78DFF
PAD_2021_V2	Cardiovascular dis.	Peripheral artery dis.	PAD	1472	9	128785783	129617771	698	161	MDD_Als_2023	-0.298763	-1	0.35682	0.0892596	0	1	0.32924	1.74539e-4	1.880447171597633e-4	4.50348e-5	3.49408e-5	0.0380184	0.0258845	#8DD78DFF
PAD_2021_V2	Cardiovascular dis.	Peripheral artery dis.	PAD	1474	9	130902728	132193798	658	126	MDD_Als_2023	0.143534	-0.80246	1	0.020602	0	1	0.689879	1.13738e-4	0.00180821	6.58541e-4	2.6712e-5	0.0595727	0.0436936	#8DD78DFF
PAD_2021_V2	Cardiovascular dis.	Peripheral artery dis.	PAD	1475	9	132193799	132999452	550	133	MDD_Als_2023	0.204686	-0.18488	0.62798	0.0418962	0	0.39496	0.288914	1.4152e-4	5.876812520193862e-4	1.71759e-4	1.28657e-4	1.5206046394736843e-9	5.06646e-11	#8DD78DFF
PAD_2021_V2	Cardiovascular dis.	Peripheral artery dis.	PAD	126	1	168179087	169521551	1133	167	MDD_Als_2023	-0.094506	-0.40623	0.21597	0.00893139	0	0.16595	0.536067	2.98494e-4	9.934893417721519e-9	3.7074e-10	1.30697e-4	1.2219914932038835e-8	5.51798e-10	#8DD78DFF
PAD_2021_V2	Cardiovascular dis.	Peripheral artery dis.	PAD	131	1	173582512	175385220	704	73	MDD_Als_2023	0.228812	-0.24616	0.74228	0.0523548	0	0.55719	0.320097	1.4773e-4	2.4995807563291138e-5	3.73107e-6	5.26237e-5	3.276515939157566e-4	9.20757e-5	#8DD78DFF
PAD_2021_V2	Cardiovascular dis.	Peripheral artery dis.	PAD	133	1	176449097	177746472	946	109	MDD_Als_2023	0.474434	-0.03024	1	0.225087	0	1	0.0730145	8.38514e-5	0.012117218455428066	0.00648503	7.89111e-5	1.150495393258427e-5	1.7956e-6	#8DD78DFF
PAD_2021_V2	Cardiovascular dis.	Peripheral artery dis.	PAD	135	1	178915114	180221608	962	106	MDD_Als_2023	0.628264	0.08577	1	0.394716	0.01118	1	0.02977	1.14879e-4	0.00151223	5.33274e-4	4.40529e-5	0.00517643	0.00237279	#8DD78DFF
PAD_2021_V2	Cardiovascular dis.	Peripheral artery dis.	PAD	137	1	181324206	182420540	768	133	MDD_Als_2023	0.518882	-0.06448	1	0.269239	0	1	0.0820912	1.69246e-4	5.472428417754569e-5	9.90052e-6	3.31267e-5	0.034455788808900524	0.0230813	#8DD78DFF
PAD_2021_V2	Cardiovascular dis.	Peripheral artery dis.	PAD	138	1	182420541	183920616	1035	136	MDD_Als_2023	0.0633936	-0.97762	1	0.00401875	0	1	0.867699	1.06823e-4	0.00561209	0.00255818	2.75914e-5	0.0622918	0.0460976	#8DD78DFF
PAD_2021_V2	Cardiovascular dis.	Peripheral artery dis.	PAD	140	1	184953090	186179447	406	85	MDD_Als_2023	-0.4283	-1	0.37538	0.183441	0	1	0.246031	7.96771e-5	0.012394515035087721	0.00667442	2.95366e-5	0.022751327343199436	0.0141535	#8DD78DFF
PAD_2021_V2	Cardiovascular dis.	Peripheral artery dis.	PAD	145	1	189904638	191419275	1161	92	MDD_Als_2023	0.695271	0.08383	1	0.483402	0.01329	1	0.0332634	1.34502e-4	2.6612774924242424e-4	6.63748e-5	2.6195e-5	0.0395505	0.0271723	#8DD78DFF
PAD_2021_V2	Cardiovascular dis.	Peripheral artery dis.	PAD	146	1	191419276	192468373	692	87	MDD_Als_2023	0.241017	-0.40755	1	0.058089	0	1	0.415593	1.18814e-4	5.363384216666667e-4	1.52009e-4	3.44078e-5	0.0119359	0.0066142	#8DD78DFF
PAD_2021_V2	Cardiovascular dis.	Peripheral artery dis.	PAD	147	1	192468374	193575516	613	87	MDD_Als_2023	-0.585996	-1	0.44531	0.343392	0	1	0.221673	5.09857e-5	0.0533816	0.0384791	2.26585e-5	0.0615036	0.0452716	#8DD78DFF
PAD_2021_V2	Cardiovascular dis.	Peripheral artery dis.	PAD	1476	9	132999453	134141936	640	181	MDD_Als_2023	-0.12076	-0.82661	0.5036	0.014583	0	0.74286	0.667724	1.2022e-4	0.00298049	0.00118183	5.76025e-5	0.00407872	0.00177561	#8DD78DFF
PAD_2021_V2	Cardiovascular dis.	Peripheral artery dis.	PAD	1478	9	135135888	136042490	726	150	MDD_Als_2023	-0.156908	-0.69632	0.31883	0.0246201	0	0.49027	0.493919	1.24849e-4	0.00156484	5.55862e-4	8.74613e-5	1.904658760416667e-5	3.20644e-6	#8DD78DFF
PAD_2021_V2	Cardiovascular dis.	Peripheral artery dis.	PAD	1479	9	136042491	136770926	458	140	MDD_Als_2023	-0.102061	-0.66878	0.41352	0.0104164	0	0.48966	0.67461	1.75839e-4	6.042936303797468e-5	1.12752e-5	5.4174e-5	0.00264488	0.00104937	#8DD78DFF
PAD_2021_V2	Cardiovascular dis.	Peripheral artery dis.	PAD	1480	9	136770927	137593527	530	152	MDD_Als_2023	0.100959	-0.73899	1	0.0101926	0	1	0.763823	8.29054e-5	0.0316578	0.0204871	5.52932e-5	0.00340675	0.00144126	#8DD78DFF
PAD_2021_V2	Cardiovascular dis.	Peripheral artery dis.	PAD	1481	9	137593528	138202112	670	188	MDD_Als_2023	-0.252608	-0.97393	0.25805	0.0638107	0	0.97833	0.303608	9.36611e-5	0.021878778267716534	0.0131252	1.26529e-4	8.821424650306748e-8	6.28632e-9	#8DD78DFF
PAD_2021_V2	Cardiovascular dis.	Peripheral artery dis.	PAD	1482	9	138202113	138995791	469	157	MDD_Als_2023	-0.313231	-0.9147	0.17536	0.0981135	0	0.83702	0.188772	1.53021e-4	6.982499433070866e-4	2.09272e-4	7.2002e-5	2.983119862776025e-4	8.29153e-5	#8DD78DFF
PAD_2021_V2	Cardiovascular dis.	Peripheral artery dis.	PAD	1483	9	138995792	140097759	415	126	MDD_Als_2023	0.631517	0.24228	1	0.398814	0.05887	1	0.00317233	1.21792e-4	0.00106179	3.37547e-4	1.02306e-4	2.9565117817258885e-7	2.55341e-8	#8DD78DFF
PAD_2021_V2	Cardiovascular dis.	Peripheral artery dis.	PAD	1484	9	140097760	141146682	226	61	MDD_Als_2023	0.649328	0.17551	1	0.421626	0.03154	1	0.0122632	1.15238e-4	1.5058823326359833e-4	3.40015e-5	4.26633e-5	0.00100683	3.4738e-4	#8DD78DFF
PAD_2021_V2	Cardiovascular dis.	Peripheral artery dis.	PAD	1486	10	1329233	1872960	604	145	MDD_Als_2023	-0.1147	-0.67808	0.41847	0.0131562	0	0.4804	0.63526	1.68864e-4	6.722103811881188e-5	1.28282e-5	5.63837e-5	0.00244269	9.60583e-4	#8DD78DFF
PAD_2021_V2	Cardiovascular dis.	Peripheral artery dis.	PAD	1488	10	2637066	3225336	762	150	MDD_Als_2023	0.445601	-0.26811	1	0.19856	0	1	0.19558	8.19571e-5	0.024723442944785276	0.0152288	4.82807e-5	0.00759016	0.00382669	#8DD78DFF
PAD_2021_V2	Cardiovascular dis.	Peripheral artery dis.	PAD	1489	10	3225337	3880322	698	134	MDD_Als_2023	0.00737505	-0.78515	0.7917	5.43913e-5	0	1	0.981302	9.32795e-5	0.0108839	0.0056759	4.87415e-5	0.00517643	0.00237376	#8DD78DFF
PAD_2021_V2	Cardiovascular dis.	Peripheral artery dis.	PAD	1490	10	3880323	4813182	978	174	MDD_Als_2023	-0.179898	-1	0.61985	0.0323632	0	1	0.595091	9.06557e-5	0.0213659	0.0127422	5.10082e-5	0.00796439	0.00406774	#8DD78DFF
PAD_2021_V2	Cardiovascular dis.	Peripheral artery dis.	PAD	1492	10	5396243	6234718	665	173	MDD_Als_2023	0.0174925	-0.59067	0.62278	3.05987e-4	0	0.5776	0.944756	2.57974e-4	2.4380783333333334e-7	1.83115e-8	4.08417e-5	0.023703524964936884	0.0148186	#8DD78DFF
PAD_2021_V2	Cardiovascular dis.	Peripheral artery dis.	PAD	1493	10	6234719	6897037	711	163	MDD_Als_2023	0.387918	-0.16592	1	0.15048	0	1	0.151481	1.46318e-4	5.854414246353322e-4	1.70627e-4	5.16678e-5	0.00600682	0.00285989	#8DD78DFF
PAD_2021_V2	Cardiovascular dis.	Peripheral artery dis.	PAD	1494	10	6897038	7659872	840	182	MDD_Als_2023	0.115726	-0.58068	0.90126	0.0133926	0	0.91451	0.695098	8.62704e-5	0.020089108653846156	0.0118357	7.23919e-5	6.334870179806361e-4	2.00794e-4	#8DD78DFF
PAD_2021_V2	Cardiovascular dis.	Peripheral artery dis.	PAD	1495	10	7659873	8771920	1226	208	MDD_Als_2023	0.621024	0.2469	1	0.385671	0.06096	1	0.00274235	1.72756e-4	5.461052520729685e-4	1.55519e-4	1.14215e-4	2.405383498220641e-6	2.96323e-7	#8DD78DFF
PAD_2021_V2	Cardiovascular dis.	Peripheral artery dis.	PAD	1496	10	8771921	10081279	1179	144	MDD_Als_2023	-0.108444	-0.82245	0.50065	0.0117601	0	0.74233	0.691107	1.05785e-4	0.00734458	0.00353178	6.66716e-5	4.510889331352154e-4	1.33092e-4	#8DD78DFF
PAD_2021_V2	Cardiovascular dis.	Peripheral artery dis.	PAD	1500	10	12581572	13208061	659	164	MDD_Als_2023	-0.00502854	-0.45237	0.43773	2.52862e-5	0	0.26404	0.980952	1.82336e-4	4.6708096e-5	8.05312e-6	8.08124e-5	1.1064382341650671e-4	2.5272e-5	#8DD78DFF
PAD_2021_V2	Cardiovascular dis.	Peripheral artery dis.	PAD	1501	10	13208062	14008135	727	183	MDD_Als_2023	0.39917	-0.10985	1	0.159337	0	1	0.114216	1.68086e-4	1.9987178137254903e-4	4.81505e-5	5.83496e-5	0.00396527	0.00171927	#8DD78DFF
PAD_2021_V2	Cardiovascular dis.	Peripheral artery dis.	PAD	1502	10	14008136	14820755	1043	184	MDD_Als_2023	0.139776	-0.53527	0.92482	0.0195374	0	0.97034	0.635863	1.04045e-4	0.00808236	0.00397055	6.00975e-5	0.00326173	0.00137133	#8DD78DFF
PAD_2021_V2	Cardiovascular dis.	Peripheral artery dis.	PAD	1504	10	15946678	17065860	998	169	MDD_Als_2023	-0.371006	-0.86047	0.02492	0.137646	0	0.74042	0.0694937	1.40606e-4	8.078360232919254e-4	2.45747e-4	1.16457e-4	2.5558664712041885e-7	2.14016e-8	#8DD78DFF
PAD_2021_V2	Cardiovascular dis.	Peripheral artery dis.	PAD	1505	10	17065861	18529742	1063	174	MDD_Als_2023	0.443147	0.00186	1	0.196379	0.00249	1	0.0488424	2.33009e-4	2.671434051948052e-6	2.8678e-7	6.04951e-5	0.00280179	0.00113865	#8DD78DFF
PAD_2021_V2	Cardiovascular dis.	Peripheral artery dis.	PAD	1506	10	18529743	19421514	930	132	MDD_Als_2023	-0.263386	-1	0.42067	0.069372	0	1	0.40451	1.66396e-4	4.031524071428572e-5	6.66525e-6	2.80481e-5	0.0573523	0.0418388	#8DD78DFF
PAD_2021_V2	Cardiovascular dis.	Peripheral artery dis.	PAD	1508	10	19965625	20616432	667	112	MDD_Als_2023	0.405225	-0.33784	1	0.164207	0	1	0.246531	6.77935e-5	0.032623	0.0212042	4.66226e-5	0.00425825	0.0018631	#8DD78DFF
PAD_2021_V2	Cardiovascular dis.	Peripheral artery dis.	PAD	1509	10	20616433	21477692	856	133	MDD_Als_2023	-0.223819	-0.66528	0.16541	0.0500951	0	0.4426	0.256024	1.73642e-4	4.7433317411444145e-5	8.22297e-6	9.4493e-5	2.2913793705035968e-6	2.79265e-7	#8DD78DFF
PAD_2021_V2	Cardiovascular dis.	Peripheral artery dis.	PAD	1512	10	24489448	25577761	733	162	MDD_Als_2023	0.339806	-0.34644	1	0.115468	0	1	0.2759	1.22759e-4	0.00365112	0.00152633	4.37074e-5	0.014075287138437743	0.00797867	#8DD78DFF
PAD_2021_V2	Cardiovascular dis.	Peripheral artery dis.	PAD	1516	10	27669567	28734422	942	118	MDD_Als_2023	-0.0406663	-1	0.96973	0.00165375	0	1	0.913472	8.91077e-5	0.0103339	0.00535	3.01948e-5	0.0385479	0.0262788	#8DD78DFF
PAD_2021_V2	Cardiovascular dis.	Peripheral artery dis.	PAD	1518	10	29393750	30000223	684	134	MDD_Als_2023	-0.521397	-1	0.23112	0.271855	0	1	0.155586	1.13709e-4	0.0061554	0.00286399	3.0436e-5	0.043617055191944615	0.0303847	#8DD78DFF
PAD_2021_V2	Cardiovascular dis.	Peripheral artery dis.	PAD	1519	10	30000224	30919469	870	158	MDD_Als_2023	0.232187	-0.64838	1	0.0539107	0	1	0.51466	9.68353e-5	0.020102686228983188	0.0118603	4.24034e-5	0.016178537434161023	0.00942625	#8DD78DFF
PAD_2021_V2	Cardiovascular dis.	Peripheral artery dis.	PAD	1520	10	30919470	32457293	1094	128	MDD_Als_2023	0.538648	-0.29706	1	0.290141	0	1	0.173157	6.31895e-5	0.0539403	0.0389583	4.13301e-5	0.0113328	0.00621041	#8DD78DFF
PAD_2021_V2	Cardiovascular dis.	Peripheral artery dis.	PAD	1522	10	33655459	35178224	1277	189	MDD_Als_2023	-0.376299	-0.80368	-0.02476	0.141601	0.00259	0.64591	0.044286	2.10421e-4	1.008558387900356e-5	1.33406e-6	1.05195e-4	4.892996845425867e-6	6.75778e-7	#8DD78DFF
PAD_2021_V2	Cardiovascular dis.	Peripheral artery dis.	PAD	1523	10	35178225	36475838	855	112	MDD_Als_2023	-0.376783	-1	0.40608	0.141965	0	1	0.302597	5.29516e-5	0.0542662	0.0392193	4.93232e-5	0.00272874	0.00109939	#8DD78DFF
PAD_2021_V2	Cardiovascular dis.	Peripheral artery dis.	PAD	1527	10	42392743	42984427	94	16	MDD_Als_2023	1	0.33253	1	1	0.12043	1	0.0103418	3.51215e-5	0.016188514295302017	0.00911512	1.41093e-5	0.0245149	0.0154548	#8DD78DFF
PAD_2021_V2	Cardiovascular dis.	Peripheral artery dis.	PAD	1535	10	53129610	53919161	813	123	MDD_Als_2023	0.672404	-0.0336	1	0.452127	0	1	0.0643148	7.83232e-5	0.023943188262548265	0.0146464	3.98945e-5	0.012648617607505864	0.00709232	#8DD78DFF
PAD_2021_V2	Cardiovascular dis.	Peripheral artery dis.	PAD	1541	10	58809134	59822946	1134	74	MDD_Als_2023	0.106762	-0.81831	1	0.0113982	0	1	0.763433	4.78315e-5	0.053136561180327876	0.0382597	4.78574e-5	7.557895813333333e-4	2.48506e-4	#8DD78DFF
PAD_2021_V2	Cardiovascular dis.	Peripheral artery dis.	PAD	1544	10	62626466	64069687	1047	144	MDD_Als_2023	0.50155400000000006	0.12487	1	0.251556	0.01608	1	0.0115116	3.20635e-4	9.578037999999999e-12	1.31206e-13	5.46197e-5	0.00284409	0.00116457	#8DD78DFF
PAD_2021_V2	Cardiovascular dis.	Peripheral artery dis.	PAD	1545	10	64069688	65400431	964	110	MDD_Als_2023	-0.146744	-0.67554	0.31612	0.0215338	0	0.47268	0.497715	2.74445e-4	1.6854760125e-10	3.18465e-12	4.35381e-5	0.00588255	0.00278229	#8DD78DFF
PAD_2021_V2	Cardiovascular dis.	Peripheral artery dis.	PAD	1552	10	71050505	71672997	760	183	MDD_Als_2023	0.182892	-0.22223	0.60031	0.0334496	0	0.36163	0.347076	3.01902e-4	1.606135136904762e-8	6.37295e-10	7.19333e-5	7.277280296096904e-4	2.37046e-4	#8DD78DFF
PAD_2021_V2	Cardiovascular dis.	Peripheral artery dis.	PAD	1554	10	72659224	73514214	916	211	MDD_Als_2023	0.0408594	-0.4866	0.58321	0.00166949	0	0.40824	0.864219	1.53671e-4	0.00150374	5.28474e-4	8.44023e-5	2.368497205930807e-4	6.29836e-5	#8DD78DFF
PAD_2021_V2	Cardiovascular dis.	Peripheral artery dis.	PAD	1555	10	73514215	75694023	806	96	MDD_Als_2023	0.4107	-0.22753	1	0.168674	0	1	0.194149	1.0008e-4	0.00326467	0.0013302	3.69063e-5	0.010957358341384863	0.00596626	#8DD78DFF
PAD_2021_V2	Cardiovascular dis.	Peripheral artery dis.	PAD	1557	10	77144962	78665481	1067	144	MDD_Als_2023	0.375238	-0.04974	0.88236	0.140803	0	0.77921	0.0800092	1.91959e-4	2.9810770364741644e-5	4.61887e-6	7.26932e-5	1.8787120599315067e-4	4.8097e-5	#8DD78DFF
PAD_2021_V2	Cardiovascular dis.	Peripheral artery dis.	PAD	1558	10	78665482	79952996	1125	168	MDD_Als_2023	0.140933	-0.51497	0.92287	0.0198621	0	0.93087	0.628802	8.32472e-5	0.024545493087557605	0.0150889	7.64855e-5	2.1492097436762224e-4	5.58738e-5	#8DD78DFF
PAD_2021_V2	Cardiovascular dis.	Peripheral artery dis.	PAD	1559	10	79952997	81190573	1227	233	MDD_Als_2023	-0.115656	-0.52245	0.27587	0.0133763	0	0.27923	0.538403	1.88376e-4	1.6450608340163933e-4	3.78454e-5	1.31381e-4	2.992960005050505e-7	2.59801e-8	#8DD78DFF
PAD_2021_V2	Cardiovascular dis.	Peripheral artery dis.	PAD	1572	10	92911507	94503299	746	95	MDD_Als_2023	0.020802	-0.39854	0.45162	4.32724e-4	0	0.24768	0.917005	1.47646e-4	4.8304504459459465e-5	8.42087e-6	8.51875e-5	1.1485980080321287e-6	1.25384e-7	#8DD78DFF
PAD_2021_V2	Cardiovascular dis.	Peripheral artery dis.	PAD	1573	10	94503300	95528160	874	147	MDD_Als_2023	-0.101841	-0.83523	0.55699	0.0103715	0	0.77539	0.722918	8.54609e-5	0.00912374	0.00462436	6.11389e-5	0.00119212	4.20194e-4	#8DD78DFF
PAD_2021_V2	Cardiovascular dis.	Peripheral artery dis.	PAD	1575	10	97040173	98005994	795	109	MDD_Als_2023	-0.0171811	-0.70887	0.65007	2.95191e-4	0	0.70185	0.951534	1.14385e-4	0.00147749	5.17856e-4	4.61401e-5	0.00435387	0.00191639	#8DD78DFF
PAD_2021_V2	Cardiovascular dis.	Peripheral artery dis.	PAD	1576	10	98005995	99367800	889	167	MDD_Als_2023	0.123741	-0.28532	0.5494	0.0153119	0	0.30621	0.528896	1.62833e-4	1.5755388985507244e-4	3.59464e-5	1.07339e-4	1.0542929757085022e-6	1.14165e-7	#8DD78DFF
PAD_2021_V2	Cardiovascular dis.	Peripheral artery dis.	PAD	1577	10	99367801	100337830	773	137	MDD_Als_2023	-0.0557017	-0.88451	0.71338	0.00310268	0	1	0.858963	9.80345e-5	0.00905285	0.00457896	4.85034e-5	0.00588255	0.00278267	#8DD78DFF
PAD_2021_V2	Cardiovascular dis.	Peripheral artery dis.	PAD	1579	10	101271452	102509298	675	103	MDD_Als_2023	-0.0650681	-0.67555	0.50596	0.00423386	0	0.52714	0.798603	1.75259e-4	1.0775974125874128e-5	1.4558e-6	4.07398e-5	0.00759016	0.00382389	#8DD78DFF
PAD_2021_V2	Cardiovascular dis.	Peripheral artery dis.	PAD	1580	10	102509299	104206837	705	130	MDD_Als_2023	0.0691965	-0.43476	0.59226	0.00478816	0	0.40048	0.759101	9.44649e-5	0.00905285	0.00457988	1.24116e-4	3.456239367816092e-9	1.31825e-10	#8DD78DFF
PAD_2021_V2	Cardiovascular dis.	Peripheral artery dis.	PAD	1581	10	104206838	106142283	1113	134	MDD_Als_2023	0.601405	0.20314	1	0.361689	0.04136	1	0.00605813	1.05007e-4	0.00681857	0.00324341	1.34629e-4	4.728165050847458e-10	1.22298e-11	#8DD78DFF
PAD_2021_V2	Cardiovascular dis.	Peripheral artery dis.	PAD	1585	10	109579150	110358382	728	95	MDD_Als_2023	0.0611113	-0.68272	0.87629	0.00373459	0	1	0.841608	6.15992e-5	0.035957434695340504	0.0236942	6.85169e-5	4.869315218262807e-5	9.58493e-6	#8DD78DFF
PAD_2021_V2	Cardiovascular dis.	Peripheral artery dis.	PAD	1586	10	110358383	112164981	1257	130	MDD_Als_2023	-0.234326	-0.76699	0.22526	0.0549085	0	0.59843	0.306458	1.95733e-4	1.3128795870307168e-5	1.81707e-6	5.73482e-5	0.00141353	5.11815e-4	#8DD78DFF
PAD_2021_V2	Cardiovascular dis.	Peripheral artery dis.	PAD	1588	10	113117616	114255954	1030	121	MDD_Als_2023	-0.00503901	-0.79045	0.75648	2.53916e-5	0	0.92014	0.986988	1.37867e-4	0.00120235	3.9359e-4	3.71237e-5	0.018435261135371177	0.0111048	#8DD78DFF
PAD_2021_V2	Cardiovascular dis.	Peripheral artery dis.	PAD	1589	10	114255955	115588903	1131	209	MDD_Als_2023	0.0775133	-0.31997	0.48308	0.00600831	0	0.2501	0.686285	1.50406e-4	3.53936461981982e-4	9.27892e-5	1.30746e-4	1.1640093245508983e-7	8.52212e-9	#8DD78DFF
PAD_2021_V2	Cardiovascular dis.	Peripheral artery dis.	PAD	1590	10	115588904	116845213	871	138	MDD_Als_2023	-0.119084	-0.88893	0.53698	0.014181	0	0.90812	0.6742	1.79853e-4	4.485409966573816e-5	7.60634e-6	3.64696e-5	0.0245875	0.0155329	#8DD78DFF
PAD_2021_V2	Cardiovascular dis.	Peripheral artery dis.	PAD	1592	10	118416050	119528730	806	163	MDD_Als_2023	0.297571	-0.46179	1	0.0885484	0	1	0.384148	7.68429e-5	0.0335243	0.021885	5.53035e-5	0.00412416	0.0017972	#8DD78DFF
PAD_2021_V2	Cardiovascular dis.	Peripheral artery dis.	PAD	1593	10	119528731	120592839	830	164	MDD_Als_2023	-0.256223	-0.63378	0.09036	0.0656503	0	0.40168	0.145868	2.74974e-4	2.5212772087912086e-8	1.08378e-9	9.08149e-5	1.8957075352480418e-5	3.18306e-6	#8DD78DFF
PAD_2021_V2	Cardiovascular dis.	Peripheral artery dis.	PAD	1598	10	124894143	125798319	843	170	MDD_Als_2023	-0.0261072	-0.62818	0.56599	6.81586e-4	0	0.51899	0.91958	1.20426e-4	0.00299646	0.00119179	7.09679e-5	5.99504628169014e-4	1.86363e-4	#8DD78DFF
PAD_2021_V2	Cardiovascular dis.	Peripheral artery dis.	PAD	1599	10	125798320	126875816	840	176	MDD_Als_2023	-0.0472232	-0.84833	0.68016	0.00223003	0	0.9642	0.870863	1.84849e-4	3.829273653179191e-5	6.25852e-6	3.68379e-5	0.0378911	0.025748	#8DD78DFF
PAD_2021_V2	Cardiovascular dis.	Peripheral artery dis.	PAD	1601	10	127997709	129134738	945	171	MDD_Als_2023	0.42108	0.0171	0.91732	0.177309	0.00325	0.84147	0.0434624	1.51421e-4	3.13776621978022e-4	8.09268e-5	9.90052e-5	6.5235424939393945e-6	9.43783e-7	#8DD78DFF
PAD_2021_V2	Cardiovascular dis.	Peripheral artery dis.	PAD	1602	10	129134739	129831969	824	178	MDD_Als_2023	-0.431718	-1	0.19184	0.186381	0	1	0.154565	1.97189e-4	3.7556262903225805e-5	6.04945e-6	3.3646e-5	0.0510206	0.0366606	#8DD78DFF
PAD_2021_V2	Cardiovascular dis.	Peripheral artery dis.	PAD	1603	10	129831970	130694008	770	185	MDD_Als_2023	-0.0165817	-0.49174	0.43886	2.74954e-4	0	0.29797	0.938119	2.1447e-4	1.5519368305647843e-5	2.20658e-6	7.43666e-5	4.849672394160584e-4	1.45639e-4	#8DD78DFF
PAD_2021_V2	Cardiovascular dis.	Peripheral artery dis.	PAD	1605	10	131694739	132576793	956	149	MDD_Als_2023	0.990809	0.42906	1	0.981703	0.18409	1	0.00151496	1.21587e-4	0.00246071	9.43015e-4	4.28103e-5	0.014736437403697998	0.00838575	#8DD78DFF
PAD_2021_V2	Cardiovascular dis.	Peripheral artery dis.	PAD	1606	10	132576794	133111170	739	171	MDD_Als_2023	0.09878	-0.91244	1	0.0097575	0	1	0.793311	1.05572e-4	0.012916716403127715	0.00702274	3.46962e-5	0.0409138	0.0282684	#8DD78DFF
PAD_2021_V2	Cardiovascular dis.	Peripheral artery dis.	PAD	1607	10	133111171	133818036	629	132	MDD_Als_2023	0.246412	-0.33327	1	0.060719	0	1	0.362059	2.37146e-4	4.6391861711711706e-8	2.43245e-9	3.10073e-5	0.0425679	0.0295605	#8DD78DFF
PAD_2021_V2	Cardiovascular dis.	Peripheral artery dis.	PAD	1608	10	133818037	134856054	635	155	MDD_Als_2023	0.190408	-0.30017	0.79027	0.0362552	0	0.63062	0.416682	1.02827e-4	0.011786539010695186	0.00624681	1.20816e-4	4.422340590909091e-8	2.55721e-9	#8DD78DFF
PAD_2021_V2	Cardiovascular dis.	Peripheral artery dis.	PAD	1612	11	1857846	2477449	374	106	MDD_Als_2023	0.00830125	-0.41447	0.42635	6.89107e-5	0	0.24255	0.966309	2.27376e-4	1.2190365530864197e-8	4.66424e-10	6.10989e-5	2.908423918789809e-4	8.00741e-5	#8DD78DFF
PAD_2021_V2	Cardiovascular dis.	Peripheral artery dis.	PAD	1613	11	2477450	3362508	564	186	MDD_Als_2023	0.30044	-0.12931	0.79656	0.0902645	0	0.63451	0.154635	2.12919e-4	1.1758170833333333e-5	1.5996e-6	7.63646e-5	3.8066233435114506e-4	1.09309e-4	#8DD78DFF
PAD_2021_V2	Cardiovascular dis.	Peripheral artery dis.	PAD	1618	11	6180841	7191230	937	159	MDD_Als_2023	-0.170066	-0.98977	0.48904	0.0289224	0	1	0.559486	1.43263e-4	0.00259642	0.00100938	4.97695e-5	0.00686301	0.00336381	#8DD78DFF
PAD_2021_V2	Cardiovascular dis.	Peripheral artery dis.	PAD	1619	11	7191231	7915071	792	154	MDD_Als_2023	-0.319874	-1	0.1891	0.10232	0	1	0.211948	2.6534e-4	3.54736428125e-8	1.60863e-9	3.64553e-5	0.0307214	0.0200679	#8DD78DFF
PAD_2021_V2	Cardiovascular dis.	Peripheral artery dis.	PAD	1623	11	11081300	11632650	828	184	MDD_Als_2023	0.0814869	-0.51613	0.69972	0.00664011	0	0.57255	0.75646	1.42629e-4	0.00178293	6.45964e-4	6.50886e-5	0.00169982	6.3211e-4	#8DD78DFF
PAD_2021_V2	Cardiovascular dis.	Peripheral artery dis.	PAD	1624	11	11632651	12470449	975	211	MDD_Als_2023	-0.31681	-0.8162	0.09428	0.100369	0	0.66618	0.129648	1.9456e-4	1.5755388985507244e-4	3.59074e-5	9.72374e-5	4.091663104651163e-5	7.71335e-6	#8DD78DFF
PAD_2021_V2	Cardiovascular dis.	Peripheral artery dis.	PAD	1629	11	17583949	18740267	727	123	MDD_Als_2023	-0.435503	-1	0.18097	0.189663	0	1	0.155059	1.01953e-4	0.00384181	0.00162238	4.35511e-5	0.00801193	0.00410256	#8DD78DFF
PAD_2021_V2	Cardiovascular dis.	Peripheral artery dis.	PAD	1630	11	18740268	19780784	892	153	MDD_Als_2023	-0.0652018	-1	0.8266	0.00425127	0	1	0.848687	8.05116e-5	0.0403314	0.0273461	5.68008e-5	0.00260386	0.00102967	#8DD78DFF
PAD_2021_V2	Cardiovascular dis.	Peripheral artery dis.	PAD	1631	11	19780785	20686336	944	215	MDD_Als_2023	0.331585	-0.19473	1	0.109949	0	1	0.198499	1.6433e-4	3.55534539028777e-4	9.33761e-5	6.0124e-5	0.00521784	0.00240876	#8DD78DFF
PAD_2021_V2	Cardiovascular dis.	Peripheral artery dis.	PAD	1632	11	20686337	21442722	820	172	MDD_Als_2023	-0.12814	-1	0.65765	0.0164198	0	1	0.696424	1.04242e-4	0.0181616	0.0104663	5.27196e-5	0.00647445	0.00313614	#8DD78DFF
PAD_2021_V2	Cardiovascular dis.	Peripheral artery dis.	PAD	1634	11	22368744	23164544	621	68	MDD_Als_2023	0.199313	-0.60819	1	0.0397256	0	1	0.568019	4.46588e-5	0.0628	0.0464548	5.55329e-5	1.108075975285171e-4	2.55523e-5	#8DD78DFF
PAD_2021_V2	Cardiovascular dis.	Peripheral artery dis.	PAD	1636	11	24091273	24892439	784	120	MDD_Als_2023	-0.615229	-1	-0.01509	0.378506	0.00603	1	0.0494961	1.16973e-4	6.979277440758294e-4	2.08686e-4	3.43863e-5	0.025266922322045613	0.0160286	#8DD78DFF
PAD_2021_V2	Cardiovascular dis.	Peripheral artery dis.	PAD	1640	11	27018308	28577718	896	108	MDD_Als_2023	0.211491	-0.26975	0.74404	0.0447282	0	0.55614	0.359687	1.15998e-4	0.00171458	6.16341e-4	8.15665e-5	6.921088288288289e-6	1.0104e-6	#8DD78DFF
PAD_2021_V2	Cardiovascular dis.	Peripheral artery dis.	PAD	1641	11	28577719	29530460	705	89	MDD_Als_2023	0.384031	-0.16071	1	0.14748	0	1	0.151613	5.6186e-5	0.041501533494475135	0.0283865	1.16308e-4	3.7325163508771927e-10	9.18088e-12	#8DD78DFF
PAD_2021_V2	Cardiovascular dis.	Peripheral artery dis.	PAD	1642	11	29530461	30570129	766	85	MDD_Als_2023	-0.234225	-0.85539	0.30906	0.0548613	0	0.74111	0.35557	9.42273e-5	0.00298049	0.00118403	6.50639e-5	4.667530849438203e-5	9.10588e-6	#8DD78DFF
PAD_2021_V2	Cardiovascular dis.	Peripheral artery dis.	PAD	1643	11	30570130	32065771	726	88	MDD_Als_2023	0.0810674	-0.24361	0.40588	0.00657193	0	0.16742	0.617832	2.3882e-4	2.816466570769231e-9	8.64763e-11	9.58726e-5	5.208875868965517e-8	3.30566e-9	#8DD78DFF
PAD_2021_V2	Cardiovascular dis.	Peripheral artery dis.	PAD	1644	11	32065772	32830422	577	100	MDD_Als_2023	0.590735	0.14847	1	0.348968	0.02243	1	0.0146671	1.38786e-4	1.6450608340163933e-4	3.78724e-5	5.70017e-5	5.821669289772728e-4	1.79678e-4	#8DD78DFF
PAD_2021_V2	Cardiovascular dis.	Peripheral artery dis.	PAD	1645	11	32830423	33905327	648	103	MDD_Als_2023	-0.147342	-1	0.61398	0.0217097	0	1	0.65191	5.12833e-5	0.0544376	0.0393689	6.71347e-5	9.446462797619048e-5	2.08725e-5	#8DD78DFF
PAD_2021_V2	Cardiovascular dis.	Peripheral artery dis.	PAD	1648	11	35500368	36331189	712	154	MDD_Als_2023	-0.624608	-1	0.09052	0.390135	0	1	0.0930624	7.85322e-5	0.0425802	0.029245	4.76014e-5	0.00872381	0.00452445	#8DD78DFF
PAD_2021_V2	Cardiovascular dis.	Peripheral artery dis.	PAD	1649	11	36331190	37119024	743	110	MDD_Als_2023	-0.290955	-1	0.63811	0.0846549	0	1	0.467195	6.49079e-5	0.038717959308885753	0.0259339	3.37517e-5	0.021504670981507823	0.0132554	#8DD78DFF
PAD_2021_V2	Cardiovascular dis.	Peripheral artery dis.	PAD	1652	11	39329141	40362940	780	110	MDD_Als_2023	0.512051	-0.21816	1	0.262196	0	1	0.15002	9.51593e-5	0.00489029	0.00218527	3.02418e-5	0.0346873	0.0232668	#8DD78DFF
PAD_2021_V2	Cardiovascular dis.	Peripheral artery dis.	PAD	1653	11	40362941	41603195	1097	126	MDD_Als_2023	-0.599811	-1	0.08225	0.359773	0	1	0.0923207	1.22924e-4	0.00151748	5.36171e-4	2.74857e-5	0.056551898614457835	0.0411408	#8DD78DFF
PAD_2021_V2	Cardiovascular dis.	Peripheral artery dis.	PAD	1656	11	43949378	45019559	1015	222	MDD_Als_2023	0.223955	-0.08522	0.54268	0.0501556	0	0.2945	0.149743	3.69927e-4	8.191118684210526e-11	1.46736e-12	1.14338e-4	3.1706678498293513e-6	4.0728e-7	#8DD78DFF
PAD_2021_V2	Cardiovascular dis.	Peripheral artery dis.	PAD	1657	11	45019560	46316005	969	136	MDD_Als_2023	-0.337532	-1	0.10024	0.113928	0	1	0.124096	1.0465e-4	0.00993823	0.00510684	1.42091e-4	8.819771625e-11	1.82931e-12	#8DD78DFF
PAD_2021_V2	Cardiovascular dis.	Peripheral artery dis.	PAD	1658	11	46316006	48066366	527	57	MDD_Als_2023	0.231458	-0.15633	0.62461	0.0535728	0	0.39013	0.228228	1.54929e-4	8.987712357894736e-7	8.06644e-8	7.15751e-5	8.579096547717843e-7	9.06428e-8	#8DD78DFF
PAD_2021_V2	Cardiovascular dis.	Peripheral artery dis.	PAD	1659	11	48066367	48765366	308	18	MDD_Als_2023	0.914276	0.31202	1	0.835901	0.09917	1	0.0171083	3.73552e-5	0.0157724	0.00882866	2.36548e-5	0.00234737	9.14868e-4	#8DD78DFF
PAD_2021_V2	Cardiovascular dis.	Peripheral artery dis.	PAD	1660	11	48765367	49386071	198	13	MDD_Als_2023	0.857932	0.05239	1	0.736047	0.02237	1	0.067009	3.05113e-5	0.0193828	0.0113532	1.24793e-5	0.025370103726708074	0.0161096	#8DD78DFF
PAD_2021_V2	Cardiovascular dis.	Peripheral artery dis.	PAD	1664	11	51581596	55477633	276	8	MDD_Als_2023	NA	NA	NA	NA	NA	NA	NA	3.38779e-5	0.00606203	0.00281482	1.11577e-5	0.019686530874909614	0.0119362	#8DD78DFF
PAD_2021_V2	Cardiovascular dis.	Peripheral artery dis.	PAD	1665	11	55477634	55947452	576	14	MDD_Als_2023	0.849089	-0.09423	1	0.720953	0	1	0.0934144	2.39526e-5	0.052822	0.0379011	1.38389e-5	0.020919515042979942	0.012803	#8DD78DFF
PAD_2021_V2	Cardiovascular dis.	Peripheral artery dis.	PAD	1667	11	56623495	57675986	637	83	MDD_Als_2023	0.306555	-0.03756	0.67096	0.093976	0	0.45019	0.0855041	1.74794e-4	3.7478535081967213e-6	4.31955e-7	1.02568e-4	6.394006989361702e-9	2.63497e-10	#8DD78DFF
PAD_2021_V2	Cardiovascular dis.	Peripheral artery dis.	PAD	1671	11	60515106	61717117	526	138	MDD_Als_2023	-0.59561	-0.97616	-0.27564	0.354751	0.07598	0.95289	7.44052e-4	2.62686e-4	1.2003079111888113e-7	8.10789e-9	9.81069e-5	1.5967602528301886e-6	1.85507e-7	#8DD78DFF
PAD_2021_V2	Cardiovascular dis.	Peripheral artery dis.	PAD	1672	11	61717118	62800368	518	121	MDD_Als_2023	0.192598	-0.50185	1	0.037094	0	1	0.537707	1.69266e-4	4.782049880434782e-5	8.31268e-6	2.85226e-5	0.049940342585784316	0.0357311	#8DD78DFF
PAD_2021_V2	Cardiovascular dis.	Peripheral artery dis.	PAD	1673	11	62800369	64594822	696	118	MDD_Als_2023	0.605507	0.08124	1	0.366639	0.01116	1	0.0266558	8.68944e-5	0.012108042051282051	0.00646868	7.34299e-5	6.233760238611714e-5	1.25987e-5	#8DD78DFF
PAD_2021_V2	Cardiovascular dis.	Peripheral artery dis.	PAD	1674	11	64594823	66782661	696	118	MDD_Als_2023	0.59691	0.16907	1	0.356301	0.02956	1	0.0103741	1.029e-4	0.00542289	0.00244632	1.00715e-4	2.3939399946524066e-7	1.96259e-8	#8DD78DFF
PAD_2021_V2	Cardiovascular dis.	Peripheral artery dis.	PAD	1677	11	68887345	69713996	592	127	MDD_Als_2023	-0.710411	-1	-0.28887	0.504684	0.08345	1	0.00219467	9.28135e-5	0.00818498	0.00402483	1.15572e-4	1.710615213636364e-8	8.24935e-10	#8DD78DFF
PAD_2021_V2	Cardiovascular dis.	Peripheral artery dis.	PAD	1678	11	69713997	71242834	1086	182	MDD_Als_2023	-0.172351	-0.57307	0.19403	0.0297048	0	0.3284	0.34666400000000003	3.04362e-4	4.6391861711711706e-8	2.40898e-9	8.62457e-5	8.88239648e-5	1.94704e-5	#8DD78DFF
PAD_2021_V2	Cardiovascular dis.	Peripheral artery dis.	PAD	1682	11	75445254	76518906	661	145	MDD_Als_2023	0.369546	-0.23099	1	0.136564	0	1	0.190808	2.02026e-4	2.661976285714286e-6	2.81664e-7	3.20886e-5	0.039593	0.0272343	#8DD78DFF
PAD_2021_V2	Cardiovascular dis.	Peripheral artery dis.	PAD	1684	11	77719871	78912252	906	166	MDD_Als_2023	0.219024	-0.38268	1	0.0479715	0	1	0.43569	2.11794e-4	1.4772836655518395e-5	2.08648e-6	3.7565e-5	0.0313792	0.0206214	#8DD78DFF
PAD_2021_V2	Cardiovascular dis.	Peripheral artery dis.	PAD	1689	11	82833182	83677773	729	96	MDD_Als_2023	0.467475	-0.08623	1	0.218533	0	1	0.100109	1.73317e-4	3.950296182926829e-6	4.59033e-7	3.00045e-5	0.0282239	0.0181395	#8DD78DFF
PAD_2021_V2	Cardiovascular dis.	Peripheral artery dis.	PAD	1690	11	83677774	84613229	748	124	MDD_Als_2023	-0.197874	-1	0.60816	0.0391541	0	1	0.567357	7.81544e-5	0.0191089	0.0111476	4.2082e-5	0.00949366	0.00505274	#8DD78DFF
PAD_2021_V2	Cardiovascular dis.	Peripheral artery dis.	PAD	1699	11	92209169	93576641	887	128	MDD_Als_2023	0.515517	0.01587	1	0.265757	0.00437	1	0.0490469	7.95748e-5	0.0187592	0.010917	9.38873e-5	1.8437524264705885e-6	2.1986e-7	#8DD78DFF
PAD_2021_V2	Cardiovascular dis.	Peripheral artery dis.	PAD	1701	11	94384536	95327210	760	140	MDD_Als_2023	-0.338923	-1	0.17209	0.114868	0	1	0.183163	1.35906e-4	0.00102108	3.22676e-4	6.19001e-5	9.684536790281331e-4	3.32017e-4	#8DD78DFF
PAD_2021_V2	Cardiovascular dis.	Peripheral artery dis.	PAD	1704	11	97091672	98145570	889	131	MDD_Als_2023	-0.408339	-1	0.26901	0.166741	0	1	0.219559	1.02808e-4	0.0116514	0.0061642	4.32153e-5	0.00991723	0.00533035	#8DD78DFF
PAD_2021_V2	Cardiovascular dis.	Peripheral artery dis.	PAD	1706	11	98929381	99619347	851	104	MDD_Als_2023	-0.205454	-0.62478	0.18683	0.0422112	0	0.39035	0.286692	1.52877e-4	7.937831783132532e-5	1.55607e-5	1.02034e-4	5.2639855616438356e-8	3.36932e-9	#8DD78DFF
PAD_2021_V2	Cardiovascular dis.	Peripheral artery dis.	PAD	1714	11	105932283	107054024	849	129	MDD_Als_2023	0.0478697	-0.74816	0.88676	0.00229151	0	1	0.879729	1.11484e-4	0.00473418	0.00210433	4.20483e-5	0.0113328	0.00620687	#8DD78DFF
PAD_2021_V2	Cardiovascular dis.	Peripheral artery dis.	PAD	1718	11	111117781	112755446	1033	128	MDD_Als_2023	-0.0596618	-0.552	0.41886	0.00355953	0	0.34224	0.788607	1.82655e-4	2.9810770364741644e-5	4.63285e-6	6.36019e-5	4.561022909896602e-4	1.35371e-4	#8DD78DFF
PAD_2021_V2	Cardiovascular dis.	Peripheral artery dis.	PAD	1719	11	112755447	113889019	997	137	MDD_Als_2023	0.69824	0.3697	1	0.48754	0.13668	1	1.34861e-4	1.04004e-4	0.00457658	0.00202995	2.534e-4	1.072341439e-24	9.40238e-28	#8DD78DFF
PAD_2021_V2	Cardiovascular dis.	Peripheral artery dis.	PAD	1721	11	114742318	116247377	1193	202	MDD_Als_2023	0.202829	-0.26818	0.74155	0.0411398	0	0.55608	0.37609	2.01268e-4	5.00321251604278e-5	8.83893e-6	6.76737e-5	0.00161743	5.98469e-4	#8DD78DFF
PAD_2021_V2	Cardiovascular dis.	Peripheral artery dis.	PAD	1722	11	116247378	117295641	802	162	MDD_Als_2023	-0.0315941	-1	1	9.98189e-4	0	1	0.940215	7.15011e-5	0.0494765	0.0350098	3.68217e-5	0.0322388	0.0212994	#8DD78DFF
PAD_2021_V2	Cardiovascular dis.	Peripheral artery dis.	PAD	1723	11	117295642	118901213	1204	225	MDD_Als_2023	-0.145258	-0.66778	0.31892	0.0210999	0	0.45727	0.513505	2.23815e-4	5.4131745710526315e-5	9.6925e-6	7.75575e-5	8.640398376623375e-4	2.91675e-4	#8DD78DFF
PAD_2021_V2	Cardiovascular dis.	Peripheral artery dis.	PAD	1724	11	118901214	120064528	735	155	MDD_Als_2023	0.302115	-0.30569	1	0.0912737	0	1	0.285442	1.30095e-4	0.00136111	4.67976e-4	4.95258e-5	0.00684968	0.00335427	#8DD78DFF
PAD_2021_V2	Cardiovascular dis.	Peripheral artery dis.	PAD	1725	11	120064529	121208186	889	162	MDD_Als_2023	-0.0127889	-0.46665	0.41818	1.63557e-4	0	0.26465	0.951135	1.67716e-4	4.141613640226629e-5	6.90595e-6	8.11684e-5	8.714105671342685e-5	1.90633e-5	#8DD78DFF
PAD_2021_V2	Cardiovascular dis.	Peripheral artery dis.	PAD	151	1	196179111	197935821	730	79	MDD_Als_2023	0.533286	0.03717	1	0.284394	0.00615	1	0.0428583	5.60824e-5	0.030737689794419973	0.0197755	1.09546e-4	5.727228936507937e-10	1.58183e-11	#8DD78DFF
PAD_2021_V2	Cardiovascular dis.	Peripheral artery dis.	PAD	152	1	197935822	199263389	880	125	MDD_Als_2023	0.144393	-0.27662	0.57879	0.0208493	0	0.34054	0.47222	1.66136e-4	4.8304504459459465e-5	8.44245e-6	8.67021e-5	5.888436271341464e-6	8.46737e-7	#8DD78DFF
PAD_2021_V2	Cardiovascular dis.	Peripheral artery dis.	PAD	153	1	199263390	200134005	645	86	MDD_Als_2023	NA	NA	NA	NA	NA	NA	NA	8.48143e-5	0.00708156	0.00338189	3.01465e-5	0.0216274	0.0133595	#8DD78DFF
PAD_2021_V2	Cardiovascular dis.	Peripheral artery dis.	PAD	157	1	204092538	205009623	824	151	MDD_Als_2023	-0.31832	-1	0.17781	0.101328	0	1	0.202981	1.83836e-4	5.148341846153846e-5	9.16828e-6	5.17868e-5	0.00517778	0.00237827	#8DD78DFF
PAD_2021_V2	Cardiovascular dis.	Peripheral artery dis.	PAD	158	1	205009624	205917548	775	140	MDD_Als_2023	0.130583	-0.3222	0.62923	0.0170519	0	0.40225	0.547525	1.5846e-4	2.9187922675276754e-4	7.4621e-5	8.36725e-5	2.6233915837438423e-5	4.66943e-6	#8DD78DFF
PAD_2021_V2	Cardiovascular dis.	Peripheral artery dis.	PAD	160	1	208162952	209711169	1379	240	MDD_Als_2023	-0.0900983	-0.39362	0.20571	0.0081177	0	0.15581	0.542194	3.44071e-4	2.3664629000000002e-9	6.48346e-11	1.44236e-4	4.2875920793650794e-8	2.36842e-9	#8DD78DFF
PAD_2021_V2	Cardiovascular dis.	Peripheral artery dis.	PAD	161	1	209711170	211082892	1037	176	MDD_Als_2023	0.272484	-0.15001	0.76277	0.0742478	0	0.58216	0.192657	1.53811e-4	7.999691944012442e-4	2.42976e-4	1.08496e-4	1.3666260576923077e-6	1.55775e-7	#8DD78DFF
PAD_2021_V2	Cardiovascular dis.	Peripheral artery dis.	PAD	163	1	212347583	213958292	1062	185	MDD_Als_2023	0.33334	-0.09753	0.83724	0.111116	0	0.70097	0.119864	1.43074e-4	6.075960450885668e-4	1.78232e-4	9.89774e-5	1.2166790638888888e-5	1.92023e-6	#8DD78DFF
PAD_2021_V2	Cardiovascular dis.	Peripheral artery dis.	PAD	164	1	213958293	214783872	712	136	MDD_Als_2023	0.601919	0.19907	1	0.362306	0.04004	1	0.0059745	1.02047e-4	0.00418031	0.00180087	1.18306e-4	1.9666700535714283e-8	9.6566e-10	#8DD78DFF
PAD_2021_V2	Cardiovascular dis.	Peripheral artery dis.	PAD	166	1	215825792	216658126	755	130	MDD_Als_2023	-0.112951	-0.72346	0.43707	0.0127579	0	0.56474	0.652421	1.79122e-4	4.5378655248618776e-5	7.7596e-6	4.82673e-5	0.0051083	0.00233132	#8DD78DFF
PAD_2021_V2	Cardiovascular dis.	Peripheral artery dis.	PAD	174	1	223654903	224943337	793	107	MDD_Als_2023	-0.453053	-1	0.2752	0.205257	0	1	0.194597	1.08359e-4	0.00251597	9.7335e-4	2.83517e-5	0.0398401	0.0274741	#8DD78DFF
PAD_2021_V2	Cardiovascular dis.	Peripheral artery dis.	PAD	175	1	224943338	226534711	822	122	MDD_Als_2023	-0.457654	-1	0.13033	0.209447	0	1	0.116377	8.96181e-5	0.013482192398268398	0.00735566	6.1356e-5	5.539921561604584e-4	1.69525e-4	#8DD78DFF
PAD_2021_V2	Cardiovascular dis.	Peripheral artery dis.	PAD	1726	11	121208187	122589224	967	181	MDD_Als_2023	0.335932	-0.17127	0.99779	0.11285	0	0.99558	0.167141	1.22319e-4	0.00680712	0.00323433	9.80053e-5	1.256862505524862e-5	1.99467e-6	#8DD78DFF
PAD_2021_V2	Cardiovascular dis.	Peripheral artery dis.	PAD	1729	11	124403478	125266684	627	155	MDD_Als_2023	0.289938	-0.30223	1	0.0840642	0	1	0.304037	1.16417e-4	0.00378631	0.0015883	5.66756e-5	0.00269313	0.00107678	#8DD78DFF
PAD_2021_V2	Cardiovascular dis.	Peripheral artery dis.	PAD	1730	11	125266685	126304240	865	143	MDD_Als_2023	0.343247	0.00816	0.71635	0.117818	0.0018	0.51315	0.0473713	2.15238e-4	2.671434051948052e-6	2.86439e-7	1.14572e-4	6.953483067114093e-8	4.54217e-9	#8DD78DFF
PAD_2021_V2	Cardiovascular dis.	Peripheral artery dis.	PAD	1731	11	126304241	127306871	1059	171	MDD_Als_2023	-0.180356	-0.53993	0.15688	0.0325283	0	0.29153	0.291151	2.58887e-4	4.1536628742857143e-7	3.41421e-8	1.12192e-4	5.88407563876652e-7	5.8557e-8	#8DD78DFF
PAD_2021_V2	Cardiovascular dis.	Peripheral artery dis.	PAD	1733	11	128262551	129451784	923	181	MDD_Als_2023	-0.180147	-0.74253	0.30792	0.0324531	0	0.55293	0.440256	1.68121e-4	2.4247032986512526e-4	5.94436e-5	7.23243e-5	6.357531367403315e-4	2.01791e-4	#8DD78DFF
PAD_2021_V2	Cardiovascular dis.	Peripheral artery dis.	PAD	1735	11	130500784	131424361	926	188	MDD_Als_2023	-0.136802	-0.8163	0.41065	0.0187148	0	0.71213	0.593999	1.07461e-4	0.022377915805946794	0.0135092	1.10404e-4	1.4610066183206106e-6	1.67814e-7	#8DD78DFF
PAD_2021_V2	Cardiovascular dis.	Peripheral artery dis.	PAD	1736	11	131424362	132584401	1236	205	MDD_Als_2023	0.795656	0.37367	1	0.633069	0.13963	1	4.4764e-4	8.23879e-5	0.0262729	0.0162949	1.80514e-4	3.8139661764705886e-12	5.685e-14	#8DD78DFF
PAD_2021_V2	Cardiovascular dis.	Peripheral artery dis.	PAD	1737	11	132584402	133521642	857	214	MDD_Als_2023	0.134079	-0.1735	0.44848	0.0179772	0	0.20158	0.373527	2.49371e-4	7.154108723404255e-7	6.3532e-8	1.71758e-4	5.526796239024391e-11	9.93418e-13	#8DD78DFF
PAD_2021_V2	Cardiovascular dis.	Peripheral artery dis.	PAD	1738	11	133521643	134351064	633	163	MDD_Als_2023	0.420576	0.05605	0.84828	0.176884	0.00496	0.71958	0.0257433	1.55632e-4	1.2002642273730684e-4	2.56835e-5	1.20446e-4	7.023305446666668e-8	4.61857e-9	#8DD78DFF
PAD_2021_V2	Cardiovascular dis.	Peripheral artery dis.	PAD	1739	11	134351065	134946450	730	148	MDD_Als_2023	0.185735	-0.38069	0.86831	0.0344976	0	0.76271	0.487863	1.22146e-4	0.00125204	4.18136e-4	5.59478e-5	0.00271178	0.00108605	#8DD78DFF
PAD_2021_V2	Cardiovascular dis.	Peripheral artery dis.	PAD	1742	12	1942427	3069506	814	172	MDD_Als_2023	-0.403356	-1	0.39417	0.162696	0	1	0.278592	8.4135000000000007e-05	0.0313428	0.0202388	4.41186e-5	0.016467077213483144	0.00963768	#8DD78DFF
PAD_2021_V2	Cardiovascular dis.	Peripheral artery dis.	PAD	1743	12	3069507	3871114	814	198	MDD_Als_2023	-0.431011	-1	0.16392	0.185771	0	1	0.157943	1.85504e-4	2.468830047709924e-4	6.11085e-5	3.88287e-5	0.0379874	0.0258301	#8DD78DFF
PAD_2021_V2	Cardiovascular dis.	Peripheral artery dis.	PAD	1744	12	3871115	4967643	915	203	MDD_Als_2023	0.297802	-0.23524	0.97308	0.0886858	0	0.95332	0.245318	1.57509e-4	6.434564009584664e-4	1.90271e-4	6.36831e-5	0.0029493	0.00122058	#8DD78DFF
PAD_2021_V2	Cardiovascular dis.	Peripheral artery dis.	PAD	1745	12	4967644	6023700	1139	212	MDD_Als_2023	-0.515859	-1	0.07285	0.266111	0	1	0.0814526	1.01182e-4	0.012647847619877943	0.00685266	6.85285e-5	0.0020149	7.70274e-4	#8DD78DFF
PAD_2021_V2	Cardiovascular dis.	Peripheral artery dis.	PAD	1746	12	6023701	6948954	549	146	MDD_Als_2023	-0.329499	-0.99875	0.1529	0.10857	0	0.99971	0.164032	2.39908e-4	2.8153218875739643e-7	2.24747e-8	4.54309e-5	0.00934316	0.00493334	#8DD78DFF
PAD_2021_V2	Cardiovascular dis.	Peripheral artery dis.	PAD	1747	12	6948955	8123317	558	134	MDD_Als_2023	-0.193672	-0.77526	0.30932	0.0375089	0	0.60432	0.425455	1.58848e-4	1.2726575608695652e-4	2.76534e-5	5.71874e-5	0.00154594	5.6592e-4	#8DD78DFF
PAD_2021_V2	Cardiovascular dis.	Peripheral artery dis.	PAD	1752	12	11742150	12721874	723	179	MDD_Als_2023	0.0264716	-0.40076	0.46772	7.00744e-4	0	0.26843	0.895668	3.03688e-4	1.6878637442307692e-9	4.14591e-11	6.06457e-5	0.00280951	0.00114425	#8DD78DFF
PAD_2021_V2	Cardiovascular dis.	Peripheral artery dis.	PAD	1753	12	12721875	13559527	620	166	MDD_Als_2023	0.703191	-0.10158	1	0.494478	0	1	0.0854314	9.60632e-5	0.022009477044025158	0.0132244	3.21704e-5	0.0529349	0.0381985	#8DD78DFF
PAD_2021_V2	Cardiovascular dis.	Peripheral artery dis.	PAD	1754	12	13559528	14656849	922	167	MDD_Als_2023	0.0468293	-0.55983	0.68105	0.00219298	0	0.55827	0.86021	1.4849e-4	0.00120435	3.94814e-4	5.82871e-5	0.00301615	0.00125618	#8DD78DFF
PAD_2021_V2	Cardiovascular dis.	Peripheral artery dis.	PAD	1755	12	14656850	16136742	846	127	MDD_Als_2023	-0.119955	-1	0.78418	0.0143892	0	1	0.732976	1.42666e-4	9.106612222222223e-4	2.82619e-4	2.65853e-5	0.0629997	0.0468079	#8DD78DFF
PAD_2021_V2	Cardiovascular dis.	Peripheral artery dis.	PAD	1756	12	16136743	17374895	760	140	MDD_Als_2023	0.13339	-0.60853	0.95274	0.0177928	0	1	0.66835	1.25289e-4	0.00226355	8.53433e-4	4.01624e-5	0.016658954476831092	0.00977189	#8DD78DFF
PAD_2021_V2	Cardiovascular dis.	Peripheral artery dis.	PAD	1758	12	18470024	19532765	758	128	MDD_Als_2023	-0.365879	-1	0.41731	0.133867	0	1	0.303855	8.86688e-5	0.011410439450945093	0.00598819	3.54549e-5	0.023372635980323263	0.014581	#8DD78DFF
PAD_2021_V2	Cardiovascular dis.	Peripheral artery dis.	PAD	1759	12	19532766	20074930	618	87	MDD_Als_2023	-0.638204	-1	0.03596	0.407304	0	1	0.0652704	1.05103e-4	0.00259495	0.00100758	2.80851e-5	0.029814673581081082	0.0193449	#8DD78DFF
PAD_2021_V2	Cardiovascular dis.	Peripheral artery dis.	PAD	1762	12	21572253	22928055	982	131	MDD_Als_2023	0.613864	-0.02109	1	0.37683	0	1	0.0654146	9.427e-5	0.0102981	0.00532175	4.2397e-5	0.011062556859437751	0.00603809	#8DD78DFF
PAD_2021_V2	Cardiovascular dis.	Peripheral artery dis.	PAD	1763	12	22928056	23923798	765	179	MDD_Als_2023	0.462498	-0.15144	1	0.213905	0	1	0.125768	6.18726e-5	0.055352925749674056	0.0401093	9.6669e-5	1.581925760107817e-5	2.57297e-6	#8DD78DFF
PAD_2021_V2	Cardiovascular dis.	Peripheral artery dis.	PAD	1764	12	23923799	25058714	1132	195	MDD_Als_2023	-0.0876729	-0.43581	0.25066	0.00768653	0	0.19252	0.596138	2.19525e-4	1.350192357142857e-5	1.87509e-6	1.52737e-4	8.047844626865671e-10	2.3639e-11	#8DD78DFF
PAD_2021_V2	Cardiovascular dis.	Peripheral artery dis.	PAD	1773	12	31797153	32368905	508	105	MDD_Als_2023	0.0851645	-0.63119	0.84745	0.00725299	0	0.9062	0.771824	6.02089e-5	0.0373286	0.0248446	7.94517e-5	9.179074579710146e-6	1.38833e-6	#8DD78DFF
PAD_2021_V2	Cardiovascular dis.	Peripheral artery dis.	PAD	1776	12	34340496	38108284	122	9	MDD_Als_2023	-0.287788	-1	0.58281	0.0828219	0	1	0.443884	3.68535e-5	0.00311999	0.00125566	1.49535e-5	0.00727532	0.00360736	#8DD78DFF
PAD_2021_V2	Cardiovascular dis.	Peripheral artery dis.	PAD	1777	12	38108285	38746760	180	19	MDD_Als_2023	-0.332012	-1	0.30185	0.110232	0	1	0.271186	5.68422e-5	0.00112566	3.63166e-4	2.88664e-5	6.22544390516039e-4	1.95688e-4	#8DD78DFF
PAD_2021_V2	Cardiovascular dis.	Peripheral artery dis.	PAD	1778	12	38746761	40017396	756	64	MDD_Als_2023	-0.241147	-0.95643	0.33978	0.0581521	0	0.92595	0.374078	1.46832e-4	1.1170199285714287e-6	1.03418e-7	2.87183e-5	0.0153502	0.00882923	#8DD78DFF
PAD_2021_V2	Cardiovascular dis.	Peripheral artery dis.	PAD	1781	12	42117737	43072679	698	91	MDD_Als_2023	-0.251498	-1	0.65295	0.063251	0	1	0.513904	6.95492e-5	0.029017886214605066	0.0183949	3.24052e-5	0.017560183039647577	0.010482	#8DD78DFF
PAD_2021_V2	Cardiovascular dis.	Peripheral artery dis.	PAD	1788	12	48960266	50344346	488	116	MDD_Als_2023	0.0769708	-0.68072	0.87956	0.0059245	0	1	0.799854	1.83914e-4	4.5378655248618776e-5	7.74054e-6	2.95365e-5	0.040385293392630243	0.0278678	#8DD78DFF
PAD_2021_V2	Cardiovascular dis.	Peripheral artery dis.	PAD	1793	12	55416803	56987105	649	94	MDD_Als_2023	0.368755	-0.04434	0.91267	0.13598	0	0.83296	0.0764658	3.57799e-4	1.6847959262500002e-16	6.36673e-19	3.92364e-5	0.00738459	0.00367125	#8DD78DFF
PAD_2021_V2	Cardiovascular dis.	Peripheral artery dis.	PAD	1794	12	56987106	58748139	735	118	MDD_Als_2023	-0.283749	-0.76399	0.13476	0.0805135	0	0.58368	0.169863	1.20847e-4	8.747437496159754e-4	2.68993e-4	1.09032e-4	4.5992225407407404e-8	2.71185e-9	#8DD78DFF
PAD_2021_V2	Cardiovascular dis.	Peripheral artery dis.	PAD	1796	12	60000364	61737953	1226	82	MDD_Als_2023	0.0489724	-0.95321	1	0.00239829	0	1	0.894723	5.69541e-5	0.047073811582491576	0.0330206	4.14154e-5	0.00364506	0.00155646	#8DD78DFF
PAD_2021_V2	Cardiovascular dis.	Peripheral artery dis.	PAD	1797	12	61737954	63055936	1116	129	MDD_Als_2023	0.127559	-0.21088	0.48237	0.0162712	0	0.23684	0.44992	2.86919e-4	2.794873726829268e-10	5.41284e-12	8.41305e-5	1.3576922207084467e-5	2.18445e-6	#8DD78DFF
PAD_2021_V2	Cardiovascular dis.	Peripheral artery dis.	PAD	1798	12	63055937	63764111	663	128	MDD_Als_2023	0.159624	-0.7475	1	0.0254797	0	1	0.659528	6.75622e-5	0.027197289417989417	0.0169967	4.13728e-5	0.0115976	0.00639111	#8DD78DFF
PAD_2021_V2	Cardiovascular dis.	Peripheral artery dis.	PAD	1800	12	64403858	66114643	858	139	MDD_Als_2023	-0.262357	-1	0.47687	0.0688312	0	1	0.419566	1.81545e-4	6.171452932330827e-5	1.16316e-5	2.72129e-5	0.0666128	0.0497333	#8DD78DFF
PAD_2021_V2	Cardiovascular dis.	Peripheral artery dis.	PAD	1801	12	66114644	67183620	781	134	MDD_Als_2023	0.209783	-0.36974	0.8804	0.044009	0	0.78463	0.43058	1.307e-4	5.141525413153458e-4	1.44021e-4	5.10714e-5	0.00398457	0.00173113	#8DD78DFF
PAD_2021_V2	Cardiovascular dis.	Peripheral artery dis.	PAD	1804	12	68839662	70097805	912	161	MDD_Als_2023	-0.0455959	-1	0.94611	0.00207898	0	1	0.903665	1.02719e-4	0.015133854329371817	0.0084212	3.56869e-5	0.035766	0.0241001	#8DD78DFF
PAD_2021_V2	Cardiovascular dis.	Peripheral artery dis.	PAD	1809	12	74080748	75563968	1070	98	MDD_Als_2023	-0.0985431	-1	0.88757	0.00971075	0	1	0.788941	6.30772e-5	0.0358399	0.0235829	4.01213e-5	0.00751726	0.00375698	#8DD78DFF
PAD_2021_V2	Cardiovascular dis.	Peripheral artery dis.	PAD	1811	12	76524574	77800463	1043	144	MDD_Als_2023	0.475106	-0.06476	1	0.225726	0	1	0.0767618	1.19902e-4	0.00225776	8.49991e-4	6.04543e-5	0.00130793	4.65602e-4	#8DD78DFF
PAD_2021_V2	Cardiovascular dis.	Peripheral artery dis.	PAD	1812	12	77800464	79315178	1224	178	MDD_Als_2023	-0.0682262	-0.46615	0.33347	0.00465481	0	0.23407	0.719729	1.88614e-4	1.3614123276231262e-4	3.00321e-5	1.19102e-4	2.3639885136612026e-7	1.8965800000000002e-08	#8DD78DFF
PAD_2021_V2	Cardiovascular dis.	Peripheral artery dis.	PAD	1813	12	79315179	80952472	938	100	MDD_Als_2023	0.0746724	-0.6858	0.87684	0.00557596	0	0.96719	0.810816	1.37092e-4	6.974711075949367e-4	2.0822e-4	3.25289e-5	0.021539157142857143	0.0132861	#8DD78DFF
PAD_2021_V2	Cardiovascular dis.	Peripheral artery dis.	PAD	1817	12	83551126	84356775	716	53	MDD_Als_2023	0.100054	-0.65787	0.93973	0.0100108	0	1	0.755112	5.69324e-5	0.022414974065420562	0.0135932	4.57798e-5	3.0393145172413793e-4	8.49346e-5	#8DD78DFF
PAD_2021_V2	Cardiovascular dis.	Peripheral artery dis.	PAD	1819	12	85345632	86933476	915	65	MDD_Als_2023	-0.27658	-1	0.6029	0.0764966	0	1	0.452347	5.50994e-5	0.022414974065420562	0.0135797	3.16153e-5	0.00968759	0.00519418	#8DD78DFF
PAD_2021_V2	Cardiovascular dis.	Peripheral artery dis.	PAD	1821	12	88344765	90567001	1234	140	MDD_Als_2023	-0.329816	-0.84282	0.10855	0.108779	0	0.71081	0.131836	1.45707e-4	3.756524374777975e-4	9.97526e-5	8.34788e-5	2.4491880200501257e-5	4.2842e-6	#8DD78DFF
PAD_2021_V2	Cardiovascular dis.	Peripheral artery dis.	PAD	1824	12	93487548	94385884	611	141	MDD_Als_2023	0.334767	-0.54818	1	0.112069	0	1	0.381317	7.35513e-5	0.0401663	0.0272076	4.18469e-5	0.014023065417956655	0.00794292	#8DD78DFF
PAD_2021_V2	Cardiovascular dis.	Peripheral artery dis.	PAD	1826	12	95147846	96017782	750	110	MDD_Als_2023	-0.561198	-1	0.20975	0.314944	0	1	0.134336	6.75675e-5	0.0420792	0.0288611	4.20171e-5	0.00752235	0.00376286	#8DD78DFF
PAD_2021_V2	Cardiovascular dis.	Peripheral artery dis.	PAD	1827	12	96017783	96828314	647	132	MDD_Als_2023	0.150382	-0.21424	0.55233	0.0226148	0	0.30626	0.409766	3.31222e-4	7.398402034615384e-12	9.08637e-14	6.50254e-5	4.3259232886904764e-4	1.27445e-4	#8DD78DFF
PAD_2021_V2	Cardiovascular dis.	Peripheral artery dis.	PAD	1828	12	96828315	97814021	985	126	MDD_Als_2023	-0.513173	-1	0.23788	0.263346	0	1	0.157362	1.01652e-4	0.0035931	0.00149868	2.8855e-5	0.049760806138735424	0.0355372	#8DD78DFF
PAD_2021_V2	Cardiovascular dis.	Peripheral artery dis.	PAD	1829	12	97814022	99244337	1032	177	MDD_Als_2023	-0.383533	-1	0.11301	0.147098	0	1	0.126834	1.24421e-4	0.0045499	0.00201382	8.31657e-5	1.1272632878787879e-4	2.60936e-5	#8DD78DFF
PAD_2021_V2	Cardiovascular dis.	Peripheral artery dis.	PAD	1830	12	99244338	100931423	1004	144	MDD_Als_2023	-0.0415283	-0.49383	0.39809	0.0017246	0	0.27203	0.839974	1.80825e-4	3.353871468656716e-5	5.30726e-6	8.17947e-5	4.478707375565611e-5	8.6786e-6	#8DD78DFF
PAD_2021_V2	Cardiovascular dis.	Peripheral artery dis.	PAD	1831	12	100931424	101825061	735	124	MDD_Als_2023	-0.0469673	-0.81135	0.63113	0.00220593	0	0.79486	0.869834	1.73592e-4	6.430097860696517e-5	1.22102e-5	3.5915e-5	0.02231	0.0138496	#8DD78DFF
PAD_2021_V2	Cardiovascular dis.	Peripheral artery dis.	PAD	1832	12	101825062	102966633	713	127	MDD_Als_2023	-0.157221	-0.84623	0.42894	0.0247185	0	0.74492	0.559918	1.4415e-4	1.7257198537074146e-4	4.06771e-5	4.42838e-5	0.00797234	0.00407693	#8DD78DFF
PAD_2021_V2	Cardiovascular dis.	Peripheral artery dis.	PAD	1833	12	102966634	104140831	879	151	MDD_Als_2023	-0.10824	-0.9607	0.60693	0.0117159	0	1	0.721495	7.70207e-5	0.032486481236363635	0.0211001	7.33882e-5	2.3253089933554817e-4	6.13694e-5	#8DD78DFF
PAD_2021_V2	Cardiovascular dis.	Peripheral artery dis.	PAD	1834	12	104140832	105079100	964	146	MDD_Als_2023	-0.260454	-1	0.30735	0.0678365	0	1	0.326453	2.61684e-4	1.0351268078571429e-7	6.82017e-9	3.37148e-5	0.035616419075520836	0.0239742	#8DD78DFF
PAD_2021_V2	Cardiovascular dis.	Peripheral artery dis.	PAD	1836	12	106153788	106964977	755	128	MDD_Als_2023	0.900382	0.09821	1	0.810688	0.02244	1	0.0347422	7.14729e-5	0.0520034	0.0372155	3.4094e-5	0.028214802252559727	0.0181213	#8DD78DFF
PAD_2021_V2	Cardiovascular dis.	Peripheral artery dis.	PAD	1837	12	106964978	108183188	780	110	MDD_Als_2023	0.143936	-0.42413	0.797	0.0207176	0	0.65905	0.591287	1.16731e-4	0.00203244	7.56526e-4	5.46935e-5	0.00101749	3.52398e-4	#8DD78DFF
PAD_2021_V2	Cardiovascular dis.	Peripheral artery dis.	PAD	1838	12	108183189	109031819	627	99	MDD_Als_2023	-0.1258	-0.93798	0.54995	0.0158257	0	1	0.671913	6.77605e-5	0.0278087	0.0174576	6.80541e-5	6.209625804347825e-5	1.25155e-5	#8DD78DFF
PAD_2021_V2	Cardiovascular dis.	Peripheral artery dis.	PAD	1839	12	109031820	110111514	636	106	MDD_Als_2023	0.0841609	-0.39319	0.58682	0.00708305	0	0.37218	0.70945	1.13072e-4	0.00158986	5.67755e-4	8.57206e-5	2.259828696750902e-6	2.74429e-7	#8DD78DFF
PAD_2021_V2	Cardiovascular dis.	Peripheral artery dis.	PAD	1841	12	111592382	113947983	889	137	MDD_Als_2023	-0.575194	-1	-0.05928	0.330848	0.00793	1	0.0326137	3.05896e-4	3.2014886952380955e-10	6.35156e-12	2.84269e-5	0.056551898614457835	0.0411557	#8DD78DFF
PAD_2021_V2	Cardiovascular dis.	Peripheral artery dis.	PAD	1844	12	115439452	116197675	837	167	MDD_Als_2023	0.412959	-0.02689	1	0.170535	0	1	0.0668998	2.66081e-4	2.696257670731707e-7	2.08874e-8	5.43376e-5	0.00504531	0.00228709	#8DD78DFF
PAD_2021_V2	Cardiovascular dis.	Peripheral artery dis.	PAD	1845	12	116197676	117091843	604	166	MDD_Als_2023	0.355715	-0.53719	1	0.126533	0	1	0.361197	6.53061e-5	0.057649216526247576	0.0420183	4.74102e-5	0.010283712325203252	0.00554536	#8DD78DFF
PAD_2021_V2	Cardiovascular dis.	Peripheral artery dis.	PAD	1846	12	117091844	118256124	930	191	MDD_Als_2023	0.26739	-0.08291	0.63005	0.0714976	0	0.39705	0.118649	2.82023e-4	6.576807549180327e-8	3.79013e-9	1.05102e-4	5.297432416666667e-6	7.50462e-7	#8DD78DFF
PAD_2021_V2	Cardiovascular dis.	Peripheral artery dis.	PAD	1849	12	120567741	121817509	729	111	MDD_Als_2023	0.653609	0.0972	1	0.427204	0.01385	1	0.0250282	5.28517e-5	0.0569906	0.0414575	1.02889e-4	7.746935911949685e-8	5.4001e-9	#8DD78DFF
PAD_2021_V2	Cardiovascular dis.	Peripheral artery dis.	PAD	1850	12	121817510	123396634	490	95	MDD_Als_2023	0.525552	0.02144	1	0.276205	0.00526	1	0.0450474	1.18414e-4	9.890204414414413e-4	3.11142e-4	5.27682e-5	8.26229552356021e-4	2.76738e-4	#8DD78DFF
PAD_2021_V2	Cardiovascular dis.	Peripheral artery dis.	PAD	1852	12	124843769	126079935	894	236	MDD_Als_2023	-0.0321034	-0.24575	0.18778	0.00103063	0	0.06477	0.765262	5.27107e-4	3.919590216666667e-17	1.11089e-19	2.38315e-4	5.4471230416666674e-17	2.64639e-19	#8DD78DFF
PAD_2021_V2	Cardiovascular dis.	Peripheral artery dis.	PAD	1853	12	126079936	126871452	812	122	MDD_Als_2023	0.622918	-0.07925	1	0.388027	0	1	0.0840755	1.05274e-4	0.00820664	0.00404711	3.28897e-5	0.0308488	0.0201917	#8DD78DFF
PAD_2021_V2	Cardiovascular dis.	Peripheral artery dis.	PAD	1855	12	127545378	128372588	760	171	MDD_Als_2023	-0.322938	-1	0.22551	0.104289	0	1	0.228051	1.23647e-4	0.00358141	0.00148788	6.6341e-5	0.0011696	4.10207e-4	#8DD78DFF
PAD_2021_V2	Cardiovascular dis.	Peripheral artery dis.	PAD	1856	12	128372589	129170296	801	191	MDD_Als_2023	-0.0618225	-0.83217	0.6059	0.00382202	0	0.83692	0.829431	1.89123e-4	1.6663581176470588e-4	3.88056e-5	4.26231e-5	0.0243397	0.015323	#8DD78DFF
PAD_2021_V2	Cardiovascular dis.	Peripheral artery dis.	PAD	1857	12	129170297	129887418	814	203	MDD_Als_2023	-0.163111	-0.90254	0.45888	0.0266052	0	0.88922	0.552626	9.91712e-5	0.026415455555555554	0.0163958	9.8094e-5	2.742888488943489e-5	4.89415e-6	#8DD78DFF
PAD_2021_V2	Cardiovascular dis.	Peripheral artery dis.	PAD	1858	12	129887419	130629840	708	178	MDD_Als_2023	0.409258	-0.05963	1	0.167492	0	1	0.0800897	2.28204e-4	5.4750269098039226e-6	6.59486e-7	5.61788e-5	0.00484415	0.00217585	#8DD78DFF
PAD_2021_V2	Cardiovascular dis.	Peripheral artery dis.	PAD	1859	12	130629841	131404042	790	198	MDD_Als_2023	-0.0801873	-0.85438	0.6265	0.00643	0	0.89117	0.783492	1.7431e-4	5.277439463087249e-4	1.48576e-4	4.43723e-5	0.0203423	0.0123784	#8DD78DFF
PAD_2021_V2	Cardiovascular dis.	Peripheral artery dis.	PAD	1863	13	19020095	19648628	215	49	MDD_Als_2023	0.0583669	-0.95849	1	0.00340669	0	1	0.878194	9.21105e-5	0.00109077	3.4882e-4	1.69417e-5	0.062319648016577855	0.0461455	#8DD78DFF
PAD_2021_V2	Cardiovascular dis.	Peripheral artery dis.	PAD	1864	13	19648629	20491181	478	61	MDD_Als_2023	-0.0318689	-1	1	0.00101563	0	1	0.935958	6.7018e-5	0.012647847619877943	0.006852	2.23972e-5	0.0372617	0.0252526	#8DD78DFF
PAD_2021_V2	Cardiovascular dis.	Peripheral artery dis.	PAD	1866	13	21540734	22795188	1032	226	MDD_Als_2023	-0.137547	-0.48612	0.20037	0.0189191	0	0.23743	0.407751	2.70828e-4	2.671434051948052e-6	2.88704e-7	1.40328e-4	4.953560957746479e-8	3.04567e-9	#8DD78DFF
PAD_2021_V2	Cardiovascular dis.	Peripheral artery dis.	PAD	1868	13	23729050	24818333	1262	219	MDD_Als_2023	-0.756074	-1	0.11832	0.571648	0	1	0.0844408	7.82262e-5	0.036193	0.0239178	3.3654e-5	0.0654132	0.0487803	#8DD78DFF
PAD_2021_V2	Cardiovascular dis.	Peripheral artery dis.	PAD	1872	13	27392006	28587125	1025	201	MDD_Als_2023	0.0161349	-0.36885	0.40143	2.60335e-4	0	0.19816	0.930212	2.72186e-4	1.4457341e-7	9.97058e-9	8.90504e-5	9.143771689860835e-5	2.01636e-5	#8DD78DFF
PAD_2021_V2	Cardiovascular dis.	Peripheral artery dis.	PAD	1873	13	28587126	30068525	1145	193	MDD_Als_2023	0.491692	-0.04016	1	0.241761	0	1	0.0686747	1.76579e-4	3.4510206467391305e-4	8.99841e-5	5.26095e-5	0.00881648	0.00458797	#8DD78DFF
PAD_2021_V2	Cardiovascular dis.	Peripheral artery dis.	PAD	1874	13	30068526	31433218	1233	216	MDD_Als_2023	0.143689	-0.16475	0.46665	0.0206464	0	0.21911	0.351168	2.44336e-4	3.2209038438818566e-6	3.59576e-7	1.76772e-4	2.3177734189189187e-11	3.74523e-13	#8DD78DFF
PAD_2021_V2	Cardiovascular dis.	Peripheral artery dis.	PAD	1875	13	31433219	32986686	1380	199	MDD_Als_2023	-0.00350192	-0.49527	0.4665	1.22634e-5	0	0.30846	0.987285	1.71296e-4	6.958622614896989e-4	2.07411e-4	9.50517e-5	3.845025345882353e-5	7.16412e-6	#8DD78DFF
PAD_2021_V2	Cardiovascular dis.	Peripheral artery dis.	PAD	1876	13	32986687	34722391	1407	179	MDD_Als_2023	-0.14845	-0.58892	0.25542	0.0220374	0	0.34974	0.441504	3.44377e-4	8.54028042857143e-12	1.12956e-13	6.11252e-5	0.00266757	0.0010635	#8DD78DFF
PAD_2021_V2	Cardiovascular dis.	Peripheral artery dis.	PAD	1878	13	35744569	36579413	721	121	MDD_Als_2023	0.0141888	-0.84791	0.90938	2.01322e-4	0	1	0.965959	6.26558e-5	0.027901932757325318	0.0175425	5.10335e-5	0.00275015	0.00111043	#8DD78DFF
PAD_2021_V2	Cardiovascular dis.	Peripheral artery dis.	PAD	1883	13	40091624	41003943	864	158	MDD_Als_2023	0.299344	-0.26997	1	0.0896066	0	1	0.277786	1.20535e-4	0.00227809	8.60873e-4	5.65745e-5	0.0029843	0.00123768	#8DD78DFF
PAD_2021_V2	Cardiovascular dis.	Peripheral artery dis.	PAD	1884	13	41003944	42037054	501	96	MDD_Als_2023	1	0.3432	1	1	0.1187	1	0.00501244	7.45771e-5	0.0270865	0.0168893	3.94794e-5	0.00751072	0.00374713	#8DD78DFF
PAD_2021_V2	Cardiovascular dis.	Peripheral artery dis.	PAD	1885	13	42037055	42950157	834	111	MDD_Als_2023	0.293494	-0.37049	1	0.0861389	0	1	0.326109	1.21852e-4	0.00177118	6.40872e-4	4.10163e-5	0.00918565	0.0048123	#8DD78DFF
PAD_2021_V2	Cardiovascular dis.	Peripheral artery dis.	PAD	1888	13	45476447	46493236	732	125	MDD_Als_2023	0.190395	-0.36168	0.80753	0.0362502	0	0.67427	0.445521	1.80907e-4	2.7446510527950306e-5	4.17467e-6	4.74406e-5	0.00517778	0.00237892	#8DD78DFF
PAD_2021_V2	Cardiovascular dis.	Peripheral artery dis.	PAD	1890	13	47433529	48137479	718	105	MDD_Als_2023	-0.163183	-1	0.90637	0.0266286	0	1	0.681541	7.49018e-5	0.015680998057432432	0.0087701	2.71723e-5	0.045444582272159806	0.0319168	#8DD78DFF
PAD_2021_V2	Cardiovascular dis.	Peripheral artery dis.	PAD	1892	13	49381728	50419896	679	99	MDD_Als_2023	0.466228	-0.07727	1	0.217369	0	1	0.092886	9.14274e-5	0.00673764	0.00318582	5.92687e-5	3.0393145172413793e-4	8.49038e-5	#8DD78DFF
PAD_2021_V2	Cardiovascular dis.	Peripheral artery dis.	PAD	1893	13	50419897	51554236	790	132	MDD_Als_2023	0.0303166	-0.84146	0.93064	9.19094e-4	0	1	0.92795	1.56152e-4	1.5755388985507244e-4	3.58059e-5	2.62467e-5	0.0668251	0.0499422	#8DD78DFF
PAD_2021_V2	Cardiovascular dis.	Peripheral artery dis.	PAD	1898	13	56434008	58245843	940	75	MDD_Als_2023	-0.2576	-1	0.467	0.0663577	0	1	0.436357	5.36747e-5	0.027653950150602406	0.0173474	4.63915e-5	0.00107486	3.74152e-4	#8DD78DFF
PAD_2021_V2	Cardiovascular dis.	Peripheral artery dis.	PAD	1899	13	58245844	59751795	1238	100	MDD_Als_2023	0.457656	-0.04874	1	0.209449	0	1	0.072829	8.32454e-5	0.00993823	0.0051076	8.30782e-5	2.7996563321678324e-6	3.51031e-7	#8DD78DFF
PAD_2021_V2	Cardiovascular dis.	Peripheral artery dis.	PAD	1900	13	59751796	61268155	1341	164	MDD_Als_2023	0.231899	-0.18269	0.69081	0.0537769	0	0.47866	0.253751	1.64541e-4	1.6791231414141415e-4	3.92615e-5	1.00171e-4	3.915332760655738e-6	5.22042e-7	#8DD78DFF
PAD_2021_V2	Cardiovascular dis.	Peripheral artery dis.	PAD	1903	13	63206536	63973941	565	64	MDD_Als_2023	0.272657	-0.81541	1	0.0743419	0	1	0.522284	5.59565e-5	0.030274351736881006	0.0193487	2.30782e-5	0.0366303	0.0247549	#8DD78DFF
PAD_2021_V2	Cardiovascular dis.	Peripheral artery dis.	PAD	1904	13	63973942	65187138	1131	80	MDD_Als_2023	0.338605	-0.25431	1	0.114653	0	1	0.250949	7.30689e-5	0.018468493882544863	0.0106955	5.98835e-5	1.0672662755298651e-4	2.42837e-5	#8DD78DFF
PAD_2021_V2	Cardiovascular dis.	Peripheral artery dis.	PAD	1905	13	65187139	66382286	765	98	MDD_Als_2023	0.0600282	-0.37722	0.51011	0.00360339	0	0.28912	0.773933	1.25366e-4	3.473101198915009e-4	9.07239e-5	9.07025e-5	4.367998297674419e-7	4.11714e-8	#8DD78DFF
PAD_2021_V2	Cardiovascular dis.	Peripheral artery dis.	PAD	1906	13	66382287	67718879	950	132	MDD_Als_2023	0.179614	-0.39572	0.93258	0.0322611	0	0.9617	0.497789	6.74397e-5	0.0414399	0.0283248	1.19187e-4	1.038020890909091e-8	4.50522e-10	#8DD78DFF
PAD_2021_V2	Cardiovascular dis.	Peripheral artery dis.	PAD	1908	13	69004703	69751491	985	74	MDD_Als_2023	-0.294393	-1	0.56053	0.086667	0	1	0.417725	6.6377800000000007e-05	0.014858682450896669	0.00821895	3.07389e-5	0.015282578207475212	0.00878337	#8DD78DFF
PAD_2021_V2	Cardiovascular dis.	Peripheral artery dis.	PAD	1911	13	71010209	71976862	827	145	MDD_Als_2023	-0.206723	-1	0.60149	0.0427346	0	1	0.5465	1.39994e-4	9.239999333333333e-4	2.88068e-4	2.88808e-5	0.0574409	0.0419286	#8DD78DFF
PAD_2021_V2	Cardiovascular dis.	Peripheral artery dis.	PAD	1912	13	71976863	73114509	896	152	MDD_Als_2023	0.104754	-0.97438	1	0.0109733	0	1	0.788773	9.28432e-5	0.014806920966638154	0.00817633	3.16902e-5	0.0491497	0.0349949	#8DD78DFF
PAD_2021_V2	Cardiovascular dis.	Peripheral artery dis.	PAD	1913	13	73114510	74437635	1187	188	MDD_Als_2023	0.138471	-0.19049	0.47898	0.0191743	0	0.22975	0.401172	2.27409e-4	9.134702697841727e-6	1.19955e-6	1.50239e-4	9.632059205882353e-10	2.87146e-11	#8DD78DFF
PAD_2021_V2	Cardiovascular dis.	Peripheral artery dis.	PAD	1914	13	74437636	75882384	1273	196	MDD_Als_2023	0.0631725	-0.32498	0.44916	0.00399077	0	0.22019	0.733316	2.06452e-4	8.299602272727272e-5	1.63875e-5	1.23674e-4	2.0639039450549453e-7	1.64678e-8	#8DD78DFF
PAD_2021_V2	Cardiovascular dis.	Peripheral artery dis.	PAD	1919	13	79489046	80778339	949	133	MDD_Als_2023	0.733204	0.10581	1	0.537588	0.01717	1	0.0277034	9.43651e-5	0.00843839	0.00418133	4.1466e-5	0.012606427885669538	0.00705761	#8DD78DFF
PAD_2021_V2	Cardiovascular dis.	Peripheral artery dis.	PAD	1921	13	81724090	82582821	760	92	MDD_Als_2023	0.406534	-0.23417	1	0.16527	0	1	0.187854	1.15675e-4	8.439456547987616e-4	2.57529e-4	3.31364e-5	0.016490947065868265	0.00965888	#8DD78DFF
PAD_2021_V2	Cardiovascular dis.	Peripheral artery dis.	PAD	1931	13	90518148	91764204	1068	129	MDD_Als_2023	-0.358611	-1	0.55234	0.128602	0	1	0.36375	7.20941e-5	0.0480177	0.0338188	3.95149e-5	0.015275567515290519	0.00875951	#8DD78DFF
PAD_2021_V2	Cardiovascular dis.	Peripheral artery dis.	PAD	1932	13	91764205	93285142	1156	150	MDD_Als_2023	-0.0791839	-0.56461	0.37661	0.00627008	0	0.34351	0.713871	2.75588e-4	4.0315151764705884e-8	1.94244e-9	5.44547e-5	0.00340491	0.00143899	#8DD78DFF
PAD_2021_V2	Cardiovascular dis.	Peripheral artery dis.	PAD	1933	13	93285143	94925136	1412	176	MDD_Als_2023	-0.143151	-0.65714	0.3156	0.0204923	0	0.4397	0.520187	1.5543e-4	4.088391707317073e-4	1.10852e-4	8.44087e-5	8.19363130612245e-5	1.75592e-5	#8DD78DFF
PAD_2021_V2	Cardiovascular dis.	Peripheral artery dis.	PAD	1934	13	94925137	96132647	1122	212	MDD_Als_2023	0.530019	0.21409	0.91056	0.28092	0.04583	0.82912	0.00164081	2.45822e-4	9.076266193717277e-7	8.18879e-8	1.29601e-4	1.8300843166666667e-7	1.44417e-8	#8DD78DFF
PAD_2021_V2	Cardiovascular dis.	Peripheral artery dis.	PAD	1936	13	97516610	98527335	688	107	MDD_Als_2023	0.213526	-0.49091	1	0.0455934	0	1	0.50205	7.20179e-5	0.017800731825657893	0.0102247	5.00719e-5	0.00213373	8.20377e-4	#8DD78DFF
PAD_2021_V2	Cardiovascular dis.	Peripheral artery dis.	PAD	1937	13	98527336	99402294	799	170	MDD_Als_2023	-0.0364682	-0.38892	0.30611	0.00132993	0	0.16902	0.826654	1.88979e-4	8.334830619047617e-5	1.65358e-5	1.71786e-4	1.297381293548387e-12	1.76321e-14	#8DD78DFF
PAD_2021_V2	Cardiovascular dis.	Peripheral artery dis.	PAD	1939	13	100470869	101573736	732	140	MDD_Als_2023	0.167503	-0.24318	0.60489	0.0280574	0	0.36609	0.401632	1.98597e-4	7.730596560885608e-6	9.89604e-7	8.06513e-5	4.2685235125858123e-5	8.17775e-6	#8DD78DFF
PAD_2021_V2	Cardiovascular dis.	Peripheral artery dis.	PAD	1940	13	101573737	103050417	1571	212	MDD_Als_2023	0.129017	-0.21444	0.48379	0.0166455	0	0.23534	0.446332	2.37525e-4	5.943661409266408e-6	7.27165e-7	1.36525e-4	5.208875868965517e-8	3.31121e-9	#8DD78DFF
PAD_2021_V2	Cardiovascular dis.	Peripheral artery dis.	PAD	1941	13	103050418	104378435	1538	202	MDD_Als_2023	-0.117273	-0.70757	0.40319	0.013753	0	0.51841	0.627967	1.6561e-4	9.384010847201211e-4	2.93001e-4	7.67505e-5	5.75409868945869e-4	1.77088e-4	#8DD78DFF
PAD_2021_V2	Cardiovascular dis.	Peripheral artery dis.	PAD	1942	13	104378436	105672500	1287	189	MDD_Als_2023	-0.435882	-1	0.11884	0.189993	0	1	0.117564	6.79289e-5	0.0510167	0.0363166	1.19825e-4	4.033057823809524e-7	3.71303e-8	#8DD78DFF
PAD_2021_V2	Cardiovascular dis.	Peripheral artery dis.	PAD	1945	13	107037865	108521978	1388	253	MDD_Als_2023	0.0394952	-0.22541	0.3058	0.00155987	0	0.10122	0.765262	5.06192e-4	1.5436512615384615e-15	9.4792e-18	1.46027e-4	5.7170239183673465e-8	3.68436e-9	#8DD78DFF
PAD_2021_V2	Cardiovascular dis.	Peripheral artery dis.	PAD	1947	13	109156766	109813576	778	123	MDD_Als_2023	-0.108696	-0.94957	0.58617	0.0118147	0	1	0.721551	1.05385e-4	0.00441001	0.00193732	4.48301e-5	0.00693273	0.00340102	#8DD78DFF
PAD_2021_V2	Cardiovascular dis.	Peripheral artery dis.	PAD	1948	13	109813577	110995432	997	224	MDD_Als_2023	0.0273489	-0.26846	0.33034	7.47964e-4	0	0.12609	0.854313	3.34546e-4	2.573778033333333e-9	7.2946e-11	1.39675e-4	5.208875868965517e-8	3.3095e-9	#8DD78DFF
PAD_2021_V2	Cardiovascular dis.	Peripheral artery dis.	PAD	1949	13	110995433	111621244	624	154	MDD_Als_2023	0.146184	-0.47034	0.84942	0.0213696	0	0.76305	0.59497	1.32298e-4	0.00121859	4.02934e-4	5.22115e-5	0.00499188	0.00225849	#8DD78DFF
PAD_2021_V2	Cardiovascular dis.	Peripheral artery dis.	PAD	1955	14	20876081	21982654	770	251	MDD_Als_2023	0.258013	-0.1504	0.7177	0.0665706	0	0.5151	0.200785	2.07052e-4	3.609403576923077e-5	5.75902e-6	9.94761e-5	8.441033649193548e-5	1.83549e-5	#8DD78DFF
PAD_2021_V2	Cardiovascular dis.	Peripheral artery dis.	PAD	1956	14	21982655	22760700	880	140	MDD_Als_2023	0.295051	-0.50742	1	0.0870551	0	1	0.407624	7.16032e-5	0.0295074	0.0187749	4.54432e-5	0.00872626	0.00453124	#8DD78DFF
PAD_2021_V2	Cardiovascular dis.	Peripheral artery dis.	PAD	1957	14	22760701	23985936	912	219	MDD_Als_2023	-0.0371301	-0.5505	0.41574	0.00137864	0	0.3553	0.861211	3.29716e-4	2.704308725e-9	8.15325e-11	5.70387e-5	0.00747746	0.00372398	#8DD78DFF
PAD_2021_V2	Cardiovascular dis.	Peripheral artery dis.	PAD	1960	14	25585042	26395690	656	102	MDD_Als_2023	-0.0687854	-0.93496	0.69378	0.00473143	0	1	0.830836	8.28305e-5	0.012108042051282051	0.00646773	4.35576e-5	0.00467515	0.0020865	#8DD78DFF
PAD_2021_V2	Cardiovascular dis.	Peripheral artery dis.	PAD	1961	14	26395691	27720240	1040	162	MDD_Als_2023	0.0170892	-0.89799	0.96976	2.92041e-4	0	1	0.960956	5.90626e-5	0.0657567	0.0491389	6.71017e-5	8.170230682414699e-4	2.72938e-4	#8DD78DFF
PAD_2021_V2	Cardiovascular dis.	Peripheral artery dis.	PAD	1963	14	29029225	30831154	1033	178	MDD_Als_2023	0.439635	0.07352	0.8775	0.193279	0.00708	0.77001	0.0217085	1.85524e-4	7.229270317848411e-5	1.39668e-5	1.1179e-4	8.91916995473251e-7	9.50179e-8	#8DD78DFF
PAD_2021_V2	Cardiovascular dis.	Peripheral artery dis.	PAD	1964	14	30831155	32382245	801	121	MDD_Als_2023	0.247556	-0.33968	0.97261	0.0612838	0	0.95194	0.37507	1.1128e-4	0.00297214	0.0011765	5.30752e-5	0.0020093	7.67252e-4	#8DD78DFF
PAD_2021_V2	Cardiovascular dis.	Peripheral artery dis.	PAD	1965	14	32382246	33591113	1014	223	MDD_Als_2023	0.107455	-0.30928	0.55657	0.0115466	0	0.31395	0.596275	1.96526e-4	1.1827082860310423e-4	2.51961e-5	1.02786e-4	2.3838702126582275e-5	4.12814e-6	#8DD78DFF
PAD_2021_V2	Cardiovascular dis.	Peripheral artery dis.	PAD	1966	14	33591114	34695195	1054	262	MDD_Als_2023	0.100665	-0.21818	0.42648	0.0101334	0	0.18545	0.520123	1.93139e-4	1.361543121794872e-4	3.00993e-5	2.30023e-4	4.478315812499999e-15	3.1413e-17	#8DD78DFF
PAD_2021_V2	Cardiovascular dis.	Peripheral artery dis.	PAD	1967	14	34695196	35379988	386	82	MDD_Als_2023	-0.112726	-0.5547	0.31959	0.012707	0	0.31351	0.589089	1.73324e-4	2.506613824324324e-6	2.62857e-7	6.13153e-5	8.19363130612245e-5	1.75948e-5	#8DD78DFF
PAD_2021_V2	Cardiovascular dis.	Peripheral artery dis.	PAD	1969	14	36422078	37282012	715	117	MDD_Als_2023	-0.288926	-0.93823	0.22784	0.0834783	0	0.88638	0.251671	1.29364e-4	0.00129451	4.36704e-4	6.20938e-5	3.928711454545455e-4	1.13676e-4	#8DD78DFF
PAD_2021_V2	Cardiovascular dis.	Peripheral artery dis.	PAD	1970	14	37282013	38722114	963	124	MDD_Als_2023	0.260129	-0.81248	1	0.067667	0	1	0.54098	6.09823e-5	0.0459728	0.0318791	3.22195e-5	0.0339119	0.0226872	#8DD78DFF
PAD_2021_V2	Cardiovascular dis.	Peripheral artery dis.	PAD	1971	14	38722115	40343754	1113	131	MDD_Als_2023	0.650936	0.04766	1	0.423718	0.00843	1	0.0370221	6.86079e-5	0.0290392	0.0184221	6.28357e-5	5.416802295552367e-4	1.6552e-4	#8DD78DFF
PAD_2021_V2	Cardiovascular dis.	Peripheral artery dis.	PAD	1974	14	41614834	42562550	573	66	MDD_Als_2023	0.121919	-0.42456	0.74668	0.0148641	0	0.63064	0.626939	6.01548e-5	0.0172902	0.00983344	1.02697e-4	6.051703553846154e-10	1.72451e-11	#8DD78DFF
PAD_2021_V2	Cardiovascular dis.	Peripheral artery dis.	PAD	1975	14	42562551	43321168	549	66	MDD_Als_2023	-0.0565574	-0.77321	0.63479	0.00319874	0	0.74949	0.847863	8.49005e-5	0.00228677	8.66314e-4	3.84009e-5	0.00308442	0.00128867	#8DD78DFF
PAD_2021_V2	Cardiovascular dis.	Peripheral artery dis.	PAD	176	1	226534712	228045554	1150	132	MDD_Als_2023	-0.632031	-1	-0.14126	0.399463	0.0228	1	0.0144659	2.08164e-4	2.2679994766355144e-6	2.29264e-7	4.06972e-5	0.015233953667687598	0.00872229	#8DD78DFF
PAD_2021_V2	Cardiovascular dis.	Peripheral artery dis.	PAD	177	1	228045555	229075156	436	90	MDD_Als_2023	0.141129	-0.6061	1	0.0199175	0	1	0.665032	7.39225e-5	0.0186012	0.0107899	4.55106e-5	0.00240588	9.42252e-4	#8DD78DFF
PAD_2021_V2	Cardiovascular dis.	Peripheral artery dis.	PAD	178	1	229075157	230227247	562	124	MDD_Als_2023	0.139698	-0.7709	1	0.0195157	0	1	0.699061	9.82768e-5	0.00731951	0.00351281	3.18843e-5	0.0352001	0.0236416	#8DD78DFF
PAD_2021_V2	Cardiovascular dis.	Peripheral artery dis.	PAD	179	1	230227248	231287764	976	191	MDD_Als_2023	0.0379349	-0.43599	0.5174	0.00143906	0	0.32329	0.859949	1.42837e-4	0.0024807	9.57359e-4	1.17124e-4	5.554022106666667e-7	5.47854e-8	#8DD78DFF
PAD_2021_V2	Cardiovascular dis.	Peripheral artery dis.	PAD	180	1	231287765	232177704	620	126	MDD_Als_2023	-0.386708	-1	0.18954	0.149543	0	1	0.176281	1.59443e-4	8.483478066037736e-5	1.6991e-5	3.68174e-5	0.019964674675324676	0.0121311	#8DD78DFF
PAD_2021_V2	Cardiovascular dis.	Peripheral artery dis.	PAD	185	1	235097114	236199671	462	91	MDD_Als_2023	-0.291066	-1	0.49945	0.0847192	0	1	0.406151	7.76118e-5	0.00880844	0.00441046	3.23931e-5	0.018435261135371177	0.0111016	#8DD78DFF
PAD_2021_V2	Cardiovascular dis.	Peripheral artery dis.	PAD	186	1	236199672	237409458	1096	192	MDD_Als_2023	-0.163464	-0.55941	0.2098	0.0267204	0	0.31371	0.372647	2.7357e-4	2.0922745256410255e-7	1.54178e-8	9.0974e-5	5.508338057395144e-5	1.09394e-5	#8DD78DFF
PAD_2021_V2	Cardiovascular dis.	Peripheral artery dis.	PAD	187	1	237409459	238094455	655	151	MDD_Als_2023	0.242023	-0.20579	0.75928	0.0585752	0	0.57655	0.276037	2.08007e-4	1.222190249134948e-5	1.66846e-6	6.40398e-5	9.005735749354006e-4	3.05587e-4	#8DD78DFF
PAD_2021_V2	Cardiovascular dis.	Peripheral artery dis.	PAD	189	1	238704858	239332148	633	103	MDD_Als_2023	-0.750531	-1	0.06702	0.563297	0	1	0.0722931	5.46733e-5	0.0405994	0.0276352	3.09786e-5	0.0283223	0.01824	#8DD78DFF
PAD_2021_V2	Cardiovascular dis.	Peripheral artery dis.	PAD	190	1	239332149	240248508	744	136	MDD_Als_2023	0.405736	-0.14498	1	0.164621	0	1	0.14352	1.60115e-4	1.6663581176470588e-4	3.86541e-5	4.1779e-5	0.012349839693396225	0.00688689	#8DD78DFF
PAD_2021_V2	Cardiovascular dis.	Peripheral artery dis.	PAD	191	1	240248509	241033584	698	168	MDD_Als_2023	-0.355145	-1	0.29958	0.126128	0	1	0.254926	1.71705e-4	2.7158673452830194e-4	6.79929e-5	3.49733e-5	0.0410336	0.0283691	#8DD78DFF
PAD_2021_V2	Cardiovascular dis.	Peripheral artery dis.	PAD	195	1	243048004	244723196	782	167	MDD_Als_2023	-0.154068	-0.54202	0.20353	0.023737	0	0.29459	0.381951	1.49775e-4	5.114807888513513e-4	1.43031e-4	1.75263e-4	4.790003496153845e-13	5.45989e-15	#8DD78DFF
PAD_2021_V2	Cardiovascular dis.	Peripheral artery dis.	PAD	196	1	244723197	245970505	827	216	MDD_Als_2023	-0.488221	-0.91667	-0.13787	0.23836	0.01932	0.84027	0.00790217	2.91105e-4	2.2288773821656052e-7	1.65297e-8	9.55687e-5	6.0267921710526314e-5	1.20483e-5	#8DD78DFF
PAD_2021_V2	Cardiovascular dis.	Peripheral artery dis.	PAD	1976	14	43321169	44623273	981	120	MDD_Als_2023	0.369757	-0.63373	1	0.13672	0	1	0.367895	8.09837e-5	0.022414974065420562	0.0135731	2.79458e-5	0.0477902	0.0338994	#8DD78DFF
PAD_2021_V2	Cardiovascular dis.	Peripheral artery dis.	PAD	1979	14	46748239	48177483	1149	111	MDD_Als_2023	0.0295359	-0.71012	0.79541	8.72372e-4	0	0.88166	0.922652	8.25771e-5	0.0172282	0.00978192	5.62314e-5	8.594053606770834e-4	2.89357e-4	#8DD78DFF
PAD_2021_V2	Cardiovascular dis.	Peripheral artery dis.	PAD	1984	14	52206123	52760553	680	107	MDD_Als_2023	-0.339921	-1	0.61365	0.115546	0	1	0.411663	5.73102e-5	0.038380326043878275	0.0255994	3.08464e-5	0.030346516161616162	0.0197565	#8DD78DFF
PAD_2021_V2	Cardiovascular dis.	Peripheral artery dis.	PAD	1985	14	52760554	54359598	1084	158	MDD_Als_2023	0.328463	-0.42089	1	0.107888	0	1	0.332334	8.88195e-5	0.018226469148936168	0.0105209	4.70844e-5	0.00932073	0.00491167	#8DD78DFF
PAD_2021_V2	Cardiovascular dis.	Peripheral artery dis.	PAD	1988	14	56206431	57460781	1367	197	MDD_Als_2023	-0.250515	-0.66562	0.13083	0.0627576	0	0.44305	0.182749	1.77531e-4	8.791999465116281e-5	1.78581e-5	1.19097e-4	4.930806595454546e-7	4.75571e-8	#8DD78DFF
PAD_2021_V2	Cardiovascular dis.	Peripheral artery dis.	PAD	1993	14	61652817	62717985	859	176	MDD_Als_2023	-0.0414175	-0.72465	0.57869	0.00171541	0	0.65923	0.878039	9.9204e-5	0.023968057967667437	0.0147069	9.74112e-5	1.0453947896253602e-5	1.59032e-6	#8DD78DFF
PAD_2021_V2	Cardiovascular dis.	Peripheral artery dis.	PAD	1995	14	64033238	65229391	606	89	MDD_Als_2023	-0.409388	-1	0.13484	0.167598	0	1	0.132919	8.37437e-5	0.00688367	0.00327763	6.15091e-5	1.295569983333333e-4	3.06711e-5	#8DD78DFF
PAD_2021_V2	Cardiovascular dis.	Peripheral artery dis.	PAD	1997	14	66300067	67891839	796	82	MDD_Als_2023	-0.0576212	-0.88802	0.7113	0.0033202	0	0.99014	0.8542	1.01336e-4	0.00189451	6.97106e-4	3.3332e-5	0.012116181927330173	0.00672472	#8DD78DFF
PAD_2021_V2	Cardiovascular dis.	Peripheral artery dis.	PAD	2001	14	71140427	72665319	1134	146	MDD_Als_2023	-0.181495	-0.97609	0.40483	0.0329404	0	1	0.504942	7.19601e-5	0.0288398	0.0182684	9.59114e-5	3.0178649003436426e-6	3.8500600000000003e-07	#8DD78DFF
PAD_2021_V2	Cardiovascular dis.	Peripheral artery dis.	PAD	2002	14	72665320	73373373	788	144	MDD_Als_2023	-0.610998	-1	-0.1939	0.373319	0.03852	1	0.00619159	2.92284e-4	7.948192934210527e-9	2.85339e-10	4.79387e-5	0.00676082	0.00330483	#8DD78DFF
PAD_2021_V2	Cardiovascular dis.	Peripheral artery dis.	PAD	2004	14	74245429	75699501	757	107	MDD_Als_2023	-0.0884577	-0.73526	0.49773	0.00782476	0	0.61322	0.731234	7.6404e-5	0.015826046377422073	0.00887365	8.99548e-5	9.378540979591836e-7	1.00734e-7	#8DD78DFF
PAD_2021_V2	Cardiovascular dis.	Peripheral artery dis.	PAD	2006	14	76694202	77425453	543	152	MDD_Als_2023	0.251669	-0.22436	0.80476	0.0633375	0	0.64888	0.276521	1.4997e-4	8.947529633027523e-4	2.76414e-4	8.0009e-5	7.95485708939709e-5	1.67746e-5	#8DD78DFF
PAD_2021_V2	Cardiovascular dis.	Peripheral artery dis.	PAD	2008	14	78374054	79199451	876	140	MDD_Als_2023	-0.0690464	-0.85095	0.68035	0.00476741	0	0.9165	0.824489	1.05669e-4	0.00758555	0.00367274	4.80418e-5	0.00678154	0.00331793	#8DD78DFF
PAD_2021_V2	Cardiovascular dis.	Peripheral artery dis.	PAD	2009	14	79199452	81001920	1359	185	MDD_Als_2023	0.784925	0.40008	1	0.616107	0.16006	1	2.91518e-4	1.57043e-4	2.468830047709924e-4	6.10406e-5	8.98919e-5	4.439503575963719e-5	8.58317e-6	#8DD78DFF
PAD_2021_V2	Cardiovascular dis.	Peripheral artery dis.	PAD	2010	14	81001921	82524785	1186	152	MDD_Als_2023	0.44405	0.00299	1	0.19718	0.00305	1	0.0561761	1.72662e-4	8.808925208333334e-5	1.79757e-5	6.54138e-5	7.486932101740296e-4	2.45188e-4	#8DD78DFF
PAD_2021_V2	Cardiovascular dis.	Peripheral artery dis.	PAD	2011	14	82524786	84087372	1296	167	MDD_Als_2023	0.0600585	-0.64362	0.81699	0.00360702	0	0.86402	0.83692	1.5847e-4	2.8369455754189945e-4	7.19622e-5	4.11885e-5	0.022173644585987258	0.0137358	#8DD78DFF
PAD_2021_V2	Cardiovascular dis.	Peripheral artery dis.	PAD	2014	14	86653344	87350275	608	86	MDD_Als_2023	-0.062391	-1	0.89029	0.00389264	0	1	0.865821	7.78843e-5	0.00840293	0.00415979	2.73679e-5	0.0320062	0.0211008	#8DD78DFF
PAD_2021_V2	Cardiovascular dis.	Peripheral artery dis.	PAD	2015	14	87350276	88208595	701	82	MDD_Als_2023	0.681895	-0.07307	1	0.464981	0	1	0.0778815	5.41761e-5	0.048340766242464826	0.034092	3.77608e-5	0.00647445	0.00313646	#8DD78DFF
PAD_2021_V2	Cardiovascular dis.	Peripheral artery dis.	PAD	2016	14	88208596	89482883	1026	122	MDD_Als_2023	0.417582	-0.19738	1	0.174374	0	1	0.163619	7.99739e-5	0.015826046377422073	0.00886901	5.90017e-5	7.79853604249668e-4	2.57444e-4	#8DD78DFF
PAD_2021_V2	Cardiovascular dis.	Peripheral artery dis.	PAD	2017	14	89482884	90662836	886	183	MDD_Als_2023	-0.144596	-0.51698	0.20588	0.0209081	0	0.26732	0.401577	2.53186e-4	3.2019934502923976e-7	2.5864e-8	1.09567e-4	1.6981704552238805e-6	1.99522e-7	#8DD78DFF
PAD_2021_V2	Cardiovascular dis.	Peripheral artery dis.	PAD	2018	14	90662837	92101228	925	169	MDD_Als_2023	-0.259133	-0.80919	0.15138	0.0671498	0	0.65539	0.210013	1.16649e-4	0.00550572	0.00249409	1.5471e-4	8.489882e-11	1.71212e-12	#8DD78DFF
PAD_2021_V2	Cardiovascular dis.	Peripheral artery dis.	PAD	2020	14	93386329	94892240	1163	200	MDD_Als_2023	-0.0460203	-0.44079	0.34665	0.00211787	0	0.22077	0.809315	2.6842e-4	5.314367782122905e-7	4.49349e-8	8.64639e-5	1.2225819552238806e-4	2.87288e-5	#8DD78DFF
PAD_2021_V2	Cardiovascular dis.	Peripheral artery dis.	PAD	2021	14	94892241	95946792	1207	244	MDD_Als_2023	0.260876	-0.12216	0.71635	0.0680565	0	0.5147	0.183905	3.21244e-4	4.0612528e-8	1.99318e-9	7.76631e-5	0.00107216	3.72742e-4	#8DD78DFF
PAD_2021_V2	Cardiovascular dis.	Peripheral artery dis.	PAD	2022	14	95946793	97174314	1208	205	MDD_Als_2023	-0.325392	-1	0.17433	0.10588	0	1	0.171221	3.80638e-4	3.8568682111111115e-13	3.27934e-15	3.74923e-5	0.0450392	0.0315926	#8DD78DFF
PAD_2021_V2	Cardiovascular dis.	Peripheral artery dis.	PAD	2023	14	97174315	98268391	823	163	MDD_Als_2023	-0.123577	-0.72614	0.39151	0.0152714	0	0.56101	0.613282	1.01899e-4	0.00680712	0.00323475	9.36676e-5	1.1316972676056339e-05	1.7613e-6	#8DD78DFF
PAD_2021_V2	Cardiovascular dis.	Peripheral artery dis.	PAD	2024	14	98268392	98885322	674	89	MDD_Als_2023	0.436607	-0.02808	1	0.190626	0	1	0.0665963	8.67774e-5	0.00581314	0.0026663	9.17471e-5	1.5710451573033708e-7	1.22598e-8	#8DD78DFF
PAD_2021_V2	Cardiovascular dis.	Peripheral artery dis.	PAD	2025	14	98885323	99474533	726	113	MDD_Als_2023	0.502927	-0.20939	1	0.252935	0	1	0.143227	1.00109e-4	0.00432654	0.00189092	3.2755e-5	0.027554698426812584	0.0176611	#8DD78DFF
PAD_2021_V2	Cardiovascular dis.	Peripheral artery dis.	PAD	2027	14	100786190	102004377	820	212	MDD_Als_2023	-0.0417532	-0.37107	0.27389	0.00174333	0	0.1521	0.789624	2.75847e-4	1.2009134623115577e-6	1.12887e-7	1.55124e-4	1.2057088581081081e-9	3.91155e-11	#8DD78DFF
PAD_2021_V2	Cardiovascular dis.	Peripheral artery dis.	PAD	2029	14	103617473	104439106	453	68	MDD_Als_2023	-0.161638	-0.60829	0.26192	0.0261268	0	0.37132	0.442222	1.1473e-4	1.31516562987013e-4	2.87013e-5	7.8742e-5	4.6455455668202767e-7	4.41948e-8	#8DD78DFF
PAD_2021_V2	Cardiovascular dis.	Peripheral artery dis.	PAD	2038	15	25384328	26392947	940	203	MDD_Als_2023	0.108157	-0.62241	0.94867	0.011698	0	1	0.722744	1.67402e-4	6.149476575562701e-4	1.80679e-4	4.20211e-5	0.029319658739837398	0.0189723	#8DD78DFF
PAD_2021_V2	Cardiovascular dis.	Peripheral artery dis.	PAD	2039	15	26392948	27563172	882	197	MDD_Als_2023	-0.532869	-1	-0.14932	0.283949	0.02281	1	0.00742093	1.84876e-4	5.5378294270833325e-5	1.0045e-5	1.00849e-4	1.1533106582633054e-5	1.80505e-6	#8DD78DFF
PAD_2021_V2	Cardiovascular dis.	Peripheral artery dis.	PAD	2040	15	27563173	29141035	708	124	MDD_Als_2023	0.0712631	-0.6506	0.88732	0.00507842	0	0.97948	0.815999	8.29993e-5	0.0175029	0.010004	5.6821e-5	0.00119212	4.2007e-4	#8DD78DFF
PAD_2021_V2	Cardiovascular dis.	Peripheral artery dis.	PAD	2041	15	29141036	30604119	891	162	MDD_Als_2023	-0.177773	-0.93874	0.4319	0.0316033	0	0.96028	0.522691	7.79716e-5	0.0306004	0.0196149	9.41244e-5	1.0855735199999999e-5	1.66572e-6	#8DD78DFF
PAD_2021_V2	Cardiovascular dis.	Peripheral artery dis.	PAD	2043	15	32177321	33484267	903	164	MDD_Als_2023	0.231693	-0.75165	1	0.0536817	0	1	0.563188	7.22757e-5	0.0631856	0.0468296	4.54174e-5	0.012563028249607536	0.00701679	#8DD78DFF
PAD_2021_V2	Cardiovascular dis.	Peripheral artery dis.	PAD	2044	15	33484268	34410072	1011	207	MDD_Als_2023	0.275739	-0.13376	0.74225	0.076032	0	0.55094	0.171562	1.75634e-4	3.2146413211678836e-4	8.32132e-5	1.12644e-4	2.8395270905923347e-6	3.57275e-7	#8DD78DFF
PAD_2021_V2	Cardiovascular dis.	Peripheral artery dis.	PAD	2046	15	35118928	36583327	1081	171	MDD_Als_2023	0.424447	0.09767	0.7973	0.180156	0.01036	0.63569	0.0135705	2.25505e-4	2.854450723529412e-7	2.29219e-8	1.09701e-4	8.736738983471075e-7	9.26914e-8	#8DD78DFF
PAD_2021_V2	Cardiovascular dis.	Peripheral artery dis.	PAD	2047	15	36583328	37962915	1127	204	MDD_Als_2023	0.417682	-0.09868	1	0.174458	0	1	0.113364	6.50132e-5	0.0658479	0.0492543	1.64563e-4	1.4352320352941175e-10	3.20898e-12	#8DD78DFF
PAD_2021_V2	Cardiovascular dis.	Peripheral artery dis.	PAD	2048	15	37962916	39238840	1035	188	MDD_Als_2023	-0.324259	-0.68061	-0.00796	0.105144	0.00155	0.46322	0.0459137	3.01183e-4	7.450867324324324e-9	2.60446e-10	1.11457e-4	1.3223232140077823e-6	1.48898e-7	#8DD78DFF
PAD_2021_V2	Cardiovascular dis.	Peripheral artery dis.	PAD	2049	15	39238841	40604780	1138	170	MDD_Als_2023	-0.484753	-1	-0.08548	0.234985	0.00954	1	0.0214682	1.54394e-4	2.9778445827205886e-4	7.65209e-5	9.67517e-5	1.0910263447293447e-5	1.67887e-6	#8DD78DFF
PAD_2021_V2	Cardiovascular dis.	Peripheral artery dis.	PAD	2050	15	40604781	42332685	776	128	MDD_Als_2023	0.287829	-0.27248	1	0.0828453	0	1	0.285659	1.26337e-4	4.59150566552901e-4	1.27096e-4	4.86408e-5	0.00498853	0.00225479	#8DD78DFF
PAD_2021_V2	Cardiovascular dis.	Peripheral artery dis.	PAD	2053	15	46022643	46884071	669	88	MDD_Als_2023	-0.199575	-0.75895	0.28175	0.0398302	0	0.57889	0.399322	1.0973e-4	0.00137824	4.7637e-4	7.06158e-5	1.624200077540107e-5	2.66189e-6	#8DD78DFF
PAD_2021_V2	Cardiovascular dis.	Peripheral artery dis.	PAD	2054	15	46884072	47693316	670	71	MDD_Als_2023	0.664508	0.28583	1	0.44157	0.0817	1	0.00184972	2.02234e-4	1.8619975034883718e-8	7.56409e-10	4.8327e-5	5.7072901e-4	1.75147e-4	#8DD78DFF
PAD_2021_V2	Cardiovascular dis.	Peripheral artery dis.	PAD	2055	15	47693317	49260006	1136	143	MDD_Als_2023	-0.202589	-0.57782	0.14746	0.0410425	0	0.33442	0.250239	2.12761e-4	3.7478535081967213e-6	4.31968e-7	1.11625e-4	1.353734172413793e-7	1.03266e-8	#8DD78DFF
PAD_2021_V2	Cardiovascular dis.	Peripheral artery dis.	PAD	2058	15	51605478	53263126	1081	150	MDD_Als_2023	0.12475	-0.59265	0.90742	0.0155627	0	1	0.679885	1.2711e-4	0.00254084	9.84169e-4	4.48727e-5	0.011188	0.00611147	#8DD78DFF
PAD_2021_V2	Cardiovascular dis.	Peripheral artery dis.	PAD	2059	15	53263127	54332799	1186	146	MDD_Als_2023	-0.204937	-1	0.5709	0.0419994	0	1	0.544659	7.1157e-5	0.040944717891816924	0.0278896	5.79366e-5	0.00183783	6.91055e-4	#8DD78DFF
PAD_2021_V2	Cardiovascular dis.	Peripheral artery dis.	PAD	2060	15	54332800	55136717	808	113	MDD_Als_2023	-0.416158	-0.90293	-0.0041	0.173187	0.00224	0.81528	0.0510837	1.59364e-4	1.3501553648068672e-4	2.972e-5	8.04808e-5	1.2595518622589534e-5	2.00446e-6	#8DD78DFF
PAD_2021_V2	Cardiovascular dis.	Peripheral artery dis.	PAD	2063	15	57641165	58712954	1207	221	MDD_Als_2023	-0.208473	-0.90342	0.32596	0.0434609	0	0.84199	0.40626	2.82437e-4	1.321217603960396e-6	1.26068e-7	4.69234e-5	0.0206629	0.0126369	#8DD78DFF
PAD_2021_V2	Cardiovascular dis.	Peripheral artery dis.	PAD	2064	15	58712955	59901116	771	161	MDD_Als_2023	-0.553755	-1	0.11556	0.30664400000000003	0	1	0.101192	1.34321e-4	8.482505370370371e-4	2.59644e-4	3.13608e-5	0.053777	0.0389527	#8DD78DFF
PAD_2021_V2	Cardiovascular dis.	Peripheral artery dis.	PAD	2065	15	59901117	61130595	964	188	MDD_Als_2023	0.441891	-0.3157	1	0.195268	0	1	0.21172	6.04809e-5	0.0428766	0.0294688	5.69373e-5	0.00529201	0.00245228	#8DD78DFF
PAD_2021_V2	Cardiovascular dis.	Peripheral artery dis.	PAD	2066	15	61130596	62106138	976	212	MDD_Als_2023	0.0125055	-0.54317	0.56942	1.56387e-4	0	0.4468	0.96039	1.40986e-4	0.00237807	9.06521e-4	7.77562e-5	5.901328243626062e-4	1.82654e-4	#8DD78DFF
PAD_2021_V2	Cardiovascular dis.	Peripheral artery dis.	PAD	2070	15	66355635	67396520	845	173	MDD_Als_2023	0.129036	-0.22839	0.49552	0.0166502	0	0.25056	0.468723	2.17851e-4	1.7619690190476191e-6	1.74782e-7	1.07039e-4	1.512771342205323e-6	1.74423e-7	#8DD78DFF
PAD_2021_V2	Cardiovascular dis.	Peripheral artery dis.	PAD	2072	15	69089816	70767983	1184	225	MDD_Als_2023	0.20282	-0.11906	0.56611	0.0411361	0	0.32049	0.211321	1.7345e-4	4.254877495682211e-4	1.16371e-4	2.3765e-4	5.4471230416666674e-17	2.86565e-19	#8DD78DFF
PAD_2021_V2	Cardiovascular dis.	Peripheral artery dis.	PAD	2083	15	82191078	84209760	676	138	MDD_Als_2023	0.277413	-0.72193	1	0.0769578	0	1	0.500401	7.53939e-5	0.0398409	0.0269119	3.42125e-5	0.031590177266666665	0.0207739	#8DD78DFF
PAD_2021_V2	Cardiovascular dis.	Peripheral artery dis.	PAD	2086	15	86341599	87158587	834	141	MDD_Als_2023	-0.205112	-0.9671	0.40544	0.042071	0	0.97528	0.468459	1.40216e-4	0.00128859	4.32776e-4	4.798e-5	0.00668926	0.00326105	#8DD78DFF
PAD_2021_V2	Cardiovascular dis.	Peripheral artery dis.	PAD	2087	15	87158588	88035757	754	159	MDD_Als_2023	0.282572	-0.07332	0.66719	0.0798471	0	0.44514	0.113382	1.98039e-4	4.639516002747253e-5	7.97725e-6	1.28668e-4	1.0555236259999999e-8	4.62746e-10	#8DD78DFF
PAD_2021_V2	Cardiovascular dis.	Peripheral artery dis.	PAD	2088	15	88035758	89385187	882	201	MDD_Als_2023	-0.611204	-1	-0.24404	0.37357	0.05955	1	0.00187116	1.58451e-4	0.00134462	4.58985e-4	1.49016e-4	2.9066305581395347e-9	1.09588e-10	#8DD78DFF
PAD_2021_V2	Cardiovascular dis.	Peripheral artery dis.	PAD	2091	15	91593624	92675405	857	210	MDD_Als_2023	-0.906946	-1	-0.16111	0.822551	0.03112	1	0.0202435	6.19036e-5	0.065667	0.0490018	5.39555e-5	0.00934258	0.00492728	#8DD78DFF
PAD_2021_V2	Cardiovascular dis.	Peripheral artery dis.	PAD	2092	15	92675406	93707010	944	206	MDD_Als_2023	-0.447863	-1	0.08847	0.200581	0	1	0.100363	1.03241e-4	0.0235175	0.0143527	9.69382e-5	3.03490906763285e-5	5.50476e-6	#8DD78DFF
PAD_2021_V2	Cardiovascular dis.	Peripheral artery dis.	PAD	2094	15	94565522	95662425	1041	233	MDD_Als_2023	0.402819	-0.18806	1	0.162263	0	1	0.173549	1.10122e-4	0.016020348536585367	0.00899773	7.36433e-5	0.00148129	5.39653e-4	#8DD78DFF
PAD_2021_V2	Cardiovascular dis.	Peripheral artery dis.	PAD	2095	15	95662426	96864278	1000	213	MDD_Als_2023	0.097017	-0.24253	0.44983	0.00941229	0	0.20651	0.566395	3.07759e-4	3.8816465200000004e-8	1.83356e-9	1.08494e-4	6.910262018072288e-6	1.00579e-6	#8DD78DFF
PAD_2021_V2	Cardiovascular dis.	Peripheral artery dis.	PAD	2096	15	96864279	98025684	726	176	MDD_Als_2023	-0.136232	-0.4545	0.16593	0.0185592	0	0.20688	0.376713	2.5421e-4	4.3293367627118643e-7	3.61971e-8	1.53819e-4	1.9867966200000003e-10	4.79061e-12	#8DD78DFF
PAD_2021_V2	Cardiovascular dis.	Peripheral artery dis.	PAD	2097	15	98025685	98828261	716	165	MDD_Als_2023	-0.241409	-1	0.42825	0.0582784	0	1	0.423951	1.19378e-4	0.00268772	0.00105122	4.66989e-5	0.011597068917197452	0.00638576	#8DD78DFF
PAD_2021_V2	Cardiovascular dis.	Peripheral artery dis.	PAD	2098	15	98828262	99925972	915	198	MDD_Als_2023	0.0174094	-0.7004	0.75225	3.03088e-4	0	0.8852	0.952146	7.94035e-5	0.039723	0.0267572	9.52719e-5	3.5655867701421805e-5	6.59657e-6	#8DD78DFF
PAD_2021_V2	Cardiovascular dis.	Peripheral artery dis.	PAD	2100	15	100742118	101550750	607	151	MDD_Als_2023	0.172924	-0.21409	0.58089	0.0299028	0	0.33763	0.367128	2.42957e-4	8.054064894179894e-7	7.19045e-8	8.30448e-5	4.5616506576576577e-5	8.87932e-6	#8DD78DFF
PAD_2021_V2	Cardiovascular dis.	Peripheral artery dis.	PAD	2101	15	101550751	102520975	699	185	MDD_Als_2023	-0.254437	-0.64835	0.10103	0.0647381	0	0.42035	0.159453	2.81482e-4	9.099292682170541e-8	5.54468e-9	9.19055e-5	3.668681856132076e-5	6.81947e-6	#8DD78DFF
PAD_2021_V2	Cardiovascular dis.	Peripheral artery dis.	PAD	2103	16	1049080	1996492	480	126	MDD_Als_2023	-0.452859	-1	0.20451	0.205081	0	1	0.16385	1.48976e-4	1.45794727672956e-4	3.28503e-5	2.76954e-5	0.0549906	0.039923	#8DD78DFF
PAD_2021_V2	Cardiovascular dis.	Peripheral artery dis.	PAD	2104	16	1996493	3379996	400	144	MDD_Als_2023	0.245173	-0.1976	0.77074	0.06011	0	0.59403	0.267309	2.45716e-4	4.0612528e-8	2.00449e-9	5.00538e-5	0.00505819	0.00229958	#8DD78DFF
PAD_2021_V2	Cardiovascular dis.	Peripheral artery dis.	PAD	2106	16	4816146	5782968	768	193	MDD_Als_2023	0.305487	-0.09979	0.77471	0.0933224	0	0.60018	0.13142	1.87778e-4	5.429002164921466e-5	9.79631e-6	9.30431e-5	3.3638830261904765e-5	6.19391e-6	#8DD78DFF
PAD_2021_V2	Cardiovascular dis.	Peripheral artery dis.	PAD	2107	16	5782969	6446081	816	216	MDD_Als_2023	-0.409002	-0.66808	-0.16606	0.167283	0.02757	0.44633	0.00152386	4.23842e-4	5.655173855e-13	5.34263e-15	1.754e-4	4.2376418e-11	7.05964e-13	#8DD78DFF
PAD_2021_V2	Cardiovascular dis.	Peripheral artery dis.	PAD	2108	16	6446082	7051429	733	164	MDD_Als_2023	-0.266354	-0.92197	0.24762	0.0709446	0	0.85071	0.281148	1.63067e-4	1.388810555319149e-4	3.08333e-5	5.80951e-5	0.00280179	0.00113765	#8DD78DFF
PAD_2021_V2	Cardiovascular dis.	Peripheral artery dis.	PAD	2109	16	7051430	7704354	1030	198	MDD_Als_2023	0.0250769	-0.46976	0.50851	6.28849e-4	0	0.34015	0.909401	1.2527e-4	0.00424852	0.00184029	1.21951e-4	3.653963652173913e-7	3.31596e-8	#8DD78DFF
PAD_2021_V2	Cardiovascular dis.	Peripheral artery dis.	PAD	2110	16	7704355	8341012	811	165	MDD_Als_2023	0.21403	-0.16048	0.60924	0.0458088	0	0.37118	0.248461	1.89935e-4	3.126533148484849e-5	4.87367e-6	1.12036e-4	4.743844652968036e-7	4.55459e-8	#8DD78DFF
PAD_2021_V2	Cardiovascular dis.	Peripheral artery dis.	PAD	2111	16	8341013	9104469	663	157	MDD_Als_2023	-0.00351863	NA	NA	1.23808e-5	NA	NA	0.987754	2.64591e-4	3.5747836597938144e-8	1.63795e-9	4.74126e-5	0.00945502	0.00502803	#8DD78DFF
PAD_2021_V2	Cardiovascular dis.	Peripheral artery dis.	PAD	2112	16	9104470	9754796	621	142	MDD_Als_2023	0.367725	-0.13526	1	0.135222	0	1	0.14405	1.40193e-4	5.854414246353322e-4	1.70567e-4	6.08009e-5	0.00121053	4.27215e-4	#8DD78DFF
PAD_2021_V2	Cardiovascular dis.	Peripheral artery dis.	PAD	2115	16	11022543	11916631	642	145	MDD_Als_2023	0.30148200000000003	-0.10715	0.76367	0.0908914	0	0.5832	0.14433000000000001	1.81477e-4	3.820233884057972e-5	6.2257e-6	8.18236e-5	4.263461045871559e-5	8.14573e-6	#8DD78DFF
PAD_2021_V2	Cardiovascular dis.	Peripheral artery dis.	PAD	2116	16	11916632	12793149	902	163	MDD_Als_2023	-0.746943	-1	-0.29743	0.557925	0.08846	1	0.0026116	1.66567e-4	0.000145002	3.25347e-5	5.88993e-5	0.00264903	0.00105218	#8DD78DFF
PAD_2021_V2	Cardiovascular dis.	Peripheral artery dis.	PAD	2117	16	12793150	13893407	1086	180	MDD_Als_2023	0.00127728	NA	NA	1.63144e-6	NA	NA	0.995789	8.03915e-5	0.021692806956521742	0.0129624	1.31691e-4	2.4422037758620694e-8	1.23395e-9	#8DD78DFF
PAD_2021_V2	Cardiovascular dis.	Peripheral artery dis.	PAD	2118	16	13893408	15921108	650	153	MDD_Als_2023	0.186555	-0.59787	1	0.0348028	0	1	0.577159	6.09183e-5	0.0455	0.0315083	6.30417e-5	0.00108501	3.78159e-4	#8DD78DFF
PAD_2021_V2	Cardiovascular dis.	Peripheral artery dis.	PAD	2119	16	15921109	17343277	669	145	MDD_Als_2023	-0.224771	-0.80557	0.25709	0.0505219	0	0.6564	0.342839	1.41362e-4	7.758061903276131e-4	2.34904e-4	7.25e-5	1.84709569535284e-4	4.70479e-5	#8DD78DFF
PAD_2021_V2	Cardiovascular dis.	Peripheral artery dis.	PAD	2122	16	20351262	22667048	646	123	MDD_Als_2023	-0.11621	-0.83282	0.51321	0.0135048	0	0.78817	0.671604	8.1986e-5	0.022410902971071147	0.0135397	8.35588e-5	1.1299906468926553e-5	1.75369e-6	#8DD78DFF
PAD_2021_V2	Cardiovascular dis.	Peripheral artery dis.	PAD	2123	16	22667049	24014705	881	164	MDD_Als_2023	-0.22137	-0.90169	0.29595	0.0490045	0	0.82316	0.36981	9.34839e-5	0.012513472066549913	0.0067503	1.03259e-4	2.0836934999999998e-6	2.50299e-7	#8DD78DFF
PAD_2021_V2	Cardiovascular dis.	Peripheral artery dis.	PAD	2124	16	24014706	25235251	737	184	MDD_Als_2023	-0.156537	-0.87561	0.41557	0.024504	0	0.79673	0.542957	1.01972e-4	0.019716031456154463	0.0115763	1.0594e-4	3.234690755102041e-6	4.16922e-7	#8DD78DFF
PAD_2021_V2	Cardiovascular dis.	Peripheral artery dis.	PAD	2125	16	25235252	26154122	793	159	MDD_Als_2023	0.287316	-0.26349	1	0.0825503	0	1	0.284705	8.8468e-5	0.011410439450945093	0.00598403	8.0124e-5	9.819123568627452e-5	2.19542e-5	#8DD78DFF
PAD_2021_V2	Cardiovascular dis.	Peripheral artery dis.	PAD	2126	16	26154123	27443061	1085	230	MDD_Als_2023	0.155014	-0.22279	0.56062	0.0240292	0	0.31519	0.411866	1.83621e-4	9.777253333333332e-5	2.02288e-5	1.23318e-4	9.543666910569106e-7	1.02926e-7	#8DD78DFF
PAD_2021_V2	Cardiovascular dis.	Peripheral artery dis.	PAD	2128	16	29043178	31384210	411	101	MDD_Als_2023	-1	-1	-0.32333	1	0.10535	1	0.00875839	5.07095e-5	0.0661176	0.0495023	4.58338e-5	0.00343193	0.00145492	#8DD78DFF
PAD_2021_V2	Cardiovascular dis.	Peripheral artery dis.	PAD	2132	16	49010762	50467033	972	188	MDD_Als_2023	0.505627	0.11826	1	0.255659	0.01511	1	0.0144085	1.021e-4	0.028710409335324868	0.0181593	2.67372e-4	5.1227781475e-23	8.98339e-26	#8DD78DFF
PAD_2021_V2	Cardiovascular dis.	Peripheral artery dis.	PAD	2133	16	50467034	52041336	1119	199	MDD_Als_2023	0.215495	-0.21586	0.78971	0.0464383	0	0.63001	0.308532	1.02294e-4	0.014456075330472103	0.00795528	1.82092e-4	1.297381293548387e-12	1.72494e-14	#8DD78DFF
PAD_2021_V2	Cardiovascular dis.	Peripheral artery dis.	PAD	2134	16	52041337	53393882	916	132	MDD_Als_2023	0.41839	-0.05045	1	0.17505	0	1	0.0770415	1.00737e-4	0.0116479	0.00613592	1.15415e-4	2.9755157606837605e-8	1.52624e-9	#8DD78DFF
PAD_2021_V2	Cardiovascular dis.	Peripheral artery dis.	PAD	2135	16	53393883	54866095	1221	226	MDD_Als_2023	-0.0657254	-0.33887	0.21055	0.00431983	0	0.11868	0.628908	2.77646e-4	9.71849225773196e-7	8.90594e-8	2.47471e-4	2.564249511111111e-18	1.01176e-20	#8DD78DFF
PAD_2021_V2	Cardiovascular dis.	Peripheral artery dis.	PAD	2136	16	54866096	55907389	1034	179	MDD_Als_2023	-0.255492	-0.738	0.16268	0.0652761	0	0.54691	0.218449	1.51867e-4	4.462439914236707e-4	1.22891e-4	1.03651e-4	3.915332760655738e-6	5.23532e-7	#8DD78DFF
PAD_2021_V2	Cardiovascular dis.	Peripheral artery dis.	PAD	2137	16	55907390	57119889	934	174	MDD_Als_2023	0.134767	-0.36992	0.67356	0.0181622	0	0.47506	0.568784	1.45452e-4	0.00146498	5.12777e-4	8.22755e-5	1.1764203804143126e-4	2.73862e-5	#8DD78DFF
PAD_2021_V2	Cardiovascular dis.	Peripheral artery dis.	PAD	2138	16	57119890	58508978	895	211	MDD_Als_2023	0.448502	0.03081	1	0.201154	0.00337	1	0.0372737	1.34272e-4	0.00134462	4.59851e-4	1.11718e-4	3.6449619666666663e-6	4.7939e-7	#8DD78DFF
PAD_2021_V2	Cardiovascular dis.	Peripheral artery dis.	PAD	2141	16	61092845	62607090	854	132	MDD_Als_2023	0.676282	0.14068	1	0.457358	0.02242	1	0.0175934	8.50394e-5	0.00874415	0.0043648	6.1535e-5	6.923206902173913e-4	2.23388e-4	#8DD78DFF
PAD_2021_V2	Cardiovascular dis.	Peripheral artery dis.	PAD	2142	16	62607091	64207176	1098	155	MDD_Als_2023	-0.227472	-0.57279	0.09849	0.0517434	0	0.32809	0.167698	2.03043e-4	2.467329666666666e-6	2.55241e-7	1.34461e-4	2.40291945e-9	8.54094e-11	#8DD78DFF
PAD_2021_V2	Cardiovascular dis.	Peripheral artery dis.	PAD	2144	16	65072404	65882820	638	112	MDD_Als_2023	0.586545	0.01117	1	0.344035	0.00536	1	0.0476563	8.70387e-5	0.010570148252957233	0.00548729	5.61335e-5	9.740569157088122e-4	3.34365e-4	#8DD78DFF
PAD_2021_V2	Cardiovascular dis.	Peripheral artery dis.	PAD	2145	16	65882821	66738843	679	143	MDD_Als_2023	-0.0609389	-0.94483	0.75217	0.00371355	0	1	0.848266	8.30898e-5	0.0279998	0.0176305	5.95418e-5	0.00132456	4.72684e-4	#8DD78DFF
PAD_2021_V2	Cardiovascular dis.	Peripheral artery dis.	PAD	2148	16	69549150	71062712	355	73	MDD_Als_2023	0.0143684	-0.70572	0.72593	2.06451e-4	0	0.76803	0.959991	1.37234e-4	4.682532144808744e-5	8.09545e-6	2.98223e-5	0.016732642606422703	0.00982245	#8DD78DFF
PAD_2021_V2	Cardiovascular dis.	Peripheral artery dis.	PAD	2149	16	71062713	72089511	471	74	MDD_Als_2023	-0.326032	-1	0.30873	0.106297	0	1	0.276541	5.24237e-5	0.0372514	0.0247756	7.20669e-5	3.8433570231023105e-6	5.10538e-7	#8DD78DFF
PAD_2021_V2	Cardiovascular dis.	Peripheral artery dis.	PAD	2150	16	72089512	73140781	494	123	MDD_Als_2023	0.0709207	-0.33176	0.48894	0.00502974	0	0.254	0.71402	1.38614e-4	2.254439609375e-4	5.4524e-5	1.13445e-4	2.3349971238938053e-8	1.15675e-9	#8DD78DFF
PAD_2021_V2	Cardiovascular dis.	Peripheral artery dis.	PAD	2151	16	73140782	74135275	769	208	MDD_Als_2023	-0.0371483	-0.93279	0.79078	0.00138	0	1	0.908818	9.13945e-5	0.0217146	0.0129857	6.01832e-5	0.00493982	0.00222801	#8DD78DFF
PAD_2021_V2	Cardiovascular dis.	Peripheral artery dis.	PAD	2154	16	75525960	76635467	824	126	MDD_Als_2023	-0.270847	-1	0.47179	0.073358	0	1	0.427774	6.02028e-5	0.047842637114093964	0.0336729	5.80134e-5	0.00104529	3.62482e-4	#8DD78DFF
PAD_2021_V2	Cardiovascular dis.	Peripheral artery dis.	PAD	2159	16	78973581	79662634	888	244	MDD_Als_2023	-0.604531	-0.95758	-0.32105	0.365457	0.10307	0.91696	1.12138e-4	3.98335e-4	4.20069460882353e-11	6.74651e-13	1.15064e-4	7.164995492537313e-6	1.05229e-6	#8DD78DFF
PAD_2021_V2	Cardiovascular dis.	Peripheral artery dis.	PAD	2173	17	52	815653	342	124	MDD_Als_2023	-0.0711614	-0.4826	0.33757	0.00506394	0	0.24841	0.711578	1.35663e-4	2.671434051948052e-6	2.91175e-7	8.1479e-5	1.556196837837838e-5	2.5243e-6	#8DD78DFF
PAD_2021_V2	Cardiovascular dis.	Peripheral artery dis.	PAD	2174	17	815654	1480056	325	131	MDD_Als_2023	-0.0659657	-0.63885	0.46197	0.00435148	0	0.4842	0.780586	2.66808e-4	3.5409610526315786e-8	1.589e-9	4.1989e-5	0.012002802316205534	0.00665653	#8DD78DFF
PAD_2021_V2	Cardiovascular dis.	Peripheral artery dis.	PAD	2175	17	1480057	2699135	578	160	MDD_Als_2023	0.30787	-0.06302	0.73309	0.0947839	0	0.53742	0.104597	1.72321e-4	1.371563223880597e-4	3.03856e-5	1.18001e-4	9.471087530487805e-8	6.80955e-9	#8DD78DFF
PAD_2021_V2	Cardiovascular dis.	Peripheral artery dis.	PAD	2176	17	2699136	3430440	580	134	MDD_Als_2023	0.249333	-0.26642	0.85089	0.0621672	0	0.72578	0.313577	1.1578e-4	0.00263787	0.00102674	7.37632e-5	9.692765325443786e-5	2.15442e-5	#8DD78DFF
PAD_2021_V2	Cardiovascular dis.	Peripheral artery dis.	PAD	2177	17	3430441	4463971	606	166	MDD_Als_2023	-0.363916	-1	0.29727	0.132435	0	1	0.252359	1.31107e-4	0.00162224	5.80849e-4	3.9488e-5	0.025880106936813183	0.0165197	#8DD78DFF
PAD_2021_V2	Cardiovascular dis.	Peripheral artery dis.	PAD	2181	17	7264459	8554763	568	150	MDD_Als_2023	-0.235056	-1	0.35255	0.0552513	0	1	0.374189	6.62e-5	0.031052851319648092	0.0200076	1.07286e-4	4.110243085308057e-7	3.80211e-8	#8DD78DFF
PAD_2021_V2	Cardiovascular dis.	Peripheral artery dis.	PAD	2182	17	8554764	9619356	705	188	MDD_Als_2023	0.196289	-0.24913	0.7195	0.0385294	0	0.5244	0.370442	1.33244e-4	0.00391206	0.00165574	1.21663e-4	2.56277478125e-7	2.15718e-8	#8DD78DFF
PAD_2021_V2	Cardiovascular dis.	Peripheral artery dis.	PAD	2183	17	9619357	10572617	840	193	MDD_Als_2023	0.0732674	-0.21393	0.37011	0.00536812	0	0.14163	0.612489	3.55161e-4	1.1172749766666666e-11	1.58329e-13	1.2746e-4	7.826781043749999e-8	5.49007e-9	#8DD78DFF
PAD_2021_V2	Cardiovascular dis.	Peripheral artery dis.	PAD	2185	17	11778165	12676353	541	138	MDD_Als_2023	-0.578418	-1	-0.05009	0.334568	0.00835	1	0.0344194	1.96831e-4	2.9638194220183484e-5	4.57803e-6	3.95098e-5	0.0168595	0.00991356	#8DD78DFF
PAD_2021_V2	Cardiovascular dis.	Peripheral artery dis.	PAD	2186	17	12676354	13648446	903	198	MDD_Als_2023	-0.0546285	-0.70433	0.54295	0.00298428	0	0.60464	0.836879	1.64818e-4	6.830898280254777e-4	2.02636e-4	5.83637e-5	0.00516866	0.0023634	#8DD78DFF
PAD_2021_V2	Cardiovascular dis.	Peripheral artery dis.	PAD	2193	17	20402495	21432873	353	86	MDD_Als_2023	-0.0458411	-1	1	0.0021014	0	1	0.908798	6.54928e-5	0.027170622087745844	0.0169672	2.84753e-5	0.027913425887978145	0.0179155	#8DD78DFF
PAD_2021_V2	Cardiovascular dis.	Peripheral artery dis.	PAD	2196	17	27344402	29783141	752	94	MDD_Als_2023	-0.280215	-1	0.37923	0.0785203	0	1	0.360725	9.83857e-5	0.00358141	0.00149042	4.01327e-5	0.00647445	0.00313498	#8DD78DFF
PAD_2021_V2	Cardiovascular dis.	Peripheral artery dis.	PAD	2198	17	31318754	32356061	1168	207	MDD_Als_2023	0.0694444	-0.33607	0.48493000000000003	0.00482252	0	0.2581	0.714373	1.35153e-4	0.00128859	4.32327e-4	1.58412e-4	6.051703553846154e-10	1.69975e-11	#8DD78DFF
PAD_2021_V2	Cardiovascular dis.	Peripheral artery dis.	PAD	2199	17	32356062	33614189	1119	186	MDD_Als_2023	0.0710074	-0.70283	0.90739	0.00504205	0	1	0.820019	1.14498e-4	0.00408758	0.0017532	4.67086e-5	0.015151319301611664	0.00865505	#8DD78DFF
PAD_2021_V2	Cardiovascular dis.	Peripheral artery dis.	PAD	2202	17	36116885	37361178	446	147	MDD_Als_2023	-0.430198	-1	0.03663	0.185071	0	1	0.0671582	1.85065e-4	4.921472986559139e-5	8.64803e-6	5.99614e-5	0.00146831	5.33638e-4	#8DD78DFF
PAD_2021_V2	Cardiovascular dis.	Peripheral artery dis.	PAD	2205	17	40233546	42348003	666	123	MDD_Als_2023	0.591163	0.08325	1	0.349474	0.01014	1	0.0288712	1.22598e-4	0.00111848	3.59794e-4	5.21114e-5	0.00240588	9.42099e-4	#8DD78DFF
PAD_2021_V2	Cardiovascular dis.	Peripheral artery dis.	PAD	2206	17	42348004	43460500	448	100	MDD_Als_2023	-0.0118841	-0.82045	0.72046	1.41232e-4	0	0.94127	0.969502	7.48419e-5	0.022414974065420562	0.0135887	5.55515e-5	6.030682078651686e-4	1.88244e-4	#8DD78DFF
PAD_2021_V2	Cardiovascular dis.	Peripheral artery dis.	PAD	2209	17	45883902	47516224	921	138	MDD_Als_2023	0.603221	0.17179	1	0.363875	0.02991	1	0.00949571	2.55701e-4	2.359990703409091e-8	9.81007e-10	4.43834e-5	0.00967577	0.00517936	#8DD78DFF
PAD_2021_V2	Cardiovascular dis.	Peripheral artery dis.	PAD	2210	17	47516225	48722590	612	198	MDD_Als_2023	0.0456721	-0.43393	0.5303	0.00208594	0	0.32953	0.834184	2.89239e-4	8.068220385826773e-8	4.84017e-9	5.83893e-5	0.00516185	0.00235802	#8DD78DFF
PAD_2021_V2	Cardiovascular dis.	Peripheral artery dis.	PAD	2214	17	52102650	53468006	975	162	MDD_Als_2023	0.309113	-0.22699	1	0.0955509	0	1	0.223309	9.2649e-5	0.012394515035087721	0.00667317	9.6801e-5	7.0508851497005995e-6	1.03244e-6	#8DD78DFF
PAD_2021_V2	Cardiovascular dis.	Peripheral artery dis.	PAD	2216	17	54950108	56245227	883	246	MDD_Als_2023	0.110782	-0.26297	0.5032	0.0122726	0	0.25565	0.545715	3.00298e-4	1.2785146999999998e-7	8.75695e-9	9.55642e-5	1.1551044366729677e-4	2.67887e-5	#8DD78DFF
PAD_2021_V2	Cardiovascular dis.	Peripheral artery dis.	PAD	2219	17	60453121	62112373	523	90	MDD_Als_2023	-0.201095	-1	0.70299	0.040439	0	1	0.587669	5.3424e-5	0.0459919	0.0319141	4.18619e-5	0.00447644	0.00198604	#8DD78DFF
PAD_2021_V2	Cardiovascular dis.	Peripheral artery dis.	PAD	2220	17	62112374	63548724	649	124	MDD_Als_2023	-0.191306	-0.79503	0.31379	0.036598	0	0.6408	0.439181	1.15478e-4	0.00157708	5.61199e-4	6.86655e-5	1.7358647604166669e-4	4.38342e-5	#8DD78DFF
PAD_2021_V2	Cardiovascular dis.	Peripheral artery dis.	PAD	2221	17	63548725	64438387	838	82	MDD_Als_2023	0.291764	-0.28639	1	0.0851265	0	1	0.301492	1.0957e-4	2.462087222222222e-4	6.0709e-5	3.63436e-5	0.00781997	0.00398712	#8DD78DFF
PAD_2021_V2	Cardiovascular dis.	Peripheral artery dis.	PAD	2222	17	64438388	65582327	764	197	MDD_Als_2023	0.116325	-0.29823	0.54061	0.0135314	0	0.30086	0.557467	1.97415e-4	6.234380224438904e-5	1.18091e-5	1.01799e-4	1.2999581038251367e-5	2.08586e-6	#8DD78DFF
PAD_2021_V2	Cardiovascular dis.	Peripheral artery dis.	PAD	2223	17	65582328	66757556	557	143	MDD_Als_2023	0.0238306	-0.31756	0.36911	5.679e-4	0	0.16029	0.887884	2.4759e-4	1.8672627337662336e-7	1.35833e-8	1.06873e-4	3.0679563482587064e-7	2.70346e-8	#8DD78DFF
PAD_2021_V2	Cardiovascular dis.	Peripheral artery dis.	PAD	2224	17	66757557	68176219	1016	136	MDD_Als_2023	0.361254	-0.28504	1	0.130504	0	1	0.251862	1.56428e-4	1.4480726624472573e-4	3.24226e-5	3.07021e-5	0.0449206	0.0314897	#8DD78DFF
PAD_2021_V2	Cardiovascular dis.	Peripheral artery dis.	PAD	2225	17	68176220	69245590	959	143	MDD_Als_2023	-0.240041	-1	0.51473	0.0576198	0	1	0.466631	8.84325e-5	0.017363493452282157	0.00988333	4.84777e-5	0.00625842	0.00299614	#8DD78DFF
PAD_2021_V2	Cardiovascular dis.	Peripheral artery dis.	PAD	206	2	3314203	4016104	568	127	MDD_Als_2023	0.480435	-0.0396	1	0.230818	0	1	0.0712331	1.85758e-4	1.0639788556338028e-5	1.42735e-6	3.85802e-5	0.015842458089123865	0.0091955	#8DD78DFF
PAD_2021_V2	Cardiovascular dis.	Peripheral artery dis.	PAD	208	2	4766970	5568653	699	106	MDD_Als_2023	0.946768	0.3665	1	0.89637	0.13456	1	0.00404332	1.04558e-4	0.0039149	0.00166249	3.58685e-5	0.015540117253414264	0.00897934	#8DD78DFF
PAD_2021_V2	Cardiovascular dis.	Peripheral artery dis.	PAD	209	2	5568654	6306606	816	144	MDD_Als_2023	0.497799	0.04202	1	0.247804	0.00563	1	0.0355486	1.19113e-4	0.00197632	7.30197e-4	8.32189e-5	3.1083450192307695e-5	5.66888e-6	#8DD78DFF
PAD_2021_V2	Cardiovascular dis.	Peripheral artery dis.	PAD	214	2	9960671	10611654	525	123	MDD_Als_2023	-0.322681	-1	0.42667	0.104123	0	1	0.352361	1.12379e-4	0.00383902	0.00161576	3.16453e-5	0.0333802	0.0222291	#8DD78DFF
PAD_2021_V2	Cardiovascular dis.	Peripheral artery dis.	PAD	215	2	10611655	11230349	645	131	MDD_Als_2023	-0.390407	-1	0.38347	0.152418	0	1	0.273542	8.84042e-5	0.017964976620180477	0.0103445	3.9584e-5	0.0157848	0.0091484	#8DD78DFF
PAD_2021_V2	Cardiovascular dis.	Peripheral artery dis.	PAD	216	2	11230350	11995765	475	121	MDD_Als_2023	-0.0190247	-0.68244	0.63415	3.61941e-4	0	0.65619	0.944921	1.50513e-4	9.074355412844037e-5	1.86888e-5	3.91735e-5	0.013719666852713178	0.00775904	#8DD78DFF
PAD_2021_V2	Cardiovascular dis.	Peripheral artery dis.	PAD	217	2	11995766	12732506	723	158	MDD_Als_2023	-0.2738	-1	0.38253	0.0749665	0	1	0.36991	1.17141e-4	0.0066758	0.00315027	5.12067e-5	0.00621985	0.00297495	#8DD78DFF
PAD_2021_V2	Cardiovascular dis.	Peripheral artery dis.	PAD	220	2	14692121	15721703	952	87	MDD_Als_2023	0.149	-0.36383	0.71817	0.0222011	0	0.53215	0.548745	1.14418e-4	9.09932425304878e-4	2.81963e-4	5.80294e-5	2.0330205050847459e-4	5.25858e-5	#8DD78DFF
PAD_2021_V2	Cardiovascular dis.	Peripheral artery dis.	PAD	221	2	15721704	17241115	1165	206	MDD_Als_2023	0.272697	-0.08414	0.67151	0.0743639	0	0.45093	0.129258	2.52481e-4	6.247255494565217e-7	5.42983e-8	1.0241e-4	1.2690757087912087e-5	2.02518e-6	#8DD78DFF
PAD_2021_V2	Cardiovascular dis.	Peripheral artery dis.	PAD	222	2	17241116	18656325	1350	168	MDD_Als_2023	0.389441	-0.06588	0.98392	0.151665	0	0.9681	0.095046	1.8094e-4	1.4083970423728814e-4	3.14012e-5	6.82484e-5	7.858799298941798e-4	2.60467e-4	#8DD78DFF
PAD_2021_V2	Cardiovascular dis.	Peripheral artery dis.	PAD	224	2	20064518	21084898	881	164	MDD_Als_2023	1	0.30549	1	1	0.09857	1	0.00242142	9.05647e-5	0.0207328	0.0122908	3.71216e-5	0.0316285	0.020813	#8DD78DFF
PAD_2021_V2	Cardiovascular dis.	Peripheral artery dis.	PAD	2226	17	69245591	70495119	979	200	MDD_Als_2023	-0.19882	-0.96934	0.41438	0.0395292	0	0.96169	0.475492	1.83992e-4	1.1307048214285715e-4	2.3928e-5	4.4824e-5	0.0206629	0.0126315	#8DD78DFF
PAD_2021_V2	Cardiovascular dis.	Peripheral artery dis.	PAD	2227	17	70495120	71466953	698	211	MDD_Als_2023	-0.0736239	-0.66109	0.4701	0.00542048	0	0.49848	0.760762	2.22957e-4	5.899988740310077e-6	7.19035e-7	5.37629e-5	0.0092529	0.00485646	#8DD78DFF
PAD_2021_V2	Cardiovascular dis.	Peripheral artery dis.	PAD	2228	17	71466954	72383472	772	206	MDD_Als_2023	0.727275	0.15997	1	0.528929	0.02904	1	0.0164023	1.7197e-4	0.00115512	3.74309e-4	4.48978e-5	0.021549455894886365	0.0133019	#8DD78DFF
PAD_2021_V2	Cardiovascular dis.	Peripheral artery dis.	PAD	2229	17	72383473	73741321	674	149	MDD_Als_2023	0.475166	-0.04455	1	0.225783	0	1	0.0687393	1.88778e-4	3.911924836676218e-5	6.43444e-6	4.56632e-5	0.010338738872668288	0.00558863	#8DD78DFF
PAD_2021_V2	Cardiovascular dis.	Peripheral artery dis.	PAD	2230	17	73741322	74908266	599	134	MDD_Als_2023	-0.376764	-1	0.1181	0.141951	0	1	0.137403	1.39998e-4	0.00122147	4.04464e-4	6.30972e-5	6.064356816269285e-4	1.89561e-4	#8DD78DFF
PAD_2021_V2	Cardiovascular dis.	Peripheral artery dis.	PAD	2234	17	77412787	78438332	444	163	MDD_Als_2023	-0.0243955	-0.3907	0.32686	5.95143e-4	0	0.17676	0.888324	2.2756e-4	4.49731246e-6	5.31095e-7	1.20647e-4	7.732662183544304e-8	5.35625e-9	#8DD78DFF
PAD_2021_V2	Cardiovascular dis.	Peripheral artery dis.	PAD	2237	17	80459150	81192460	368	81	MDD_Als_2023	-0.00403671	-0.48777	0.47112	1.6295e-5	0	0.30385	0.985784	1.35852e-4	5.9195198473282444e-5	1.0989e-5	5.86475e-5	1.3654903064220183e-4	3.26257e-5	#8DD78DFF
PAD_2021_V2	Cardiovascular dis.	Peripheral artery dis.	PAD	2242	18	3722829	4603961	781	201	MDD_Als_2023	-0.0481478	-0.39367	0.27935	0.00231821	0	0.16499	0.770089	2.88446e-4	2.5261332608695654e-8	1.0978e-9	1.12183e-4	2.338450132616487e-6	2.86027e-7	#8DD78DFF
PAD_2021_V2	Cardiovascular dis.	Peripheral artery dis.	PAD	2244	18	5575813	6756496	952	208	MDD_Als_2023	0.475858	0.04521	1	0.226441	0.00482	1	0.0333426	1.12642e-4	0.011005126880650995	0.00574949	1.44264e-4	1.0104015357142858e-8	4.33226e-10	#8DD78DFF
PAD_2021_V2	Cardiovascular dis.	Peripheral artery dis.	PAD	2245	18	6756497	7862479	868	193	MDD_Als_2023	0.264588	-0.1156	0.68553	0.0700068	0	0.46995	0.166864	2.16028e-4	3.6544143884297517e-6	4.17746e-7	9.29459e-5	4.07006965034965e-5	7.6548e-6	#8DD78DFF
PAD_2021_V2	Cardiovascular dis.	Peripheral artery dis.	PAD	2247	18	8788525	9816164	821	197	MDD_Als_2023	-0.719823	-1	-0.22359	0.518145	0.05003	1	0.00536858	1.13737e-4	0.00904171	0.00456525	9.01218e-5	7.474698322851153e-5	1.5631e-5	#8DD78DFF
PAD_2021_V2	Cardiovascular dis.	Peripheral artery dis.	PAD	2248	18	9816165	10675548	797	205	MDD_Als_2023	0.480265	0.03053	1	0.230654	0.00411	1	0.0356045	3.47883e-4	1.5070965340000001e-9	3.55951e-11	4.753e-5	0.017474377654867257	0.0103881	#8DD78DFF
PAD_2021_V2	Cardiovascular dis.	Peripheral artery dis.	PAD	2249	18	10675549	11872226	957	181	MDD_Als_2023	-0.235102	-1	0.45266	0.055273	0	1	0.447091	1.14306e-4	0.014931732056313993	0.00826641	6.02309e-5	0.00314924	0.00131851	#8DD78DFF
PAD_2021_V2	Cardiovascular dis.	Peripheral artery dis.	PAD	2254	18	15220935	20009696	441	79	MDD_Als_2023	0.0436344	-0.97716	1	0.00190396	0	1	0.905505	5.54225e-5	0.0350036	0.0229995	3.76157e-5	0.00581168	0.00274405	#8DD78DFF
PAD_2021_V2	Cardiovascular dis.	Peripheral artery dis.	PAD	2255	18	20009697	21622716	889	114	MDD_Als_2023	-0.422048	-1	0.02024	0.178125	0	1	0.0645881	2.8884e-4	1.4483536923076922e-10	2.6682e-12	3.74832e-5	0.011817080182250394	0.00653799	#8DD78DFF
PAD_2021_V2	Cardiovascular dis.	Peripheral artery dis.	PAD	2256	18	21622717	22746153	997	168	MDD_Als_2023	-0.60199	-1	-0.12783	0.362392	0.01785	1	0.0201525	2.40667e-4	2.7168634277108436e-7	2.13037e-8	3.95539e-5	0.0264049	0.0168894	#8DD78DFF
PAD_2021_V2	Cardiovascular dis.	Peripheral artery dis.	PAD	2257	18	22746154	24088163	935	157	MDD_Als_2023	-0.371369	-1	0.22933	0.137915	0	1	0.204976	8.08619e-5	0.0316262	0.0204517	8.13084e-5	7.30493866807611e-5	1.51479e-5	#8DD78DFF
PAD_2021_V2	Cardiovascular dis.	Peripheral artery dis.	PAD	2261	18	27823156	28792734	911	113	MDD_Als_2023	0.277779	-0.20702	0.83459	0.0771614	0	0.6976	0.236686	1.38032e-4	2.454659468330134e-4	6.04099e-5	6.37022e-5	2.776696929146538e-4	7.55953e-5	#8DD78DFF
PAD_2021_V2	Cardiovascular dis.	Peripheral artery dis.	PAD	2262	18	28792735	30401128	1222	167	MDD_Als_2023	0.0192279	-0.48375	0.51106	3.69711e-4	0	0.35005	0.933976	1.44193e-4	7.501446818181819e-4	2.26071e-4	7.91604e-5	1.3765918553113553e-4	3.29513e-5	#8DD78DFF
PAD_2021_V2	Cardiovascular dis.	Peripheral artery dis.	PAD	2263	18	30401129	32458907	1260	123	MDD_Als_2023	0.322001	-0.23385	1	0.103685	0	1	0.227829	1.12197e-4	0.00415116	0.00178243	6.38151e-5	3.8363503652968033e-4	1.10499e-4	#8DD78DFF
PAD_2021_V2	Cardiovascular dis.	Peripheral artery dis.	PAD	2264	18	32458908	34153297	1189	171	MDD_Als_2023	0.176585	-0.48878	0.97397	0.0311823	0	1	0.552736	1.20711e-4	0.00402523	0.00171505	5.17351e-5	0.00723523	0.00358431	#8DD78DFF
PAD_2021_V2	Cardiovascular dis.	Peripheral artery dis.	PAD	2265	18	34153298	36056932	1483	178	MDD_Als_2023	0.21488	-0.25181	0.74813	0.0461735	0	0.56734	0.342824	1.48731e-4	0.00154677	5.48712e-4	9.42229e-5	1.7599006968085108e-5	2.90102e-6	#8DD78DFF
PAD_2021_V2	Cardiovascular dis.	Peripheral artery dis.	PAD	2266	18	36056933	37679127	1094	117	MDD_Als_2023	0.379285	-0.22706	1	0.143857	0	1	0.194833	5.85473e-5	0.0528802	0.0379928	9.6279e-5	5.221786990950227e-7	5.05925e-8	#8DD78DFF
PAD_2021_V2	Cardiovascular dis.	Peripheral artery dis.	PAD	2267	18	37679128	38498381	953	84	MDD_Als_2023	0.364802	-0.32041	1	0.133081	0	1	0.253609	8.45809e-5	0.00619921	0.00289609	3.8511e-5	0.00635172	0.00305473	#8DD78DFF
PAD_2021_V2	Cardiovascular dis.	Peripheral artery dis.	PAD	2268	18	38498382	39410165	718	101	MDD_Als_2023	0.145534	-0.516	0.94876	0.0211801	0	1	0.612657	5.77554e-5	0.047073811582491576	0.0330094	9.37212e-5	2.819921163265306e-7	2.42308e-8	#8DD78DFF
PAD_2021_V2	Cardiovascular dis.	Peripheral artery dis.	PAD	2269	18	39410166	40471407	795	74	MDD_Als_2023	-0.124841	-0.99267	0.6613	0.0155854	0	1	0.701559	7.63712e-5	0.00660989	0.0031098	3.47577e-5	0.00758298	0.00380645	#8DD78DFF
PAD_2021_V2	Cardiovascular dis.	Peripheral artery dis.	PAD	2270	18	40471408	41425454	690	89	MDD_Als_2023	-0.271459	-0.80411	0.18399	0.0736901	0	0.6466	0.234179	1.08131e-4	4.460977319587629e-4	1.2264e-4	6.98797e-5	2.2814562e-5	3.90078e-6	#8DD78DFF
PAD_2021_V2	Cardiovascular dis.	Peripheral artery dis.	PAD	2271	18	41425455	42974165	1151	168	MDD_Als_2023	0.0407109	-0.41747	0.51187	0.00165738	0	0.30998	0.84397200000000006	1.15374e-4	0.00357146	0.00148122	1.40067e-4	2.40291945e-9	8.45291e-11	#8DD78DFF
PAD_2021_V2	Cardiovascular dis.	Peripheral artery dis.	PAD	2273	18	44300146	45718492	929	155	MDD_Als_2023	0.668432	-0.04191	1	0.446801	0	1	0.0642733	7.71062e-5	0.044613385772913815	0.03081	5.25429e-5	0.0051964	0.00239431	#8DD78DFF
PAD_2021_V2	Cardiovascular dis.	Peripheral artery dis.	PAD	2277	18	48228380	49790996	1173	175	MDD_Als_2023	-0.0809173	-0.37261	0.20044	0.00654761	0	0.14123	0.568748	3.0227e-4	1.9898881301886793e-9	4.98177e-11	1.55213e-4	1.0352062469387756e-10	2.22381e-12	#8DD78DFF
PAD_2021_V2	Cardiovascular dis.	Peripheral artery dis.	PAD	2279	18	50372824	51060986	525	47	MDD_Als_2023	0.105946	-0.48728	0.76354	0.0112245	0	0.6677	0.685578	5.8628e-5	0.0272879	0.0170791	1.17323e-4	1.5985446347826088e-13	1.61186e-15	#8DD78DFF
PAD_2021_V2	Cardiovascular dis.	Peripheral artery dis.	PAD	2280	18	51060987	52512523	1036	79	MDD_Als_2023	0.301714	-0.22077	0.97614	0.0910316	0	0.95809	0.23265	7.25605e-5	0.010515165992714025	0.00545378	8.61393e-5	2.3939399946524066e-7	1.94491e-8	#8DD78DFF
PAD_2021_V2	Cardiovascular dis.	Peripheral artery dis.	PAD	2281	18	52512524	53762996	669	123	MDD_Als_2023	0.222493	-0.13296	0.6636	0.0495029	0	0.44362	0.213326	9.77836e-5	0.00667803	0.00315448	3.22116e-4	8.882670199999999e-37	3.8941999999999996e-40	#8DD78DFF
PAD_2021_V2	Cardiovascular dis.	Peripheral artery dis.	PAD	2283	18	54957868	55809315	776	153	MDD_Als_2023	0.130197	-0.63368	1	0.0169512	0	1	0.683294	6.92878e-5	0.0323688	0.0210084	6.38345e-5	0.00101665	3.51215e-4	#8DD78DFF
PAD_2021_V2	Cardiovascular dis.	Peripheral artery dis.	PAD	2288	18	59449423	60780194	1106	155	MDD_Als_2023	0.37278	-0.31755	1	0.138965	0	1	0.247001	1.22303e-4	0.00403536	0.00172127	4.10498e-5	0.018209677867056247	0.010929	#8DD78DFF
PAD_2021_V2	Cardiovascular dis.	Peripheral artery dis.	PAD	2289	18	60780195	62074993	1289	167	MDD_Als_2023	0.36807	-0.15095	1	0.135476	0	1	0.149048	1.1047e-4	0.00567886	0.00259398	8.17299e-5	1.0896293134615385e-4	2.48403e-5	#8DD78DFF
PAD_2021_V2	Cardiovascular dis.	Peripheral artery dis.	PAD	2290	18	62074994	63109755	878	101	MDD_Als_2023	-0.0901609	-0.72594	0.50786	0.00812899	0	0.58953	0.736489	9.87566e-5	0.00378468	0.00158574	5.88557e-5	3.592768305084746e-4	1.02223e-4	#8DD78DFF
PAD_2021_V2	Cardiovascular dis.	Peripheral artery dis.	PAD	2293	18	65294196	66407960	1148	164	MDD_Als_2023	-0.317539	-0.8267	0.0821	0.100831	0	0.68343	0.117648	1.36704e-4	0.00340612	0.00140621	1.48934e-4	1.9598265924528303e-10	4.55374e-12	#8DD78DFF
PAD_2021_V2	Cardiovascular dis.	Peripheral artery dis.	PAD	2297	18	69311743	70540349	1090	160	MDD_Als_2023	-0.0865266	-0.61791	0.41518	0.00748685	0	0.41878	0.707465	1.16296e-4	0.0033758	0.0013921	9.74641e-5	4.892996845425867e-6	6.78129e-7	#8DD78DFF
PAD_2021_V2	Cardiovascular dis.	Peripheral artery dis.	PAD	2301	18	73568261	74471745	897	187	MDD_Als_2023	-0.213473	-0.71872	0.23187	0.0455706	0	0.51693	0.337258	2.12841e-4	4.919114838274932e-5	8.62065e-6	7.1932e-5	6.331070304709141e-4	2.00396e-4	#8DD78DFF
PAD_2021_V2	Cardiovascular dis.	Peripheral artery dis.	PAD	2302	18	74471746	75240760	793	182	MDD_Als_2023	0.0914446	-0.44967	0.66361	0.00836211	0	0.49933	0.712733	1.22969e-4	0.00423684	0.00183323	8.57287e-5	1.0122679378640776e-4	2.28276e-5	#8DD78DFF
PAD_2021_V2	Cardiovascular dis.	Peripheral artery dis.	PAD	2303	18	75240761	76231685	875	183	MDD_Als_2023	0.263863	-0.67884	1	0.0696237	0	1	0.484682	8.86385e-5	0.041506787370600415	0.0284097	4.79698e-5	0.013553953281613655	0.00765938	#8DD78DFF
PAD_2021_V2	Cardiovascular dis.	Peripheral artery dis.	PAD	2305	18	77148138	78017072	500	117	MDD_Als_2023	0.598668	0.10135	1	0.358403	0.01373	1	0.0249377	1.02892e-4	0.00432654	0.00189039	6.40679e-5	2.802807125200642e-4	7.65086e-5	#8DD78DFF
PAD_2021_V2	Cardiovascular dis.	Peripheral artery dis.	PAD	2308	19	1515921	2253174	230	109	MDD_Als_2023	-0.623987	-1	-0.05641	0.38936	0.01024	1	0.0390269	1.42074e-4	1.57138294375e-4	3.56289e-5	3.24281e-5	0.025706540330350997	0.0163751	#8DD78DFF
PAD_2021_V2	Cardiovascular dis.	Peripheral artery dis.	PAD	2310	19	3085447	3893909	310	133	MDD_Als_2023	0.80124	0.25936	1	0.641985	0.06838	1	0.00940458	1.00984e-4	0.00916409	0.00464914	5.18896e-5	0.00352277	0.00149961	#8DD78DFF
PAD_2021_V2	Cardiovascular dis.	Peripheral artery dis.	PAD	2311	19	3893910	4741718	298	118	MDD_Als_2023	0.679354	0.25213	1	0.461522	0.06357	1	0.00425109	1.96766e-4	2.4407058847926267e-6	2.50181e-7	4.83057e-5	0.00388794	0.00167892	#8DD78DFF
PAD_2021_V2	Cardiovascular dis.	Peripheral artery dis.	PAD	2312	19	4741719	5478684	370	139	MDD_Als_2023	0.136733	-0.47901	0.87373	0.018696	0	0.82533	0.618437	1.53879e-4	2.90810993877551e-4	7.40421e-5	4.40519e-5	0.00952357	0.00507701	#8DD78DFF
PAD_2021_V2	Cardiovascular dis.	Peripheral artery dis.	PAD	2313	19	5478685	6455428	389	122	MDD_Als_2023	-0.425552	-1	0.05035	0.181094	0	1	0.0816447	1.7037e-4	3.803939497076023e-5	6.14524e-6	5.07596e-5	0.00290158	0.00119574	#8DD78DFF
PAD_2021_V2	Cardiovascular dis.	Peripheral artery dis.	PAD	2314	19	6455429	7249359	480	171	MDD_Als_2023	-0.0277363	-0.50595	0.45123	7.69304e-4	0	0.31259	0.900683	1.88626e-4	6.046333762626263e-5	1.13101e-5	7.26213e-5	4.735456632352941e-4	1.41171e-4	#8DD78DFF
PAD_2021_V2	Cardiovascular dis.	Peripheral artery dis.	PAD	2315	19	7249360	8199016	451	142	MDD_Als_2023	0.240557	-0.34278	0.94312	0.0578677	0	0.9104	0.373494	1.25089e-4	0.00134462	4.59259e-4	5.42944e-5	0.00292079	0.00120616	#8DD78DFF
PAD_2021_V2	Cardiovascular dis.	Peripheral artery dis.	PAD	2318	19	10028841	11681978	631	184	MDD_Als_2023	-0.0799835	-0.44997	0.27409	0.00639736	0	0.21179	0.649949	3.43506e-4	4.3368812767441854e-10	8.80897e-12	8.2258e-5	1.5150287745974958e-4	3.71285e-5	#8DD78DFF
PAD_2021_V2	Cardiovascular dis.	Peripheral artery dis.	PAD	2319	19	11681979	13213186	483	95	MDD_Als_2023	-0.625545	-1	-0.02171	0.391306	0.00759	1	0.0476072	5.03413e-5	0.0576643	0.0420838	7.69837e-5	7.5130437499999996e-6	1.1067e-6	#8DD78DFF
PAD_2021_V2	Cardiovascular dis.	Peripheral artery dis.	PAD	2321	19	13968320	14891100	289	105	MDD_Als_2023	0.274702	-0.36979	1	0.0754614	0	1	0.358651	1.69204e-4	5.597118840206186e-5	1.02583e-5	3.05802e-5	0.0308114	0.0201505	#8DD78DFF
PAD_2021_V2	Cardiovascular dis.	Peripheral artery dis.	PAD	2322	19	14891101	15650185	377	103	MDD_Als_2023	0.278844	-0.41764	1	0.0777539	0	1	0.375591	1.07096e-4	0.00234241	8.9182e-4	3.65769e-5	0.013507841149068325	0.0076274	#8DD78DFF
PAD_2021_V2	Cardiovascular dis.	Peripheral artery dis.	PAD	2324	19	16079007	17045963	417	103	MDD_Als_2023	0.185951	-1	1	0.0345776	0	1	0.69252	4.86843e-5	0.062623	0.0462647	2.63073e-5	0.0491497	0.0350146	#8DD78DFF
PAD_2021_V2	Cardiovascular dis.	Peripheral artery dis.	PAD	2325	19	17045964	17750518	313	103	MDD_Als_2023	0.406693	-0.25452	1	0.165399	0	1	0.196931	1.02106e-4	0.00318052	0.00128603	3.74796e-5	0.011553638188347964	0.00634665	#8DD78DFF
PAD_2021_V2	Cardiovascular dis.	Peripheral artery dis.	PAD	2328	19	19749167	20485499	327	71	MDD_Als_2023	-0.213799	-1	0.48987000000000003	0.0457101	0	1	0.501702	7.33491e-5	0.00705001	0.00336349	3.71767e-5	0.00447644	0.00198539	#8DD78DFF
PAD_2021_V2	Cardiovascular dis.	Peripheral artery dis.	PAD	2336	19	29389091	30375792	867	148	MDD_Als_2023	0.170125	-0.33981	0.75087	0.0289426	0	0.5677	0.482742	1.39161e-4	9.015898992366413e-4	2.78952e-4	6.90232e-5	3.638510830769231e-4	1.03684e-4	#8DD78DFF
PAD_2021_V2	Cardiovascular dis.	Peripheral artery dis.	PAD	2337	19	30375793	31763008	827	158	MDD_Als_2023	0.561562	0.11753	1	0.315352	0.01578	1	0.0170827	9.9509e-5	0.0111623	0.00584217	1.18754e-4	7.085251203947369e-8	4.72143e-9	#8DD78DFF
PAD_2021_V2	Cardiovascular dis.	Peripheral artery dis.	PAD	2338	19	31763009	33028099	810	152	MDD_Als_2023	0.19638	-0.2065	0.64034	0.038565	0	0.41294	0.33265	1.85196e-4	8.82832900921659e-5	1.80791e-5	9.27055e-5	8.13581193548387e-6	1.20877e-6	#8DD78DFF
PAD_2021_V2	Cardiovascular dis.	Peripheral artery dis.	PAD	2340	19	33785836	34633274	526	148	MDD_Als_2023	0.199454	-0.25415	0.68935	0.0397818	0	0.47617	0.361446	1.65218e-4	1.061999530612245e-4	2.21229e-5	7.6064e-5	1.279174624535316e-4	3.01708e-5	#8DD78DFF
PAD_2021_V2	Cardiovascular dis.	Peripheral artery dis.	PAD	2342	19	35649344	36638122	490	140	MDD_Als_2023	0.221939	-0.67041	1	0.0492571	0	1	0.550942	1.14207e-4	0.00344735	0.00142486	2.79048e-5	0.0629997	0.0468148	#8DD78DFF
PAD_2021_V2	Cardiovascular dis.	Peripheral artery dis.	PAD	2344	19	38472871	39370419	388	96	MDD_Als_2023	0.375413	-0.44461	1	0.140935	0	1	0.326038	5.63523e-5	0.047842637114093964	0.0336717	3.97244e-5	0.00701155	0.00345813	#8DD78DFF
PAD_2021_V2	Cardiovascular dis.	Peripheral artery dis.	PAD	2350	19	43960959	45040932	719	125	MDD_Als_2023	-0.265194	-1	0.45255	0.0703279	0	1	0.408439	1.64977e-4	4.149702734463277e-5	6.93904e-6	2.66415e-5	0.061717439608076005	0.0455643	#8DD78DFF
PAD_2021_V2	Cardiovascular dis.	Peripheral artery dis.	PAD	2353	19	46765061	47752727	384	118	MDD_Als_2023	0.443905	-0.33322	1	0.197052	0	1	0.233052	9.3674e-5	0.010008841634527088	0.00514862	3.05186e-5	0.0359735	0.0242715	#8DD78DFF
PAD_2021_V2	Cardiovascular dis.	Peripheral artery dis.	PAD	2354	19	47752728	48573065	440	114	MDD_Als_2023	-0.147708	-0.97123	0.55579	0.0218176	0	1	0.63313	1.60642e-4	1.061999530612245e-4	2.20993e-5	2.92819e-5	0.038836072051282054	0.0265604	#8DD78DFF
PAD_2021_V2	Cardiovascular dis.	Peripheral artery dis.	PAD	2355	19	48573066	49415189	437	116	MDD_Als_2023	-0.0825193	-0.85242	0.61472	0.00680943	0	0.85645	0.782663	1.2394e-4	0.00230228	8.73277e-4	4.20003e-5	0.00826412	0.00424981	#8DD78DFF
PAD_2021_V2	Cardiovascular dis.	Peripheral artery dis.	PAD	2356	19	49415190	50451925	336	112	MDD_Als_2023	0.13306	-0.382	0.70231	0.0177049	0	0.51855	0.58339	1.05804e-4	0.00332581	0.00136363	7.82804e-5	1.4809067967479675e-5	2.39568e-6	#8DD78DFF
PAD_2021_V2	Cardiovascular dis.	Peripheral artery dis.	PAD	2358	19	51259179	51903804	527	160	MDD_Als_2023	0.19796	-0.2687	0.73774	0.039188	0	0.54845	0.36772	2.46837e-4	4.298640670454546e-7	3.57374e-8	5.73865e-5	0.00301044	0.00125248	#8DD78DFF
PAD_2021_V2	Cardiovascular dis.	Peripheral artery dis.	PAD	2360	19	52678749	53431217	526	136	MDD_Als_2023	-0.285135	-1	0.46316	0.0813019	0	1	0.39849	1.08645e-4	0.00723358	0.00346132	3.84642e-5	0.0192032	0.0116179	#8DD78DFF
PAD_2021_V2	Cardiovascular dis.	Peripheral artery dis.	PAD	2361	19	53431218	54042240	448	145	MDD_Als_2023	0.276219	-0.16787	0.78423	0.0762967	0	0.61733	0.20638	1.944e-4	7.168312085820896e-6	9.07467e-7	6.47208e-5	7.47657373994638e-4	2.44521e-4	#8DD78DFF
PAD_2021_V2	Cardiovascular dis.	Peripheral artery dis.	PAD	2363	19	54602371	55182973	271	115	MDD_Als_2023	-0.591664	-1	-0.09716	0.350066	0.01425	1	0.0252829	1.17378e-4	0.00203419	7.58137e-4	5.86879e-5	6.503599698630137e-4	2.0754e-4	#8DD78DFF
PAD_2021_V2	Cardiovascular dis.	Peripheral artery dis.	PAD	2365	19	55714086	56411086	350	145	MDD_Als_2023	0.709549	0.06087	1	0.50346	0.01178	1	0.0387401	8.43956e-5	0.015205734062765054	0.00846838	4.35735e-5	0.011736877347100874	0.00647818	#8DD78DFF
PAD_2021_V2	Cardiovascular dis.	Peripheral artery dis.	PAD	2366	19	56411087	57143509	520	153	MDD_Als_2023	0.0869723	-0.7383	0.96299	0.00756418	0	1	0.788383	8.9997e-5	0.015257093415254237	0.00850419	5.0531e-5	0.00589851	0.00279798	#8DD78DFF
PAD_2021_V2	Cardiovascular dis.	Peripheral artery dis.	PAD	2367	19	57143510	57959952	529	151	MDD_Als_2023	-0.0770905	-0.63313	0.43472	0.00594294	0	0.43903	0.746996	1.79702e-4	6.667236724565758e-5	1.2692e-5	5.73843e-5	0.00228173	8.85282e-4	#8DD78DFF
PAD_2021_V2	Cardiovascular dis.	Peripheral artery dis.	PAD	2368	19	57959953	59118811	563	111	MDD_Als_2023	-0.185815	-1	0.70105	0.0345274	0	1	0.606707	8.9663e-5	0.00746747	0.00360146	3.10447e-5	0.0317835	0.0209289	#8DD78DFF
PAD_2021_V2	Cardiovascular dis.	Peripheral artery dis.	PAD	2369	20	60795	884241	598	208	MDD_Als_2023	0.365791	-0.07205	0.91294	0.133803	0	0.83346	0.0935992	2.44579e-4	7.6083333444444444e-6	9.70359e-7	7.02787e-5	0.00141353	5.11522e-4	#8DD78DFF
PAD_2021_V2	Cardiovascular dis.	Peripheral artery dis.	PAD	2370	20	884242	1771285	878	192	MDD_Als_2023	0.113339	-0.25553	0.49403	0.0128457	0	0.24757	0.532185	2.6174e-4	1.7310374736842105e-7	1.24288e-8	9.51076e-5	3.2272166435406695e-5	5.91397e-6	#8DD78DFF
PAD_2021_V2	Cardiovascular dis.	Peripheral artery dis.	PAD	2371	20	1771286	2668108	917	187	MDD_Als_2023	-0.431006	-1	0.15385	0.185766	0	1	0.136254	1.41763e-4	0.00137354	4.73635e-4	4.96414e-5	0.010912241506849316	0.00593691	#8DD78DFF
PAD_2021_V2	Cardiovascular dis.	Peripheral artery dis.	PAD	2372	20	2668109	3736551	665	140	MDD_Als_2023	0.248549	-0.30105	0.91729	0.0617764	0	0.85091	0.338468	1.1933e-4	0.00315589	0.00127458	6.67694e-5	3.992370211480362e-4	1.15868e-4	#8DD78DFF
PAD_2021_V2	Cardiovascular dis.	Peripheral artery dis.	PAD	2373	20	3736552	4591847	718	167	MDD_Als_2023	0.177959	-0.38673	0.84166	0.0316695	0	0.7245	0.492057	1.80499e-4	4.958065080428954e-5	8.73575e-6	4.81615e-5	0.00964417	0.00514976	#8DD78DFF
PAD_2021_V2	Cardiovascular dis.	Peripheral artery dis.	PAD	2375	20	5379451	6128358	657	165	MDD_Als_2023	0.107682	-0.38	0.6391	0.0115953	0	0.43318	0.641732	1.32854e-4	0.00171854	6.18578e-4	8.78517e-5	3.6368792458628843e-05	6.74441e-6	#8DD78DFF
PAD_2021_V2	Cardiovascular dis.	Peripheral artery dis.	PAD	2376	20	6128359	7231796	1038	169	MDD_Als_2023	0.895377	0.2753	1	0.801699	0.07602	1	0.00952607	8.34388e-5	0.0390857	0.0262356	5.75792e-5	0.00349637	0.00148684	#8DD78DFF
PAD_2021_V2	Cardiovascular dis.	Peripheral artery dis.	PAD	2378	20	7959829	9279550	1281	199	MDD_Als_2023	0.20385	-0.38622	0.92534	0.041555	0	0.87249	0.459242	1.32103e-4	0.0035931	0.00149836	6.45608e-5	0.00261326	0.00103568	#8DD78DFF
PAD_2021_V2	Cardiovascular dis.	Peripheral artery dis.	PAD	2379	20	9279551	10279603	1004	172	MDD_Als_2023	0.0983845	-0.76559	1	0.0096795	0	1	0.774672	6.2981e-5	0.0658479	0.0492693	7.09391e-5	6.257786894150418e-4	1.96979e-4	#8DD78DFF
PAD_2021_V2	Cardiovascular dis.	Peripheral artery dis.	PAD	2380	20	10279604	11257012	1002	168	MDD_Als_2023	0.373723	-0.577	1	0.139669	0	1	0.358052	7.00207e-5	0.0626988	0.0463503	4.39821e-5	0.015987833247927657	0.00930112	#8DD78DFF
PAD_2021_V2	Cardiovascular dis.	Peripheral artery dis.	PAD	2385	20	15238520	15962576	905	178	MDD_Als_2023	0.423595	0.03262	0.95055	0.179433	0.00376	0.90355	0.0380222	3.22796e-4	2.606925857377049e-9	7.51169e-11	5.96634e-5	0.00271178	0.00108899	#8DD78DFF
PAD_2021_V2	Cardiovascular dis.	Peripheral artery dis.	PAD	2390	20	18959420	19957928	1159	189	MDD_Als_2023	-0.473259	-1	0.06866	0.223974	0	1	0.0755198	8.66818e-5	0.0202514	0.0119672	9.71393e-5	1.800513352631579e-5	2.99954e-6	#8DD78DFF
PAD_2021_V2	Cardiovascular dis.	Peripheral artery dis.	PAD	2391	20	19957929	21682377	1294	167	MDD_Als_2023	0.404169	-0.20864	1	0.163353	0	1	0.173571	8.15297e-5	0.0361559	0.0238762	8.26077e-5	8.261856178861788e-5	1.78047e-5	#8DD78DFF
PAD_2021_V2	Cardiovascular dis.	Peripheral artery dis.	PAD	2397	20	26318859	30569659	377	45	MDD_Als_2023	-0.446771	-1	0.5608	0.199605	0	1	0.318884	3.61963e-5	0.057795468455074335	0.0422341	2.28827e-5	0.020355053237410072	0.012404	#8DD78DFF
PAD_2021_V2	Cardiovascular dis.	Peripheral artery dis.	PAD	2398	20	30569660	32484506	819	151	MDD_Als_2023	0.697675	0.4048	1	0.486751	0.16386	1	2.63289e-5	2.32349e-4	2.245641246835443e-7	1.67601e-8	1.21899e-4	3.248885325e-8	1.70846e-9	#8DD78DFF
PAD_2021_V2	Cardiovascular dis.	Peripheral artery dis.	PAD	2401	20	35990262	37253657	792	142	MDD_Als_2023	0.143085	-0.54067	0.93094	0.0204732	0	0.96397	0.62258	7.64862e-5	0.028836225746268658	0.0182525	7.69959e-5	8.110644629629628e-5	1.72704e-5	#8DD78DFF
PAD_2021_V2	Cardiovascular dis.	Peripheral artery dis.	PAD	2403	20	38427595	40272390	1260	179	MDD_Als_2023	0.266145	-0.12319	0.7049	0.070833	0	0.49689	0.173148	1.64303e-4	2.90810993877551e-4	7.39445e-5	1.1799e-4	2.3939399946524066e-7	1.95286e-8	#8DD78DFF
PAD_2021_V2	Cardiovascular dis.	Peripheral artery dis.	PAD	2404	20	40272391	41351514	1193	194	MDD_Als_2023	-0.199877	-0.76227	0.28758	0.039951	0	0.58924	0.39479	2.00925e-4	1.377373125e-5	1.92585e-6	5.88353e-5	0.00434237	0.00190752	#8DD78DFF
PAD_2021_V2	Cardiovascular dis.	Peripheral artery dis.	PAD	2405	20	41351515	42185671	599	143	MDD_Als_2023	-0.0815225	-0.66079	0.43586	0.00664592	0	0.47785	0.735583	1.08516e-4	0.00523645	0.00235232	9.10975e-5	8.13581193548387e-6	1.21627e-6	#8DD78DFF
PAD_2021_V2	Cardiovascular dis.	Peripheral artery dis.	PAD	2406	20	42185672	43008890	621	144	MDD_Als_2023	0.0488738	-0.50372	0.60753	0.00238865	0	0.43268	0.842841	1.48436e-4	2.566838351711027e-4	6.37769e-5	5.89088e-5	0.00160286	5.90971e-4	#8DD78DFF
PAD_2021_V2	Cardiovascular dis.	Peripheral artery dis.	PAD	2407	20	43008891	44072210	611	120	MDD_Als_2023	-0.145679	-0.62234	0.29326	0.0212223	0	0.39892	0.493118	2.4199e-4	2.904000440860215e-8	1.27573e-9	5.24817e-5	0.00216051	8.3257e-4	#8DD78DFF
PAD_2021_V2	Cardiovascular dis.	Peripheral artery dis.	PAD	2408	20	44072211	45673603	1304	206	MDD_Als_2023	0.137439	-0.36622	0.7221	0.0188895	0	0.56141	0.553447	9.29867e-5	0.0279614	0.0175931	1.68397e-4	7.755349311111111e-11	1.52999e-12	#8DD78DFF
PAD_2021_V2	Cardiovascular dis.	Peripheral artery dis.	PAD	2410	20	46486133	47203836	734	150	MDD_Als_2023	-0.694625	-1	-0.04592	0.482504	0.00869	1	0.0412063	1.44517e-4	5.784537921440262e-4	1.66951e-4	2.96219e-5	0.059768872776119406	0.0438899	#8DD78DFF
PAD_2021_V2	Cardiovascular dis.	Peripheral artery dis.	PAD	2412	20	48212976	49236418	652	129	MDD_Als_2023	0.0173765	-0.46676	0.51597	3.01944e-4	0	0.33097	0.939082	1.77215e-4	4.534461105555556e-5	7.71094e-6	6.17612e-5	6.167588254189944e-4	1.93599e-4	#8DD78DFF
PAD_2021_V2	Cardiovascular dis.	Peripheral artery dis.	PAD	2413	20	49236419	50653620	1118	225	MDD_Als_2023	-0.267884	-1	0.281	0.0717618	0	1	0.314294	1.17738e-4	0.0175029	0.00999853	9.76473e-5	4.824747779017857e-5	9.47605e-6	#8DD78DFF
PAD_2021_V2	Cardiovascular dis.	Peripheral artery dis.	PAD	2415	20	51533751	52411532	741	187	MDD_Als_2023	0.37607	-0.08357	0.95524	0.141429	0	0.91248	0.0982927	1.22871e-4	0.00320696	0.00129975	1.0481e-4	4.892996845425867e-6	6.75832e-7	#8DD78DFF
PAD_2021_V2	Cardiovascular dis.	Peripheral artery dis.	PAD	2416	20	52411533	53120334	674	149	MDD_Als_2023	0.180271	-0.23574	0.63581	0.0324975	0	0.40623	0.381097	2.11247e-4	4.490641614457831e-6	5.28186e-7	7.3881e-5	1.8015330120898102e-4	4.57294e-5	#8DD78DFF
PAD_2021_V2	Cardiovascular dis.	Peripheral artery dis.	PAD	2417	20	53120335	53879803	781	108	MDD_Als_2023	0.0801283	-0.53606	0.72538	0.00642054	0	0.62966	0.766968	1.13793e-4	8.876681500765696e-4	2.73806e-4	4.81388e-5	0.0027677	0.00111885	#8DD78DFF
PAD_2021_V2	Cardiovascular dis.	Peripheral artery dis.	PAD	2420	20	55448076	56172843	788	170	MDD_Als_2023	0.0781252	-0.35273	0.53313	0.00610355	0	0.30777	0.706713	2.61736e-4	1.0351268078571429e-7	6.8254e-9	6.40976e-5	0.00149463	5.45825e-4	#8DD78DFF
PAD_2021_V2	Cardiovascular dis.	Peripheral artery dis.	PAD	2421	20	56172844	56951773	731	165	MDD_Als_2023	-0.0649848	-0.51121	0.36893	0.00422302	0	0.29319	0.749948	2.75192e-4	3.850563775510204e-8	1.7825e-9	6.39691e-5	0.00137026	4.92596e-4	#8DD78DFF
PAD_2021_V2	Cardiovascular dis.	Peripheral artery dis.	PAD	2423	20	57924038	58780894	765	182	MDD_Als_2023	0.364055	-0.06436	0.88475	0.132536	0	0.78322	0.0946083	1.51253e-4	0.00136111	4.68064e-4	1.04326e-4	4.018772791530945e-6	5.40887e-7	#8DD78DFF
PAD_2021_V2	Cardiovascular dis.	Peripheral artery dis.	PAD	2424	20	58780895	59560457	816	144	MDD_Als_2023	0.175252	-0.4633	0.96107	0.0307132	0	1	0.527412	7.06313e-5	0.043085	0.0296731	1.06348e-4	4.026270588516746e-7	3.68913e-8	#8DD78DFF
PAD_2021_V2	Cardiovascular dis.	Peripheral artery dis.	PAD	2426	20	60125334	60766557	539	150	MDD_Als_2023	-0.257462	-1	0.39836	0.0662867	0	1	0.392196	8.30314e-5	0.0207184	0.0122725	6.66395e-5	6.539636361149111e-4	2.09578e-4	#8DD78DFF
PAD_2021_V2	Cardiovascular dis.	Peripheral artery dis.	PAD	2428	20	61470769	62179241	376	129	MDD_Als_2023	-0.201673	-0.91378	0.38172	0.0406718	0	0.86028	0.453439	1.12668e-4	0.00186251	6.83594e-4	5.57981e-5	0.00163076	6.04117e-4	#8DD78DFF
PAD_2021_V2	Cardiovascular dis.	Peripheral artery dis.	PAD	2429	20	62179242	62963627	403	108	MDD_Als_2023	0.361293	-0.22966	1	0.130532	0	1	0.208788	5.7669e-5	0.0472206	0.0331682	9.54359e-5	3.2122238960396043e-7	2.84467e-8	#8DD78DFF
PAD_2021_V2	Cardiovascular dis.	Peripheral artery dis.	PAD	2432	21	15840034	16873443	827	174	MDD_Als_2023	0.108622	-0.25813	0.48295	0.0117987	0	0.23482	0.540039	2.75639e-4	5.220597607142857e-8	2.76196e-9	9.28105e-5	2.3708876513994914e-5	4.08487e-6	#8DD78DFF
PAD_2021_V2	Cardiovascular dis.	Peripheral artery dis.	PAD	2434	21	18222038	19479024	821	161	MDD_Als_2023	0.0227898	-0.69688	0.76765	5.19373e-4	0	0.86279	0.936995	7.43145e-5	0.055545752278645825	0.0403015	1.06937e-4	8.362728179916318e-7	8.76235e-8	#8DD78DFF
PAD_2021_V2	Cardiovascular dis.	Peripheral artery dis.	PAD	2436	21	20407308	21632916	966	143	MDD_Als_2023	0.773354	-0.04223	1	0.598077	0	1	0.0635611	5.53734e-5	0.046389139254237294	0.0323212	3.55369e-5	0.028755176070700206	0.018544	#8DD78DFF
PAD_2021_V2	Cardiovascular dis.	Peripheral artery dis.	PAD	2437	21	21632917	22201890	538	117	MDD_Als_2023	0.469326	-0.06002	1	0.220267	0	1	0.0883596	1.71146e-4	4.3428708876404494e-5	7.30308e-6	3.78317e-5	0.015275567515290519	0.00875764	#8DD78DFF
PAD_2021_V2	Cardiovascular dis.	Peripheral artery dis.	PAD	2440	21	24055942	25247986	954	146	MDD_Als_2023	-0.500416	-1	0.06475	0.250416	0	1	0.0829992	1.72227e-4	3.906676414985591e-5	6.40348e-6	3.51712e-5	0.0311697	0.0204471	#8DD78DFF
PAD_2021_V2	Cardiovascular dis.	Peripheral artery dis.	PAD	2441	21	25247987	26467826	1047	134	MDD_Als_2023	0.079394	-0.40468	0.59577	0.00630341	0	0.37512	0.729679	1.27605e-4	0.00121231	3.99128e-4	8.1334e-5	2.974240407317073e-5	5.3459e-6	#8DD78DFF
PAD_2021_V2	Cardiovascular dis.	Peripheral artery dis.	PAD	2442	21	26467827	27774350	902	135	MDD_Als_2023	0.294803	-0.18822	0.94061	0.0869088	0	0.89089	0.221352	9.60215e-5	0.00871554	0.00434336	9.93605e-5	9.15148418032787e-7	9.7894e-8	#8DD78DFF
PAD_2021_V2	Cardiovascular dis.	Peripheral artery dis.	PAD	2447	21	32202240	33270272	654	141	MDD_Als_2023	-1	-1	-0.45673	1	0.2086	1	2.62287e-4	9.07731e-5	0.020089108653846156	0.0118428	6.23101e-5	7.293068279569892e-4	2.3788e-4	#8DD78DFF
PAD_2021_V2	Cardiovascular dis.	Peripheral artery dis.	PAD	2449	21	34383795	35729261	876	178	MDD_Als_2023	-0.18857	-0.67309	0.24695	0.0355587	0	0.4548	0.37794	1.85339e-4	1.2106215714285716e-4	2.60195e-5	8.49123e-5	8.39804294949495e-5	1.81915e-5	#8DD78DFF
PAD_2021_V2	Cardiovascular dis.	Peripheral artery dis.	PAD	2450	21	35729262	37303548	1235	211	MDD_Als_2023	-0.17404	-0.58445	0.21561	0.0302898	0	0.34323	0.360518	1.94888e-4	5.0350502186666665e-5	8.91896e-6	1.14031e-4	2.8688429031141867e-6	3.62447e-7	#8DD78DFF
PAD_2021_V2	Cardiovascular dis.	Peripheral artery dis.	PAD	2453	21	39252060	40480831	1085	205	MDD_Als_2023	0.174285	-0.26416	0.65627	0.0303753	0	0.43242	0.413841	1.77677e-4	2.8369455754189945e-4	7.18356e-5	9.47185e-5	4.245541540415705e-5	8.05927e-6	#8DD78DFF
PAD_2021_V2	Cardiovascular dis.	Peripheral artery dis.	PAD	2454	21	40480832	41344742	829	131	MDD_Als_2023	0.448558	-0.17869	1	0.201204	0	1	0.137896	1.54974e-4	4.075669125874126e-4	1.10053e-4	3.57822e-5	0.0238532	0.0149331	#8DD78DFF
PAD_2021_V2	Cardiovascular dis.	Peripheral artery dis.	PAD	2456	21	42187153	43081434	726	200	MDD_Als_2023	-0.00496664	-0.39142	0.38232	2.46675e-5	0	0.19711	0.978637	1.85968e-4	2.9500200184049078e-5	4.54278e-6	1.15816e-4	1.3223232140077823e-6	1.48986e-7	#8DD78DFF
PAD_2021_V2	Cardiovascular dis.	Peripheral artery dis.	PAD	2457	21	43081435	43812791	787	225	MDD_Als_2023	0.121945	-0.26804	0.53159	0.0148705	0	0.28827	0.515123	3.34958e-4	1.6654065411764708e-8	6.6868e-10	8.30614e-5	4.2125535276532145e-4	1.23551e-4	#8DD78DFF
PAD_2021_V2	Cardiovascular dis.	Peripheral artery dis.	PAD	2458	21	43812792	44815008	834	174	MDD_Als_2023	-0.155238	-0.62418	0.26274	0.024099	0	0.39632	0.45123	2.35082e-4	1.5687399121621622e-7	1.09671e-8	6.4966e-5	0.00132612	4.74404e-4	#8DD78DFF
PAD_2021_V2	Cardiovascular dis.	Peripheral artery dis.	PAD	2459	21	44815009	46045433	599	144	MDD_Als_2023	0.145737	-0.35481	0.72729	0.0212394	0	0.55868	0.524577	2.7232e-4	7.887970226666666e-9	2.79451e-10	4.4919e-5	0.010316766745129869	0.00557223	#8DD78DFF
PAD_2021_V2	Cardiovascular dis.	Peripheral artery dis.	PAD	2460	21	46045434	47014880	751	166	MDD_Als_2023	0.107999	-0.24772	0.47153	0.0116638	0	0.22759	0.542305	2.50609e-4	1.0344558248175183e-7	6.6944e-9	9.56096e-5	1.0774162979942693e-5	1.64848e-6	#8DD78DFF
PAD_2021_V2	Cardiovascular dis.	Peripheral artery dis.	PAD	2462	22	16050213	17587474	291	74	MDD_Als_2023	0.061402	-0.96746	1	0.0037702	0	1	0.872764	7.77474e-5	0.00779323	0.0037917	2.3839e-5	0.040689	0.0280952	#8DD78DFF
PAD_2021_V2	Cardiovascular dis.	Peripheral artery dis.	PAD	2463	22	17587475	18535225	654	198	MDD_Als_2023	0.451423	-0.06215	1	0.203782	0	1	0.0850183	2.11746e-4	2.162241575079872e-5	3.19689e-6	4.73184e-5	0.016407024392803598	0.00959534	#8DD78DFF
PAD_2021_V2	Cardiovascular dis.	Peripheral artery dis.	PAD	2464	22	18535226	19635654	652	131	MDD_Als_2023	0.170129	-0.64127	1	0.0289438	0	1	0.615548	5.59935e-5	0.0639811	0.0474796	6.80296e-5	2.898696255183413e-4	7.96792e-5	#8DD78DFF
PAD_2021_V2	Cardiovascular dis.	Peripheral artery dis.	PAD	2465	22	19635655	20969184	619	154	MDD_Als_2023	0.0512928	-0.3888	0.50869	0.00263095	0	0.29724	0.806818	1.45259e-4	0.00110811	3.54888e-4	1.09438e-4	3.598044970873787e-7	3.24944e-8	#8DD78DFF
PAD_2021_V2	Cardiovascular dis.	Peripheral artery dis.	PAD	2466	22	20969185	22404422	631	124	MDD_Als_2023	-0.106081	-0.79769	0.50711	0.0112532	0	0.69061	0.701604	1.32697e-4	0.00149295	5.23979e-4	5.00796e-5	0.00339722	0.00143425	#8DD78DFF
PAD_2021_V2	Cardiovascular dis.	Peripheral artery dis.	PAD	2469	22	23950733	25282436	678	125	MDD_Als_2023	-0.0996635	-0.67822	0.43138	0.00993282	0	0.53247	0.68145	2.30908e-4	2.6986361272727274e-7	2.10333e-8	4.17655e-5	0.010723166941081516	0.00582464	#8DD78DFF
PAD_2021_V2	Cardiovascular dis.	Peripheral artery dis.	PAD	2470	22	25282437	26166934	416	109	MDD_Als_2023	0.0998394	-0.42797	0.65865	0.0099679	0	0.47325	0.682935	1.19834e-4	6.422097328000001e-4	1.89599e-4	6.07984e-5	3.494100669242658e-4	9.91093e-5	#8DD78DFF
PAD_2021_V2	Cardiovascular dis.	Peripheral artery dis.	PAD	2471	22	26166935	27192923	1156	210	MDD_Als_2023	0.0631346	-0.29019	0.42711	0.00398597	0	0.19635	0.718836	2.67735e-4	6.519043546218487e-8	3.66446e-9	1.02219e-4	1.776983258575198e-5	2.95255e-6	#8DD78DFF
PAD_2021_V2	Cardiovascular dis.	Peripheral artery dis.	PAD	2472	22	27192924	27952441	1118	256	MDD_Als_2023	-0.214689	-0.5663	0.11261	0.0460914	0	0.32069	0.195164	3.33636e-4	5.675797971428571e-9	1.87674e-10	1.12793e-4	1.2894024301369862e-5	2.06327e-6	#8DD78DFF
PAD_2021_V2	Cardiovascular dis.	Peripheral artery dis.	PAD	2473	22	27952442	29457601	842	159	MDD_Als_2023	0.113661	-0.38501	0.64234	0.0129189	0	0.43348	0.623527	1.32904e-4	0.0012248	4.06796e-4	8.2724e-5	5.975618417582418e-5	1.19198e-5	#8DD78DFF
PAD_2021_V2	Cardiovascular dis.	Peripheral artery dis.	PAD	2474	22	29457602	30962255	939	133	MDD_Als_2023	0.27085	-0.44944	1	0.0733595	0	1	0.402079	8.97349e-5	0.010212404126258005	0.00527263	4.52202e-5	0.00771137	0.00391823	#8DD78DFF
HF_2019_V2	Cardiovascular dis.	Heart failure	HF	5	1	3582048	4281476	463	115	MDD_Als_2023	-0.771123	-1	0.08835	0.594631	0	1	0.0737751	3.05062e-5	0.0651682	0.0290734	2.96489e-5	0.0385536	0.0263334	#8DD78DFF
HF_2019_V2	Cardiovascular dis.	Heart failure	HF	8	1	5362405	6136814	653	146	MDD_Als_2023	0.357711	-0.45126	1	0.127958	0	1	0.34252	4.61598e-5	0.020782413152400835	0.00538618	3.15306e-5	0.0438059	0.0305931	#8DD78DFF
HF_2019_V2	Cardiovascular dis.	Heart failure	HF	9	1	6136815	7711794	975	195	MDD_Als_2023	0.0473193	-0.38093	0.47991	0.00223912	0	0.26666	0.813504	7.3913e-5	0.00373839	4.48833e-4	1.32997e-4	4.366223007751938e-8	2.46928e-9	#8DD78DFF
HF_2019_V2	Cardiovascular dis.	Heart failure	HF	10	1	7711795	8580987	449	104	MDD_Als_2023	-0.659737	-1	-0.09719	0.43525199999999997	0.01238	1	0.0284045	2.6588e-5	0.0831674	0.0414261	9.26009e-5	4.5123776898148144e-7	4.27301e-8	#8DD78DFF
HF_2019_V2	Cardiovascular dis.	Heart failure	HF	12	1	9475967	10753427	480	102	MDD_Als_2023	0.0068463	-0.80722	0.80812	4.68718e-5	0	1	0.9829	5.79728e-5	0.00192657	1.77324e-4	3.04032e-5	0.030400916599462365	0.0198319	#8DD78DFF
HF_2019_V2	Cardiovascular dis.	Heart failure	HF	13	1	10753428	11709173	403	129	MDD_Als_2023	0.254693	-0.31836	1	0.0648686	0	1	0.351148	4.19296e-5	0.025122067800369685	0.00735844	7.44881e-5	8.110644629629628e-5	1.72809e-5	#8DD78DFF
HF_2019_V2	Cardiovascular dis.	Heart failure	HF	19	1	17557747	18427820	710	139	MDD_Als_2023	0.68905	0.22949	1	0.47479	0.05292	1	0.00535535	5.96927e-5	0.00589838	8.94178e-4	7.60481e-5	8.956134790419161e-5	1.96713e-5	#8DD78DFF
HF_2019_V2	Cardiovascular dis.	Heart failure	HF	226	2	22429641	23538527	887	139	MDD_Als_2023	0.0580219	-0.36664	0.49333	0.00336654	0	0.27122	0.772517	7.01962e-5	0.0021319	2.06611e-4	1.16451e-4	4.14266096e-8	2.2702e-9	#8DD78DFF
HF_2019_V2	Cardiovascular dis.	Heart failure	HF	233	2	30575620	31457418	997	143	MDD_Als_2023	0.131607	-0.53957	0.96963	0.0173204	0	1	0.652268	3.19645e-5	0.0668641	0.0299418	9.05597e-5	9.109544825581394e-6	1.37382e-6	#8DD78DFF
HF_2019_V2	Cardiovascular dis.	Heart failure	HF	234	2	31457419	33123604	703	140	MDD_Als_2023	0.0522273	-0.44592	0.56664	0.00272769	0	0.36913	0.821555	6.87132e-5	0.00182673	1.66156e-4	7.45325e-5	1.3156689944547134e-4	3.12046e-5	#8DD78DFF
HF_2019_V2	Cardiovascular dis.	Heart failure	HF	237	2	34239777	34890558	594	93	MDD_Als_2023	-0.642405	-1	-0.0599	0.412684	0.00936	1	0.0387411	3.73731e-5	0.025739845828779598	0.00763869	5.01052e-5	0.00126657	4.50325e-4	#8DD78DFF
HF_2019_V2	Cardiovascular dis.	Heart failure	HF	238	2	34890559	35609257	615	89	MDD_Als_2023	-0.271362	-1	0.54249	0.0736373	0	1	0.438201	2.93252e-5	0.054348947105263154	0.0223634	4.40367e-5	0.00292079	0.00120656	#8DD78DFF
HF_2019_V2	Cardiovascular dis.	Heart failure	HF	240	2	36120744	36867389	819	133	MDD_Als_2023	-0.00733932	-0.47776	0.46235	5.38656e-5	0	0.30219	0.973303	6.12431e-5	0.00340441	3.85231e-4	9.33646e-5	2.495761812056738e-6	3.08551e-7	#8DD78DFF
HF_2019_V2	Cardiovascular dis.	Heart failure	HF	241	2	36867390	37603360	516	118	MDD_Als_2023	-0.228096	-0.94238	0.33586	0.0520279	0	0.90409	0.397938	6.88856e-5	9.667580592857142e-4	7.32789e-5	4.49778e-5	0.00589011	0.00278946	#8DD78DFF
HF_2019_V2	Cardiovascular dis.	Heart failure	HF	243	2	38887394	40087418	555	100	MDD_Als_2023	0.28234	-0.41945	1	0.0797158	0	1	0.364752	3.03931e-5	0.0221804	0.00607649	4.73792e-5	0.002529	9.9896e-4	#8DD78DFF
HF_2019_V2	Cardiovascular dis.	Heart failure	HF	249	2	44104111	45189468	786	136	MDD_Als_2023	0.384206	-0.26385	1	0.147614	0	1	0.21748	4.8427e-5	0.014818243267326732	0.00324124	4.67166e-5	0.00693281	0.0034041	#8DD78DFF
HF_2019_V2	Cardiovascular dis.	Heart failure	HF	2478	22	33501726	34361897	859	164	MDD_Als_2023	-0.14488	-0.66724	0.32473	0.0209903	0	0.46641	0.516607	5.7515e-5	0.00881007	0.00152638	1.09128e-4	6.882209603448277e-7	6.99988e-8	#8DD78DFF
HF_2019_V2	Cardiovascular dis.	Heart failure	HF	2482	22	37364005	38718589	863	186	MDD_Als_2023	-0.0727228	-0.84666	0.63105	0.00528861	0	0.88212	0.806339	5.01475e-5	0.0219577	0.00592894	6.31254e-5	0.0023003	8.95512e-4	#8DD78DFF
HF_2019_V2	Cardiovascular dis.	Heart failure	HF	2483	22	38718590	40378783	786	171	MDD_Als_2023	-0.140058	-0.73496	0.38032	0.0196163	0	0.56288	0.564722	8.48134e-5	5.490623075000001e-4	3.56727e-5	6.18886e-5	0.00197968	7.516e-4	#8DD78DFF
HF_2019_V2	Cardiovascular dis.	Heart failure	HF	2484	22	40378784	41722787	508	65	MDD_Als_2023	0.289801	-0.2666	1	0.0839846	0	1	0.27855	3.2818e-5	0.0196778	0.00494342	6.78332e-5	5.079392487421383e-6	7.08131e-7	#8DD78DFF
HF_2019_V2	Cardiovascular dis.	Heart failure	HF	2485	22	41722788	42867927	549	83	MDD_Als_2023	0.15071	-0.37869	0.70481	0.0227135	0	0.52874	0.543061	6.0655e-5	7.757036196969697e-4	5.54374e-5	5.13472e-5	6.503599698630137e-4	2.08138e-4	#8DD78DFF
HF_2019_V2	Cardiovascular dis.	Heart failure	HF	2487	22	43574018	44409533	773	147	MDD_Als_2023	0.159028	-0.74888	1	0.0252898	0	1	0.658082	5.6378e-5	0.00896842	0.00155867	3.05485e-5	0.049760806138735424	0.0355287	#8DD78DFF
HF_2019_V2	Cardiovascular dis.	Heart failure	HF	2488	22	44409534	45170649	808	227	MDD_Als_2023	0.262594	0.00999	0.52629	0.0689556	0.00112	0.27698	0.0415018	1.66072e-4	1.6834370679999998e-8	4.55722e-11	2.14409e-4	1.0973560255e-14	9.62171e-17	#8DD78DFF
HF_2019_V2	Cardiovascular dis.	Heart failure	HF	2489	22	45170650	46351048	999	215	MDD_Als_2023	0.253308	-0.26286	0.91535	0.0641649	0	0.84511	0.316066	9.34616e-5	3.636441448979592e-4	1.92946e-5	5.70457e-5	0.00712954	0.0035257	#8DD78DFF
HF_2019_V2	Cardiovascular dis.	Heart failure	HF	2492	22	48269178	48977538	934	205	MDD_Als_2023	-0.552221	-1	0.09049	0.304948	0	1	0.0932972	4.37468e-5	0.0490208	0.0190032	6.30974e-5	0.00315814	0.00132362	#8DD78DFF
HF_2019_V2	Cardiovascular dis.	Heart failure	HF	2493	22	48977539	49559207	697	166	MDD_Als_2023	-0.0281452	-0.66907	0.56555	7.92154e-4	0	0.58835	0.910845	4.06575e-5	0.044180133236994226	0.0165526	1.23077e-4	4.953560957746479e-8	3.06529e-9	#8DD78DFF
HF_2019_V2	Cardiovascular dis.	Heart failure	HF	2494	22	49559208	50347996	909	182	MDD_Als_2023	0.170106	-0.3419	0.75088	0.0289361	0	0.57478	0.4765	5.41505e-5	0.015476685867970658	0.00342716	1.02812e-4	4.892996845425867e-6	6.8e-7	#8DD78DFF
HF_2019_V2	Cardiovascular dis.	Heart failure	HF	254	2	48171059	49114132	633	124	MDD_Als_2023	0.462654	-0.14535	1	0.214049	0	1	0.122271	5.0638e-5	0.0154993	0.00344895	5.07869e-5	0.00288299	0.00118429	#8DD78DFF
HF_2019_V2	Cardiovascular dis.	Heart failure	HF	260	2	53032977	53852120	835	125	MDD_Als_2023	0.033277	-0.64108	0.74401	0.00110736	0	0.7493	0.908506	3.85813e-5	0.037926	0.013347	7.14218e-5	1.1067542342857141e-4	2.54733e-5	#8DD78DFF
HF_2019_V2	Cardiovascular dis.	Heart failure	HF	267	2	59251997	60775066	1216	202	MDD_Als_2023	-0.0488544	-0.43791	0.32714	0.00238675	0	0.21291	0.783	7.24518e-5	0.00516165	7.09832e-4	2.09963e-4	2.361584471428571e-15	1.44946e-17	#8DD78DFF
HF_2019_V2	Cardiovascular dis.	Heart failure	HF	272	2	65938003	67224027	1218	170	MDD_Als_2023	-0.565883	-1	4.3e-4	0.320224	0	1	0.0465877	6.68545e-5	0.0033176	3.70019e-4	4.99385e-5	0.00849078	0.00438498	#8DD78DFF
HF_2019_V2	Cardiovascular dis.	Heart failure	HF	275	2	68877775	70756283	1257	179	MDD_Als_2023	-0.200469	-1	0.57554	0.0401878	0	1	0.546363	5.49817e-5	0.015476685867970658	0.00342358	4.24984e-5	0.019913871119133574	0.0120915	#8DD78DFF
HF_2019_V2	Cardiovascular dis.	Heart failure	HF	278	2	72160303	73544290	742	99	MDD_Als_2023	-0.375776	-1	0.31547	0.141208	0	1	0.257562	3.13979e-5	0.0590378	0.0252197	5.54444e-5	6.620338351498638e-4	2.13035e-4	#8DD78DFF
HF_2019_V2	Cardiovascular dis.	Heart failure	HF	279	2	73544291	75148103	885	132	MDD_Als_2023	0.192886	-0.48032	1	0.037205	0	1	0.525593	3.41704e-5	0.0581412	0.0246793	7.36675e-5	9.528211267326732e-5	2.10949e-5	#8DD78DFF
HF_2019_V2	Cardiovascular dis.	Heart failure	HF	285	2	79019677	79900055	1096	149	MDD_Als_2023	0.554812	0.01145	1	0.307817	0.00569	1	0.0488473	4.63893e-5	0.028632971684210525	0.00883123	7.45227e-5	1.7357854626086954e-4	4.36963e-5	#8DD78DFF
HF_2019_V2	Cardiovascular dis.	Heart failure	HF	291	2	85992795	86867032	611	63	MDD_Als_2023	-0.522238	-1	0.17491	0.272733	0	1	0.13463	2.8145e-5	0.0318653	0.0101617	3.47243e-5	0.00531389	0.00246475	#8DD78DFF
HF_2019_V2	Cardiovascular dis.	Heart failure	HF	297	2	100202437	101556799	1208	123	MDD_Als_2023	-0.045588	-0.7509	0.6027	0.00207827	0	0.78605	0.865491	2.61632e-5	0.0804532	0.0392901	1.31073e-4	3.7325163508771927e-10	9.3272e-12	#8DD78DFF
HF_2019_V2	Cardiovascular dis.	Heart failure	HF	299	2	102494488	103305257	986	91	MDD_Als_2023	0.376402	-0.44796	1	0.141679	0	1	0.317071	2.93449e-5	0.059167359113924047	0.0253071	3.79998e-5	0.00804478	0.00412643	#8DD78DFF
HF_2019_V2	Cardiovascular dis.	Heart failure	HF	300	2	103305258	105120578	1059	135	MDD_Als_2023	0.33309	-0.07296	0.82581	0.110949	0	0.68196	0.103112	6.25518e-5	0.00374422	4.5409e-4	1.20251e-4	1.131022668627451e-8	5.05762e-10	#8DD78DFF
HF_2019_V2	Cardiovascular dis.	Heart failure	HF	303	2	107412296	108417773	964	96	MDD_Als_2023	-0.0566941	-0.99264	0.79759	0.00321422	0	1	0.867189	2.41185e-5	0.0885002	0.0450407	6.28397e-5	1.4333985162454874e-4	3.48138e-5	#8DD78DFF
HF_2019_V2	Cardiovascular dis.	Heart failure	HF	304	2	108417774	110097868	1114	140	MDD_Als_2023	0.955252	0.33639	1	0.912507	0.11342000000000001	1	0.00519641	3.9718e-5	0.0360012	0.0122002	4.7815e-5	0.00703157	0.00347413	#8DD78DFF
HF_2019_V2	Cardiovascular dis.	Heart failure	HF	305	2	110097869	112644828	712	127	MDD_Als_2023	0.528497	-0.0568	1	0.279309	0	1	0.0762276	3.89651e-5	0.034280198686371104	0.0113017	6.46599e-5	3.762671929555896e-4	1.07717e-4	#8DD78DFF
HF_2019_V2	Cardiovascular dis.	Heart failure	HF	313	2	121073753	122026817	652	169	MDD_Als_2023	0.282883	-0.34115	1	0.0800229	0	1	0.33936500000000003	4.56135e-5	0.029794374887737476	0.00932685	6.74713e-5	9.099512361290323e-4	3.09168e-4	#8DD78DFF
HF_2019_V2	Cardiovascular dis.	Heart failure	HF	319	2	126754028	127895644	883	105	MDD_Als_2023	-0.526589	-1	0.24039	0.277296	0	1	0.148091	4.17327e-5	0.0219741	0.00599618	3.24502e-5	0.0245763	0.0155151	#8DD78DFF
HF_2019_V2	Cardiovascular dis.	Heart failure	HF	320	2	127895645	129486897	1048	155	MDD_Als_2023	-0.621543	-1	0.04065	0.386315	0	1	0.0588503	3.94591e-5	0.0503884	0.0197516	5.86212e-5	0.00204459	7.82518e-4	#8DD78DFF
HF_2019_V2	Cardiovascular dis.	Heart failure	HF	326	2	134359060	135160197	776	134	MDD_Als_2023	-0.534232	-1	0.09885	0.285404	0	1	0.0976789	3.66486e-5	0.040653886578171095	0.0148897	5.53779e-5	0.00198458	7.55201e-4	#8DD78DFF
HF_2019_V2	Cardiovascular dis.	Heart failure	HF	327	2	135160198	137061003	839	100	MDD_Als_2023	0.230329	-0.37025	0.97763	0.0530514	0	0.97843	0.415063	4.10422e-5	0.019407673717391303	0.00483353	6.0492e-5	2.942884023771791e-4	8.14099e-5	#8DD78DFF
HF_2019_V2	Cardiovascular dis.	Heart failure	HF	329	2	138073792	139505819	990	112	MDD_Als_2023	0.15568100000000001	-0.36608	0.73884	0.0242365	0	0.56211	0.532926	5.33318e-5	0.0048164	6.41491e-4	6.60845e-5	1.7357854626086954e-4	4.37561e-5	#8DD78DFF
HF_2019_V2	Cardiovascular dis.	Heart failure	HF	333	2	142494981	143259780	745	104	MDD_Als_2023	0.62132	0.14454	1	0.386039	0.02289	1	0.015986	3.12714e-5	0.048549862728551336	0.0186892	1.16889e-4	1.648452380769231e-9	5.63697e-11	#8DD78DFF
HF_2019_V2	Cardiovascular dis.	Heart failure	HF	337	2	147252197	149568875	1224	126	MDD_Als_2023	-0.0638916	-0.60704	0.45677	0.00408213	0	0.42972	0.788268	4.39376e-5	0.018150904808988767	0.00437312	1.02873e-4	2.5558664712041885e-7	2.13577e-8	#8DD78DFF
HF_2019_V2	Cardiovascular dis.	Heart failure	HF	342	2	155207970	156130947	684	108	MDD_Als_2023	0.240163	-0.47464	1	0.0576783	0	1	0.430615	3.37136e-5	0.0486537	0.0187555	6.5435e-5	1.4855985098743266e-4	3.6277e-5	#8DD78DFF
HF_2019_V2	Cardiovascular dis.	Heart failure	HF	344	2	157556097	159040979	676	145	MDD_Als_2023	-0.276774	-0.67646	0.08748	0.0766039	0	0.45773	0.128667	8.19702e-5	3.1574849791666664e-4	1.64114e-5	1.27935e-4	5.6575667526881725e-9	2.30668e-10	#8DD78DFF
HF_2019_V2	Cardiovascular dis.	Heart failure	HF	347	2	161432090	163607635	1174	120	MDD_Als_2023	0.0343068	-0.43656	0.50967	0.00117696	0	0.32567	0.872793	5.04054e-5	0.00904435	0.00158166	1.22048e-4	2.40291945e-9	8.63829e-11	#8DD78DFF
HF_2019_V2	Cardiovascular dis.	Heart failure	HF	350	2	165917789	167488576	1178	132	MDD_Als_2023	0.24683	-0.63043	1	0.060925	0	1	0.505666	4.08282e-5	0.026892087881508077	0.00810985	3.45021e-5	0.029208886820652175	0.0188494	#8DD78DFF
HF_2019_V2	Cardiovascular dis.	Heart failure	HF	353	2	169224446	170155561	682	140	MDD_Als_2023	0.317103	-0.52028	1	0.100554	0	1	0.383432	3.77802e-5	0.0396565	0.0142351	3.98599e-5	0.016282367087087087	0.00950816	#8DD78DFF
HF_2019_V2	Cardiovascular dis.	Heart failure	HF	358	2	173287858	174118389	654	103	MDD_Als_2023	0.858833	0.26715	1	0.737595	0.07329	1	0.00777297	4.11762e-5	0.016998877036199095	0.00406795	4.22188e-5	0.00618582	0.00295596	#8DD78DFF
HF_2019_V2	Cardiovascular dis.	Heart failure	HF	360	2	174927564	176734750	1054	139	MDD_Als_2023	0.862985	0.47756	1	0.744742	0.22806	1	1.09641e-4	7.40506e-5	7.560282476923077e-4	5.32126e-5	7.81917e-5	6.111882100656455e-5	1.22452e-5	#8DD78DFF
HF_2019_V2	Cardiovascular dis.	Heart failure	HF	361	2	176734751	178149981	1134	178	MDD_Als_2023	0.639216	0.02926	1	0.408597	0.00723	1	0.0436533	4.92617e-5	0.0223805	0.00614342	5.42149e-5	0.00631431	0.0030312	#8DD78DFF
HF_2019_V2	Cardiovascular dis.	Heart failure	HF	363	2	179224871	180336045	737	123	MDD_Als_2023	-0.0214161	-0.85824	0.78527	4.58649e-4	0	1	0.946716	5.6493e-5	0.00467251	6.12207e-4	3.44601e-5	0.024671106574394464	0.015629	#8DD78DFF
HF_2019_V2	Cardiovascular dis.	Heart failure	HF	379	2	199654970	201324132	932	112	MDD_Als_2023	0.296314	-0.24466	0.99604	0.0878022	0	1	0.256985	6.84209e-5	7.417365868217055e-4	5.18051e-5	4.70181e-5	0.00384552	0.00165883	#8DD78DFF
HF_2019_V2	Cardiovascular dis.	Heart failure	HF	383	2	205038120	206821199	1205	234	MDD_Als_2023	-0.0271006	-0.49735	0.4259	7.34443e-4	0	0.29522	0.896766	6.72245e-5	0.00716333	0.00115963	1.35298e-4	1.353734172413793e-7	1.02821e-8	#8DD78DFF
HF_2019_V2	Cardiovascular dis.	Heart failure	HF	385	2	207726595	208674588	631	122	MDD_Als_2023	-0.398271	-1	0.13199	0.15862	0	1	0.133029	3.70355e-5	0.038606259877488516	0.0136491	9.30558e-5	1.433158417624521e-6	1.63987e-7	#8DD78DFF
HF_2019_V2	Cardiovascular dis.	Heart failure	HF	389	2	212520454	213194362	689	112	MDD_Als_2023	0.397946	-0.07805	1	0.158361	0	1	0.102416	4.8009e-5	0.012587568857142859	0.00262383	8.65741e-5	3.0366749897260274e-6	3.88737e-7	#8DD78DFF
HF_2019_V2	Cardiovascular dis.	Heart failure	HF	390	2	213194363	214044566	753	111	MDD_Als_2023	0.399199	-0.31037	1	0.15936	0	1	0.232765	4.30559e-5	0.018463595413870246	0.00446845	3.84434e-5	0.012246741126871552	0.00681329	#8DD78DFF
HF_2019_V2	Cardiovascular dis.	Heart failure	HF	393	2	215899571	217566011	1254	228	MDD_Als_2023	0.535716	-0.00587	1	0.286991	0	1	0.0495769	5.83338e-5	0.0274432	0.00832063	8.91772e-5	1.913817487179487e-4	4.9083e-5	#8DD78DFF
HF_2019_V2	Cardiovascular dis.	Heart failure	HF	394	2	217566012	218396258	728	124	MDD_Als_2023	-0.238955	-1	0.57091	0.0570993	0	1	0.489702	5.84624e-5	0.00524041	7.36234e-4	2.94417e-5	0.0445497	0.0311516	#8DD78DFF
HF_2019_V2	Cardiovascular dis.	Heart failure	HF	395	2	218396259	219678783	671	118	MDD_Als_2023	-0.638724	-1	-0.01845	0.407968	0.0061	1	0.048304	5.32769e-5	0.007614	0.00125487	3.7053e-5	0.017061135459940653	0.0100826	#8DD78DFF
HF_2019_V2	Cardiovascular dis.	Heart failure	HF	398	2	221445192	222327713	702	131	MDD_Als_2023	0.329573	-0.31463	1	0.108618	0	1	0.272892	5.22635e-5	0.00956094	0.00174004	4.70866e-5	0.00636052	0.00306454	#8DD78DFF
HF_2019_V2	Cardiovascular dis.	Heart failure	HF	399	2	222327714	223353965	754	139	MDD_Als_2023	-0.286479	-1	0.51422	0.0820703	0	1	0.40659	3.63244e-5	0.0527102	0.0213471	5.12743e-5	0.00454826	0.00202189	#8DD78DFF
HF_2019_V2	Cardiovascular dis.	Heart failure	HF	401	2	224123080	224938731	573	111	MDD_Als_2023	0.270294	-0.81922	1	0.0730589	0	1	0.532502	3.36585e-5	0.045581946054519366	0.0172012	2.54587e-5	0.0586538	0.0429425	#8DD78DFF
HF_2019_V2	Cardiovascular dis.	Heart failure	HF	403	2	226242843	227557841	912	99	MDD_Als_2023	-0.0921962	-1	0.96852	0.00850014	0	1	0.818652	2.63358e-5	0.0925176	0.0476363	3.87992e-5	0.00844222	0.0043488	#8DD78DFF
HF_2019_V2	Cardiovascular dis.	Heart failure	HF	404	2	227557842	228812485	990	168	MDD_Als_2023	-0.059783	-0.70789	0.52877	0.00357401	0	0.57678	0.820268	5.57217e-5	0.011986089168900805	0.00241413	7.31275e-5	3.772125275229358e-4	1.08153e-4	#8DD78DFF
HF_2019_V2	Cardiovascular dis.	Heart failure	HF	411	2	234945578	235625789	661	142	MDD_Als_2023	-0.261765	-0.93153	0.27041	0.0685207	0	0.86944	0.308834	6.23637e-5	0.00448452	5.79424e-4	6.33222e-5	7.911583886693016e-4	2.63257e-4	#8DD78DFF
HF_2019_V2	Cardiovascular dis.	Heart failure	HF	415	2	238185483	238814630	564	127	MDD_Als_2023	-1	-1	-0.17145	1	0.03916	1	0.0148531	2.90248e-5	0.0813636	0.0401752	3.02164e-5	0.0437946	0.0305276	#8DD78DFF
HF_2019_V2	Cardiovascular dis.	Heart failure	HF	418	2	240325601	241113279	609	148	MDD_Als_2023	0.00649043	-0.66482	0.68724	4.21257e-5	0	0.68195	0.981763	4.45291e-5	0.0290169	0.00898628	7.20283e-5	2.3411192918739633e-4	6.18893e-5	#8DD78DFF
HF_2019_V2	Cardiovascular dis.	Heart failure	HF	424	3	2140012	3128152	1008	249	MDD_Als_2023	-0.409637	-1	0.04447	0.167802	0	1	0.0786659	6.67435e-5	0.014173868718592966	0.00304019	1.17967e-4	4.661801060897436e-6	6.37651e-7	#8DD78DFF
HF_2019_V2	Cardiovascular dis.	Heart failure	HF	425	3	3128153	4109393	1092	204	MDD_Als_2023	0.434742	-0.2696	1	0.189001	0	1	0.201393	5.07405e-5	0.036684799369085176	0.0125924	5.34277e-5	0.010134884218241044	0.00545622	#8DD78DFF
HF_2019_V2	Cardiovascular dis.	Heart failure	HF	427	3	4835084	5496182	469	163	MDD_Als_2023	-0.010084	-0.53844	0.49512	1.01687e-4	0	0.3874	0.964551	1.15819e-4	5.2494510499999996e-6	7.38959e-8	5.40813e-5	0.00484415	0.00217679	#8DD78DFF
HF_2019_V2	Cardiovascular dis.	Heart failure	HF	432	3	9970732	11226367	993	227	MDD_Als_2023	0.204778	-0.29507	0.77632	0.0419339	0	0.61098	0.384376	7.67143e-5	0.00524041	7.31748e-4	9.28855e-5	1.1067542342857141e-4	2.53987e-5	#8DD78DFF
HF_2019_V2	Cardiovascular dis.	Heart failure	HF	435	3	12859210	14312007	1072	221	MDD_Als_2023	0.50993	0.0237	1	0.260029	0.00494	1	0.0430603	6.50967e-5	0.013463303948717947	0.00284282	9.06221e-5	1.2225819552238806e-4	2.86911e-5	#8DD78DFF
HF_2019_V2	Cardiovascular dis.	Heart failure	HF	436	3	14312008	15150876	768	159	MDD_Als_2023	0.113243	-0.37998	0.64679	0.0128239	0	0.44765	0.626661	6.35477e-5	0.00524041	7.31015e-4	8.73291e-5	2.974240407317073e-5	5.34607e-6	#8DD78DFF
HF_2019_V2	Cardiovascular dis.	Heart failure	HF	438	3	16084006	17182494	950	169	MDD_Als_2023	0.184568	-0.36064	0.87503	0.0340653	0	0.80372	0.460472	4.38569e-5	0.039265706525037934	0.0139933	1.21234e-4	1.0707110186746987e-7	7.79211e-9	#8DD78DFF
HF_2019_V2	Cardiovascular dis.	Heart failure	HF	441	3	20754843	21790867	1033	183	MDD_Als_2023	-0.0723491	-0.6369	0.42829	0.00523439	0	0.44324	0.763557	7.04456e-5	0.00373839	4.51359e-4	7.82549e-5	2.368497205930807e-4	6.30284e-5	#8DD78DFF
HF_2019_V2	Cardiovascular dis.	Heart failure	HF	442	3	21790868	22648001	1059	162	MDD_Als_2023	-0.0376969	-0.68376	0.57464	0.00142105	0	0.593	0.887369	4.72874e-5	0.024900134814126396	0.00722509	8.37116e-5	5.439831747787611e-5	1.07795e-5	#8DD78DFF
HF_2019_V2	Cardiovascular dis.	Heart failure	HF	444	3	23426045	24270189	565	112	MDD_Als_2023	-0.104211	-1	0.70176	0.0108598	0	1	0.746636	2.8105e-5	0.0761327	0.036026	6.7593e-5	1.2152006142322096e-4	2.84488e-5	#8DD78DFF
HF_2019_V2	Cardiovascular dis.	Heart failure	HF	445	3	24270190	25516193	1177	212	MDD_Als_2023	0.333652	-0.12902	1	0.111323	0	1	0.156588	5.03452e-5	0.025122067800369685	0.00734507	1.29006e-4	1.8666015303867402e-7	1.48117e-8	#8DD78DFF
HF_2019_V2	Cardiovascular dis.	Heart failure	HF	449	3	28649811	29877022	1259	207	MDD_Als_2023	0.27624	-0.27453	0.99893	0.0763085	0	1	0.276074	5.20776e-5	0.029674327486910995	0.00920595	1.08971e-4	5.255176065217392e-6	7.41853e-7	#8DD78DFF
HF_2019_V2	Cardiovascular dis.	Heart failure	HF	450	3	29877023	31269697	1258	187	MDD_Als_2023	0.0487323	-0.51155	0.62189	0.00237484	0	0.50522	0.844848	5.8308e-5	0.0134023	0.00281543	9.10297e-5	5.251054190687362e-5	1.03824e-5	#8DD78DFF
HF_2019_V2	Cardiovascular dis.	Heart failure	HF	451	3	31269698	32378805	768	168	MDD_Als_2023	-0.183461	-0.63911	0.23051	0.0336578	0	0.41034	0.370797	1.02184e-4	6.801247678571429e-5	2.0621e-6	7.987e-5	1.3301933468634687e-4	3.16074e-5	#8DD78DFF
HF_2019_V2	Cardiovascular dis.	Heart failure	HF	457	3	36840137	38729767	1082	171	MDD_Als_2023	-0.143504	-0.60555	0.29894	0.0205935	0	0.37427	0.496614	8.91418e-5	2.6071264069767446e-4	1.21393e-5	8.34819e-5	8.261856178861788e-5	1.78204e-5	#8DD78DFF
HF_2019_V2	Cardiovascular dis.	Heart failure	HF	461	3	42301658	44141693	1143	173	MDD_Als_2023	0.201794	-0.10513	0.52298	0.0407206	0	0.27351	0.191487	1.24575e-4	1.959807723809524e-6	2.22826e-8	1.47376e-4	4.595664413793104e-10	1.16856e-11	#8DD78DFF
HF_2019_V2	Cardiovascular dis.	Heart failure	HF	466	3	51953969	54074844	1036	158	MDD_Als_2023	0.0199277	-0.48673	0.52358	3.97114e-4	0	0.37754	0.930134	5.89759e-5	0.0091252	0.00160568	1.04375e-4	1.3111366901960785e-6	1.46548e-7	#8DD78DFF
HF_2019_V2	Cardiovascular dis.	Heart failure	HF	467	3	54074845	54892586	661	146	MDD_Als_2023	0.234999	-0.29892	0.85266	0.0552246	0	0.74626	0.34309	5.2896e-5	0.011986089168900805	0.00242058	8.48475e-5	3.03490906763285e-5	5.48332e-6	#8DD78DFF
HF_2019_V2	Cardiovascular dis.	Heart failure	HF	469	3	55616626	56954878	956	137	MDD_Als_2023	0.178072	-0.51269	1	0.0317098	0	1	0.562429	6.63557e-5	0.00125924	1.01585e-4	3.45106e-5	0.0301692	0.0196014	#8DD78DFF
HF_2019_V2	Cardiovascular dis.	Heart failure	HF	472	3	59998584	60571139	773	166	MDD_Als_2023	-0.139043	-1	0.5677	0.019333	0	1	0.643917	3.70213e-5	0.0558787	0.0234164	7.82965e-5	1.5442491978609626e-4	3.798e-5	#8DD78DFF
HF_2019_V2	Cardiovascular dis.	Heart failure	HF	474	3	61277588	62609818	1015	218	MDD_Als_2023	-0.262192	-0.75167	0.13406	0.0687445	0	0.56528	0.192677	6.83047e-5	0.00653342	0.00101521	1.48627e-4	7.806926589473683e-9	3.25146e-10	#8DD78DFF
HF_2019_V2	Cardiovascular dis.	Heart failure	HF	26	1	23907046	25885138	867	189	MDD_Als_2023	0.861262	0.38476	1	0.741771	0.14804	1	0.00120021	7.19872e-5	0.00544479	7.92988e-4	6.68957e-5	0.00161696	5.97587e-4	#8DD78DFF
HF_2019_V2	Cardiovascular dis.	Heart failure	HF	30	1	30405183	31639217	1121	171	MDD_Als_2023	0.0509006	-0.46704	0.57941	0.00259087	0	0.39832	0.826426	5.99618e-5	0.0091252	0.00160358	9.88453e-5	6.518127361702128e-6	9.40142e-7	#8DD78DFF
HF_2019_V2	Cardiovascular dis.	Heart failure	HF	33	1	34371023	35201626	761	133	MDD_Als_2023	-0.115096	-0.9742	0.62119	0.013247	0	1	0.710713	3.3894e-5	0.0481259	0.0184739	6.49437e-5	4.7898332163742697e-4	1.43532e-4	#8DD78DFF
HF_2019_V2	Cardiovascular dis.	Heart failure	HF	35	1	36855140	38474036	898	170	MDD_Als_2023	0.146643	-0.22082	0.55552	0.0215042	0	0.31515	0.405507	5.89045e-5	0.0096109	0.00175879	2.60352e-4	5.1227781475e-23	7.749620000000001e-26	#8DD78DFF
HF_2019_V2	Cardiovascular dis.	Heart failure	HF	42	1	47257262	48105233	415	89	MDD_Als_2023	-0.644432	-1	0.04332	0.415292	0	1	0.0750715	2.40467e-5	0.0952682	0.0494136	5.27933e-5	6.331070304709141e-4	1.9999e-4	#8DD78DFF
HF_2019_V2	Cardiovascular dis.	Heart failure	HF	44	1	49185415	51777577	942	95	MDD_Als_2023	0.472267	-0.13916	1	0.223036	0	1	0.117934	2.65034e-5	0.0753935	0.035467	8.28468e-5	2.2395700978260866e-6	2.70894e-7	#8DD78DFF
HF_2019_V2	Cardiovascular dis.	Heart failure	HF	45	1	51777578	53114186	418	65	MDD_Als_2023	0.717553	0.12784	1	0.514883	0.02233	1	0.0275536	2.18796e-5	0.0706316	0.0322374	6.19129e-5	2.225333018041237e-5	3.78531e-6	#8DD78DFF
HF_2019_V2	Cardiovascular dis.	Heart failure	HF	46	1	53114187	54771293	1060	180	MDD_Als_2023	0.235396	-0.21706	0.77236	0.0554114	0	0.59801	0.277958	6.01368e-5	0.00917439	0.00162427	1.22345e-4	1.3652880395480226e-7	1.05385e-8	#8DD78DFF
HF_2019_V2	Cardiovascular dis.	Heart failure	HF	48	1	55727135	56799636	987	121	MDD_Als_2023	-0.281805	-0.8856	0.21481	0.0794142	0	0.7879	0.242657	4.8835e-5	0.00919508	0.00163291	8.3551e-5	9.542622832369942e-6	1.4475e-6	#8DD78DFF
HF_2019_V2	Cardiovascular dis.	Heart failure	HF	50	1	57529671	58387483	831	124	MDD_Als_2023	-0.366348	-1	0.30967	0.134211	0	1	0.264454	2.97188e-5	0.0704979	0.0321382	6.37717e-5	3.8899023100303953e-4	1.12212e-4	#8DD78DFF
HF_2019_V2	Cardiovascular dis.	Heart failure	HF	478	3	65326752	66702084	835	191	MDD_Als_2023	0.296486	-0.16726	0.85063	0.087904	0	0.72357	0.197028	8.20948e-5	0.00164819	1.4326e-4	8.07929e-5	2.2598464858096827e-4	5.93445e-5	#8DD78DFF
HF_2019_V2	Cardiovascular dis.	Heart failure	HF	481	3	68319771	69784969	1173	169	MDD_Als_2023	-0.133169	-0.56409	0.2637	0.017734	0	0.3216	0.497464	1.07662e-4	3.20825864893617e-5	8.16395e-7	8.64638e-5	4.410645281818182e-5	8.50804e-6	#8DD78DFF
HF_2019_V2	Cardiovascular dis.	Heart failure	HF	482	3	69784970	71223281	835	157	MDD_Als_2023	-0.090597	-1	0.86085	0.00820781	0	1	0.803968	3.34083e-5	0.0794508	0.0385977	5.34643e-5	0.00466588	0.00207827	#8DD78DFF
HF_2019_V2	Cardiovascular dis.	Heart failure	HF	483	3	71223282	72334704	895	214	MDD_Als_2023	0.464915	0.01722	1	0.216146	0.0034	1	0.04612	4.06914e-5	0.0686173	0.0311694	2.09806e-4	1.0124878789473685e-14	8.4337e-17	#8DD78DFF
HF_2019_V2	Cardiovascular dis.	Heart failure	HF	484	3	72334705	73606612	945	192	MDD_Als_2023	0.461464	-0.13003	1	0.212949	0	1	0.114349	6.67157e-5	0.00524041	7.41602e-4	5.01262e-5	0.010178011310008136	0.0054839	#8DD78DFF
HF_2019_V2	Cardiovascular dis.	Heart failure	HF	488	3	76157471	77507832	1015	147	MDD_Als_2023	0.261322	-0.28593	1	0.0682891	0	1	0.305786	3.47145e-5	0.061211041161928305	0.0268109	1.35297e-4	1.1340553718309858e-9	3.52994e-11	#8DD78DFF
HF_2019_V2	Cardiovascular dis.	Heart failure	HF	489	3	77507833	79023360	985	132	MDD_Als_2023	0.313997	-0.19703	0.96099	0.0985938	0	0.92921	0.209315	8.4156e-5	1.8224880328767122e-4	7.20312e-6	4.89756e-5	0.0047291	0.00211265	#8DD78DFF
HF_2019_V2	Cardiovascular dis.	Heart failure	HF	496	3	85807680	86660979	560	55	MDD_Als_2023	-0.34291	-1	0.51666	0.117587	0	1	0.358998	2.53565e-5	0.0383337	0.013532	2.92345e-5	0.00984692	0.00528486	#8DD78DFF
HF_2019_V2	Cardiovascular dis.	Heart failure	HF	507	3	100552523	101906989	850	107	MDD_Als_2023	-0.189903	-0.84052	0.35513	0.0360633	0	0.71884	0.461223	4.45549e-5	0.014553900547263682	0.00316766	7.48339e-5	2.6216293333333336e-5	4.6548e-6	#8DD78DFF
HF_2019_V2	Cardiovascular dis.	Heart failure	HF	513	3	107736520	108638900	690	81	MDD_Als_2023	0.681478	-0.0269	1	0.464413	0	1	0.065106	3.58055e-5	0.022565947524366473	0.00625546	2.93363e-5	0.022737773695345558	0.0141351	#8DD78DFF
HF_2019_V2	Cardiovascular dis.	Heart failure	HF	519	3	113657666	115649909	1151	196	MDD_Als_2023	0.128368	-0.19671	0.46962	0.0164784	0	0.22074	0.431108	1.00774e-4	1.3662594818181816e-4	4.88214e-6	1.69965e-4	2.3177734189189187e-11	3.75965e-13	#8DD78DFF
HF_2019_V2	Cardiovascular dis.	Heart failure	HF	532	3	125992651	127495173	1038	177	MDD_Als_2023	0.39184	-0.17168	1	0.153539	0	1	0.160751	6.09372e-5	0.00738983	0.00120614	5.84978e-5	0.00341076	0.00144445	#8DD78DFF
HF_2019_V2	Cardiovascular dis.	Heart failure	HF	534	3	129091976	130242360	535	78	MDD_Als_2023	NA	NA	NA	NA	NA	NA	NA	3.00457e-5	0.040653886578171095	0.0149233	2.53739e-5	0.0376717	0.0255659	#8DD78DFF
HF_2019_V2	Cardiovascular dis.	Heart failure	HF	535	3	130242361	131373470	615	84	MDD_Als_2023	-0.611059	-1	0.14095	0.373393	0	1	0.105701	2.64767e-5	0.059317187231352715	0.0254033	3.65757e-5	0.00797234	0.00407879	#8DD78DFF
HF_2019_V2	Cardiovascular dis.	Heart failure	HF	539	3	133718494	135288394	1293	180	MDD_Als_2023	0.104829	-0.48595	0.75234	0.0109891	0	0.63845	0.683717	4.99784e-5	0.023975111423149908	0.00684076	9.34481e-5	2.412631511335013e-5	4.1991e-6	#8DD78DFF
HF_2019_V2	Cardiovascular dis.	Heart failure	HF	540	3	135288395	137372141	907	102	MDD_Als_2023	0.777982	0.15245	1	0.605256	0.02942	1	0.0236829	2.66751e-5	0.083705	0.0417392	6.02943e-5	2.9318924015873016e-4	8.09773e-5	#8DD78DFF
HF_2019_V2	Cardiovascular dis.	Heart failure	HF	546	3	142976708	144408821	1203	172	MDD_Als_2023	0.23529	-0.27759	0.86542	0.0553612	0	0.76152	0.3455	7.18336e-5	0.00343022	3.97054e-4	6.9659e-5	7.054193401084011e-4	2.28233e-4	#8DD78DFF
HF_2019_V2	Cardiovascular dis.	Heart failure	HF	550	3	147358244	148638308	875	149	MDD_Als_2023	0.633004	0.03707	1	0.400694	0.00724	1	0.0460644	3.94742e-5	0.0421382	0.0155366	6.077e-5	0.00138232	4.98143e-4	#8DD78DFF
HF_2019_V2	Cardiovascular dis.	Heart failure	HF	553	3	151131308	151904021	552	84	MDD_Als_2023	0.514116	-0.31133	1	0.264315	0	1	0.183589	2.47255e-5	0.0761566	0.0360785	3.81875e-5	0.00646988	0.00312574	#8DD78DFF
HF_2019_V2	Cardiovascular dis.	Heart failure	HF	554	3	151904022	153406718	970	143	MDD_Als_2023	0.60717	0.00632	1	0.368655	0.00592	1	0.0487784	3.9886e-5	0.037127285225505444	0.0129252	6.25256e-5	9.342194110824743e-4	3.17823e-4	#8DD78DFF
HF_2019_V2	Cardiovascular dis.	Heart failure	HF	573	3	172004761	173415591	986	181	MDD_Als_2023	0.307916	-0.14963	0.93232	0.0948125	0	0.86923	0.175754	5.35189e-5	0.0191536	0.00469766	1.28419e-4	4.953560957746479e-8	3.08376e-9	#8DD78DFF
HF_2019_V2	Cardiovascular dis.	Heart failure	HF	574	3	173415592	174684707	1021	152	MDD_Als_2023	0.125292	-0.42745	0.72464	0.0156982	0	0.55356	0.623466	6.67654e-5	0.00289644	3.07365e-4	6.24831e-5	0.00122365	4.32657e-4	#8DD78DFF
HF_2019_V2	Cardiovascular dis.	Heart failure	HF	575	3	174684708	175671424	774	138	MDD_Als_2023	0.50654	-0.07699	1	0.256583	0	1	0.0812698	3.86054e-5	0.035100833931484506	0.0116496	7.04419e-5	2.2130887558528427e-4	5.79865e-5	#8DD78DFF
HF_2019_V2	Cardiovascular dis.	Heart failure	HF	577	3	176931164	178110322	735	143	MDD_Als_2023	0.637579	0.05195	1	0.406507	0.00953	1	0.03856	2.9909e-5	0.0803791	0.0392104	8.64207e-5	1.7745514456233422e-5	2.93295e-6	#8DD78DFF
HF_2019_V2	Cardiovascular dis.	Heart failure	HF	578	3	178110323	179372165	803	116	MDD_Als_2023	-0.515298	-1	0.0979	0.265532	0	1	0.0973868	4.11336e-5	0.0219577	0.00596034	4.96906e-5	0.00284409	0.00116367	#8DD78DFF
HF_2019_V2	Cardiovascular dis.	Heart failure	HF	580	3	181424324	183203155	914	171	MDD_Als_2023	-0.237121	-1	0.42183	0.0562262	0	1	0.429934	4.34929e-5	0.045832855157593125	0.0173207	7.37858e-5	3.490696218266254e-4	9.88597e-5	#8DD78DFF
HF_2019_V2	Cardiovascular dis.	Heart failure	HF	581	3	183203156	184524268	803	183	MDD_Als_2023	-0.270743	-0.87322	0.21871	0.0733019	0	0.76272	0.247728	5.68436e-5	0.011625067918918918	0.00232879	1.03224e-4	4.6859319041533545e-6	6.43006e-7	#8DD78DFF
HF_2019_V2	Cardiovascular dis.	Heart failure	HF	582	3	184524269	185709996	565	91	MDD_Als_2023	0.157448	-0.46634	0.86597	0.0247898	0	0.78819	0.576911	6.15522e-5	7.203838102362206e-4	4.9221e-5	3.61576e-5	0.00998202	0.00536955	#8DD78DFF
HF_2019_V2	Cardiovascular dis.	Heart failure	HF	583	3	185709997	186602045	562	161	MDD_Als_2023	0.0894714	-0.52919	0.78668	0.00800514	0	0.75919	0.735721	4.04958e-5	0.0400414	0.0144383	1.00227e-4	3.5370223511705684e-06	4.63643e-7	#8DD78DFF
HF_2019_V2	Cardiovascular dis.	Heart failure	HF	584	3	186602046	187939199	1231	227	MDD_Als_2023	0.225564	-0.23657	0.8229	0.0508791	0	0.6821	0.322116	1.31387e-4	1.959807723809524e-6	1.89336e-8	5.64069e-5	0.00882593	0.00459676	#8DD78DFF
HF_2019_V2	Cardiovascular dis.	Heart failure	HF	585	3	187939200	189451805	1185	216	MDD_Als_2023	-0.402303	-1	0.14088	0.161847	0	1	0.132857	5.1142e-5	0.022463829666666664	0.00620279	8.75798e-5	1.695925504393673e-4	4.23052e-5	#8DD78DFF
HF_2019_V2	Cardiovascular dis.	Heart failure	HF	589	3	192049689	193122090	420	114	MDD_Als_2023	-0.126228	-1	0.76474	0.0159334	0	1	0.723522	3.13967e-5	0.060954216169154224	0.0265318	4.68518e-5	0.00435387	0.00191484	#8DD78DFF
HF_2019_V2	Cardiovascular dis.	Heart failure	HF	590	3	193122091	194217140	492	161	MDD_Als_2023	0.395576	-0.17008	1	0.156481	0	1	0.155786	4.67164e-5	0.028632971684210525	0.00883638	7.81565e-5	1.4910014032258061e-4	3.64743e-5	#8DD78DFF
HF_2019_V2	Cardiovascular dis.	Heart failure	HF	599	4	2468936	3549229	527	113	MDD_Als_2023	0.211733	-0.62255	1	0.0448307	0	1	0.543014	2.9541e-5	0.0602261	0.0259556	4.94636e-5	0.00271178	0.00108679	#8DD78DFF
HF_2019_V2	Cardiovascular dis.	Heart failure	HF	602	4	5051835	5972709	959	207	MDD_Als_2023	0.449467	-0.15195	1	0.202021	0	1	0.132293	6.59935e-5	0.00841854	0.00144943	5.3346e-5	0.00937306	0.00497332	#8DD78DFF
HF_2019_V2	Cardiovascular dis.	Heart failure	HF	603	4	5972710	7135819	773	241	MDD_Als_2023	0.00288754	-0.56627	0.57885	8.33789e-6	0	0.50265	0.990611	1.37431e-4	5.500974825925926e-6	8.04149e-8	5.11198e-5	0.018044112664714493	0.0108059	#8DD78DFF
HF_2019_V2	Cardiovascular dis.	Heart failure	HF	615	4	14967148	15910801	733	107	MDD_Als_2023	0.343602	-0.19124	1	0.118063	0	1	0.191503	5.05458e-5	0.00615564	9.39843e-4	5.89417e-5	4.883567798833818e-4	1.46871e-4	#8DD78DFF
HF_2019_V2	Cardiovascular dis.	Heart failure	HF	616	4	15910802	17290236	1176	207	MDD_Als_2023	0.31254	-0.30055	1	0.0976812	0	1	0.2737	6.84191e-5	0.00716333	0.0011592	5.77658e-5	0.00590743	0.0028048	#8DD78DFF
HF_2019_V2	Cardiovascular dis.	Heart failure	HF	619	4	20086839	21416380	1073	177	MDD_Als_2023	0.223808	-0.15062	0.63418	0.0500898	0	0.40427	0.236615	8.99506e-5	3.134653734042553e-4	1.59533e-5	1.15267e-4	4.188448943925233e-7	3.92954e-8	#8DD78DFF
HF_2019_V2	Cardiovascular dis.	Heart failure	HF	622	4	23858351	24764724	776	154	MDD_Als_2023	-0.0111055	-0.94644	0.91366	1.23332e-4	0	1	0.974734	3.9556e-5	0.037772999845916796	0.0132727	4.45093e-5	0.011621640604133546	0.00640948	#8DD78DFF
HF_2019_V2	Cardiovascular dis.	Heart failure	HF	635	4	35411237	35993838	615	42	MDD_Als_2023	-0.102775	-1	0.917	0.0105628	0	1	0.790188	2.13004e-5	0.054581509293193727	0.0225615	2.79948e-5	0.00662284	0.00321996	#8DD78DFF
HF_2019_V2	Cardiovascular dis.	Heart failure	HF	636	4	35993839	36671801	666	73	MDD_Als_2023	0.704549	-0.06353	1	0.496389	0	1	0.0716787	3.19082e-5	0.034280198686371104	0.011303	2.73967e-5	0.0242191	0.0152046	#8DD78DFF
HF_2019_V2	Cardiovascular dis.	Heart failure	HF	638	4	37880861	38984838	954	195	MDD_Als_2023	0.297366	-0.04725	0.67918	0.0884263	0	0.46129	0.0947876	1.07089e-4	6.578706166666666e-5	1.92339e-6	1.2357e-4	2.432007053191489e-7	2.00446e-8	#8DD78DFF
HF_2019_V2	Cardiovascular dis.	Heart failure	HF	645	4	43962562	45186767	922	92	MDD_Als_2023	0.271766	-0.51024	1	0.0738566	0	1	0.429822	3.65002e-5	0.0219577	0.00596738	3.53529e-5	0.0123194	0.00686454	#8DD78DFF
HF_2019_V2	Cardiovascular dis.	Heart failure	HF	646	4	45186768	46358360	614	69	MDD_Als_2023	0.476693	-0.18742	1	0.227236	0	1	0.15346	6.30333e-5	2.513516172839506e-4	1.1023e-5	2.10949e-5	0.053777	0.0389712	#8DD78DFF
HF_2019_V2	Cardiovascular dis.	Heart failure	HF	658	4	61971162	63337954	740	124	MDD_Als_2023	0.349004	-0.23996	1	0.121804	0	1	0.218172	3.63989e-5	0.0453668	0.0170709	8.11893e-5	1.653116733333333e-5	2.71775e-6	#8DD78DFF
HF_2019_V2	Cardiovascular dis.	Heart failure	HF	663	4	67616363	68742859	806	96	MDD_Als_2023	0.323222	-0.61595	1	0.104472	0	1	0.419613	3.34737e-5	0.0391907	0.0139406	2.85832e-5	0.03379	0.0225612	#8DD78DFF
HF_2019_V2	Cardiovascular dis.	Heart failure	HF	676	4	84003063	85437805	890	139	MDD_Als_2023	-0.0596333	-0.92122	0.73378	0.00355614	0	1	0.85132	4.43936e-5	0.0219577	0.00589384	4.80683e-5	0.00605384	0.00288493	#8DD78DFF
HF_2019_V2	Cardiovascular dis.	Heart failure	HF	680	4	89244555	90236971	642	108	MDD_Als_2023	0.26575	-0.96573	1	0.0706232	0	1	0.571481	2.7813e-5	0.0883928	0.0449382	2.62933e-5	0.0512224	0.0368505	#8DD78DFF
HF_2019_V2	Cardiovascular dis.	Heart failure	HF	682	4	91309864	92219192	507	97	MDD_Als_2023	-0.348089	-1	0.37241	0.121166	0	1	0.311061	2.65259e-5	0.0785447	0.0379328	5.58863e-5	5.145665708092485e-4	1.56107e-4	#8DD78DFF
HF_2019_V2	Cardiovascular dis.	Heart failure	HF	684	4	93451600	94757265	766	106	MDD_Als_2023	-0.0659132	-0.94634	0.689	0.00434455	0	1	0.837126	2.60256e-5	0.0805306	0.0394914	7.1631e-5	4.410645281818182e-5	8.49883e-6	#8DD78DFF
HF_2019_V2	Cardiovascular dis.	Heart failure	HF	686	4	96183802	97540787	1187	156	MDD_Als_2023	0.0778345	-0.40678	0.60303	0.00605821	0	0.41108	0.727248	5.15458e-5	0.011575169076086956	0.00230626	1.1517e-4	1.307658616374269e-7	9.80314e-9	#8DD78DFF
HF_2019_V2	Cardiovascular dis.	Heart failure	HF	691	4	101132996	102544803	934	114	MDD_Als_2023	0.178362	-0.52187	1	0.031813	0	1	0.559875	3.45073e-5	0.0527102	0.0214037	6.70057e-5	1.4158593393829403e-4	3.42016e-5	#8DD78DFF
HF_2019_V2	Cardiovascular dis.	Heart failure	HF	692	4	102544804	104384534	1062	138	MDD_Als_2023	-0.31931	-1	0.32006	0.101959	0	1	0.293999	4.11135e-5	0.028262384278169014	0.00868607	5.89403e-5	0.00149355	5.44775e-4	#8DD78DFF
HF_2019_V2	Cardiovascular dis.	Heart failure	HF	693	4	104384535	105319195	556	65	MDD_Als_2023	0.32318	-0.45312	1	0.104445	0	1	0.362876	2.25191e-5	0.0683461	0.0310092	4.41393e-5	9.50409834403081e-4	3.2445e-4	#8DD78DFF
HF_2019_V2	Cardiovascular dis.	Heart failure	HF	694	4	105319196	106479155	725	101	MDD_Als_2023	-0.335027	-1	0.53869	0.112243	0	1	0.38117	2.90804e-5	0.063351	0.0279883	3.79825e-5	0.010294240089358246	0.00555555	#8DD78DFF
HF_2019_V2	Cardiovascular dis.	Heart failure	HF	695	4	106479156	108131206	917	116	MDD_Als_2023	NA	NA	NA	NA	NA	NA	NA	2.8545e-5	0.0777814	0.0373957	3.68088e-5	0.016976842421991083	0.0100179	#8DD78DFF
HF_2019_V2	Cardiovascular dis.	Heart failure	HF	701	4	113916003	115306149	1030	170	MDD_Als_2023	-0.0574147	-0.77844	0.59083	0.00329645	0	0.7646	0.837932	4.81059e-5	0.0248763	0.00719216	7.34666e-5	3.912520728376328e-4	1.13036e-4	#8DD78DFF
HF_2019_V2	Cardiovascular dis.	Heart failure	HF	706	4	119138098	119927262	392	68	MDD_Als_2023	-0.00865499	-0.98476	0.9723	7.49089e-5	0	1	0.981151	3.36963e-5	0.0194586	0.00486729	2.67564e-5	0.022267718445229685	0.0138136	#8DD78DFF
HF_2019_V2	Cardiovascular dis.	Heart failure	HF	710	4	121981244	122655434	509	92	MDD_Als_2023	-0.535165	-1	0.51241	0.286401	0	1	0.2542	2.57565e-5	0.0681788	0.0308964	2.29029e-5	0.063409	0.0471745	#8DD78DFF
HF_2019_V2	Cardiovascular dis.	Heart failure	HF	711	4	122655435	123768693	590	78	MDD_Als_2023	0.30253	-0.49529	1	0.0915241	0	1	0.389131	2.6898e-5	0.0556903	0.0233073	4.35122e-5	0.00228508	8.88585e-4	#8DD78DFF
HF_2019_V2	Cardiovascular dis.	Heart failure	HF	722	4	133524887	134109978	378	41	MDD_Als_2023	0.0941221	-1	1	0.00885896	0	1	0.814695	2.41049e-5	0.0351278	0.0117145	2.15667e-5	0.0218497	0.013516	#8DD78DFF
HF_2019_V2	Cardiovascular dis.	Heart failure	HF	725	4	137400032	138537344	905	132	MDD_Als_2023	1	0.3517	1	1	0.12409	1	6.16364e-4	3.59796e-5	0.0577395	0.0244463	4.78882e-5	0.00555147	0.00259685	#8DD78DFF
HF_2019_V2	Cardiovascular dis.	Heart failure	HF	51	1	58387484	59889045	1259	176	MDD_Als_2023	0.226052	-0.21348	0.72975	0.0510995	0	0.53453	0.301451	6.46426e-5	0.00406291	5.10338e-4	1.02108e-4	4.014239467320261e-6	5.38517e-7	#8DD78DFF
HF_2019_V2	Cardiovascular dis.	Heart failure	HF	60	1	69438910	70992905	891	138	MDD_Als_2023	0.385905	-0.32395	1	0.148922	0	1	0.240642	3.32207e-5	0.0666094	0.0297885	6.34107e-5	6.695216027210884e-4	2.15738e-4	#8DD78DFF
HF_2019_V2	Cardiovascular dis.	Heart failure	HF	61	1	70992906	72513119	1006	119	MDD_Als_2023	0.0299902	-0.80153	0.86342	8.99412e-4	0	1	0.924363	2.84539e-5	0.076907	0.0367255	7.31288e-5	6.47293840860215e-5	1.31956e-5	#8DD78DFF
HF_2019_V2	Cardiovascular dis.	Heart failure	HF	68	1	79065287	80099353	862	85	MDD_Als_2023	0.393311	-0.24003	1	0.154694	0	1	0.194505	3.65848e-5	0.0244469	0.00700186	5.05346e-5	7.866949035667106e-4	2.61082e-4	#8DD78DFF
HF_2019_V2	Cardiovascular dis.	Heart failure	HF	70	1	80781443	82123368	1209	191	MDD_Als_2023	-0.0151203	-0.73098	0.68412	2.28625e-4	0	0.84971	0.956318	3.92295e-5	0.060961783726708074	0.0265697	1.07961e-4	2.8688429031141867e-6	3.63479e-7	#8DD78DFF
HF_2019_V2	Cardiovascular dis.	Heart failure	HF	71	1	82123369	83461215	1184	130	MDD_Als_2023	-0.390045	-1	0.15082	0.152135	0	1	0.150228	4.92359e-5	0.0115251	0.00229005	6.37241e-5	4.972844847605225e-4	1.5021e-4	#8DD78DFF
HF_2019_V2	Cardiovascular dis.	Heart failure	HF	73	1	84728348	86017267	1097	178	MDD_Als_2023	-0.0146096	-0.58584	0.55058	2.13442e-4	0	0.49688	0.952011	4.86745e-5	0.028156633922261483	0.0086284	1.17501e-4	3.026290959798995e-7	2.64021e-8	#8DD78DFF
HF_2019_V2	Cardiovascular dis.	Heart failure	HF	74	1	86017268	86761554	697	77	MDD_Als_2023	0.36152	-0.59043	1	0.130697	0	1	0.375896	3.1443e-5	0.0300437	0.00946693	2.35964e-5	0.044636	0.0312315	#8DD78DFF
HF_2019_V2	Cardiovascular dis.	Heart failure	HF	727	4	139553761	141087047	869	194	MDD_Als_2023	0.358792	0.01677	0.75985	0.128732	0.00256	0.57736	0.0382229	8.07871e-5	0.00164819	1.4367e-4	1.89372e-4	1.5464661590909092e-13	1.49155e-15	#8DD78DFF
HF_2019_V2	Cardiovascular dis.	Heart failure	HF	733	4	148462209	149998528	964	147	MDD_Als_2023	-0.182551	-1	0.69859	0.033325	0	1	0.603763	3.68301e-5	0.045506	0.0171479	4.70539e-5	0.00847846	0.0043749	#8DD78DFF
HF_2019_V2	Cardiovascular dis.	Heart failure	HF	755	4	172555991	174470206	1085	148	MDD_Als_2023	0.62073	0.1649	1	0.385305	0.02889	1	0.0107056	5.22976e-5	0.011051524500000002	0.00215406	9.03974e-5	1.1226472869318183e-5	1.73245e-6	#8DD78DFF
HF_2019_V2	Cardiovascular dis.	Heart failure	HF	759	4	177129679	178314527	1056	163	MDD_Als_2023	0.221059	-0.17896	0.69218	0.048867	0	0.48284	0.253892	5.99023e-5	0.00872091	0.00150621	1.7503e-4	4.1827518159999994e-13	4.52659e-15	#8DD78DFF
HF_2019_V2	Cardiovascular dis.	Heart failure	HF	764	4	181122434	182065646	855	188	MDD_Als_2023	0.593949	-0.03197	1	0.352775	0	1	0.0650679	3.65126e-5	0.0729645	0.0338552	7.59069e-5	3.991197866868381e-4	1.15659e-4	#8DD78DFF
HF_2019_V2	Cardiovascular dis.	Heart failure	HF	765	4	182065647	182946258	1007	203	MDD_Als_2023	0.170603	-0.49532	0.99367	0.0291055	0	1	0.553369	9.84602e-5	1.520806607142857e-4	5.60307e-6	3.94562e-5	0.0379966	0.025853	#8DD78DFF
HF_2019_V2	Cardiovascular dis.	Heart failure	HF	768	4	184338585	185483262	752	227	MDD_Als_2023	0.216703	-0.43752	1	0.0469601	0	1	0.448317	4.26791e-5	0.051469565347885396	0.0204262	9.65275e-5	8.086663409090909e-5	1.71589e-5	#8DD78DFF
HF_2019_V2	Cardiovascular dis.	Heart failure	HF	773	4	189153280	189899573	630	139	MDD_Als_2023	-0.263173	-1	0.52538	0.06926	0	1	0.442131	3.19124e-5	0.073735	0.0343325	5.90056e-5	0.00141353	5.11869e-4	#8DD78DFF
HF_2019_V2	Cardiovascular dis.	Heart failure	HF	778	5	2106886	2960068	1012	196	MDD_Als_2023	-0.450594	-1	0.08491	0.203035	0	1	0.0941227	7.73643e-5	0.00193156	1.78829e-4	5.58225e-5	0.00656751	0.00319018	#8DD78DFF
HF_2019_V2	Cardiovascular dis.	Heart failure	HF	781	5	4636543	5828694	1289	212	MDD_Als_2023	0.65438	0.01777	1	0.428214	0.00862	1	0.0457867	6.6312e-5	0.00822049	0.00140643	4.24932e-5	0.0282443	0.0181774	#8DD78DFF
HF_2019_V2	Cardiovascular dis.	Heart failure	HF	783	5	6936734	8079415	1070	159	MDD_Als_2023	-0.237814	-0.75706	0.20742	0.0565556	0	0.57315	0.277529	6.69237e-5	0.0033124	3.67646e-4	9.71425e-5	5.415912641104295e-6	7.74041e-7	#8DD78DFF
HF_2019_V2	Cardiovascular dis.	Heart failure	HF	785	5	9203856	10549029	1224	236	MDD_Als_2023	0.423373	0.08096	0.83079	0.179245	0.00849	0.69021	0.018764	1.21618e-4	2.0637620256410255e-5	4.3577e-7	1.16241e-4	3.7333528637873755e-6	4.92652e-7	#8DD78DFF
HF_2019_V2	Cardiovascular dis.	Heart failure	HF	789	5	13608148	14910295	1160	180	MDD_Als_2023	0.0315435	-0.41487	0.49243	9.9499e-4	0	0.28474	0.88065	1.10949e-4	1.095594225e-5	1.81221e-7	6.95153e-5	8.639087282184655e-4	2.91252e-4	#8DD78DFF
HF_2019_V2	Cardiovascular dis.	Heart failure	HF	791	5	16592320	17803477	738	193	MDD_Als_2023	-0.123638	-0.66583	0.35713	0.0152865	0	0.45552	0.591114	7.91314e-5	0.00215565	2.11247e-4	8.37409e-5	1.62288121340388e-4	4.03408e-5	#8DD78DFF
HF_2019_V2	Cardiovascular dis.	Heart failure	HF	793	5	18791411	20397013	1064	106	MDD_Als_2023	0.0773413	-0.56798	0.7528	0.00598168	0	0.67483	0.780146	3.85996e-5	0.027933178053097345	0.0085448	7.19096e-5	4.112748846867749e-5	7.77113e-6	#8DD78DFF
HF_2019_V2	Cardiovascular dis.	Heart failure	HF	799	5	25722098	26938178	892	108	MDD_Als_2023	-0.187911	-1	0.75363	0.0353104	0	1	0.625057	3.86012e-5	0.0246934	0.00709919	2.90612e-5	0.0385536	0.0263242	#8DD78DFF
HF_2019_V2	Cardiovascular dis.	Heart failure	HF	804	5	31679465	32727914	679	183	MDD_Als_2023	0.297988	-0.2481	1	0.0887966	0	1	0.265579	4.54813e-5	0.029794374887737476	0.00926883	9.04721e-5	4.263461045871559e-5	8.14936e-6	#8DD78DFF
HF_2019_V2	Cardiovascular dis.	Heart failure	HF	805	5	32727915	33971056	968	141	MDD_Als_2023	0.165925	-0.85056	1	0.0275313	0	1	0.672625	4.01408e-5	0.0371593	0.012967	3.29424e-5	0.037861360361523565	0.0257112	#8DD78DFF
HF_2019_V2	Cardiovascular dis.	Heart failure	HF	806	5	33971057	35157146	765	141	MDD_Als_2023	-0.268963	-1	0.55232	0.0723409	0	1	0.466645	3.33473e-5	0.0631007	0.0278094	4.6025e-5	0.00849304	0.00438987	#8DD78DFF
HF_2019_V2	Cardiovascular dis.	Heart failure	HF	809	5	37925488	39438985	1226	175	MDD_Als_2023	0.917291	0.30158	1	0.841423	0.09189	1	0.0057705	3.49561e-5	0.0818106	0.0404845	7.35161e-5	4.1080295488721806e-4	1.19765e-4	#8DD78DFF
HF_2019_V2	Cardiovascular dis.	Heart failure	HF	818	5	51203266	52139773	823	88	MDD_Als_2023	0.191962	-0.5892	1	0.0368492	0	1	0.557645	3.04799e-5	0.042277613343108505	0.0156109	4.80922e-5	0.00142544	5.16807e-4	#8DD78DFF
HF_2019_V2	Cardiovascular dis.	Heart failure	HF	819	5	52139774	52837225	707	88	MDD_Als_2023	-0.565658	-1	0.34161	0.319969	0	1	0.189769	2.76925e-5	0.0608006	0.0264007	2.724e-5	0.0358483	0.0241713	#8DD78DFF
HF_2019_V2	Cardiovascular dis.	Heart failure	HF	820	5	52837226	53747856	724	119	MDD_Als_2023	-0.235518	-1	0.46859	0.0554687	0	1	0.446591	3.27579e-5	0.0520966	0.0208725	6.52316e-5	2.4080194358552632e-4	6.41857e-5	#8DD78DFF
HF_2019_V2	Cardiovascular dis.	Heart failure	HF	823	5	55968967	56896890	688	124	MDD_Als_2023	-0.300249	-1	0.48393	0.0901497	0	1	0.398675	3.67156e-5	0.043527455137481914	0.0162845	4.28167e-5	0.00910625	0.00476671	#8DD78DFF
HF_2019_V2	Cardiovascular dis.	Heart failure	HF	832	5	65606871	67096191	1178	170	MDD_Als_2023	0.46159	-0.09766	1	0.213066	0	1	0.100754	6.71051e-5	0.00336286	3.76888e-4	5.08587e-5	0.00752235	0.00376612	#8DD78DFF
HF_2019_V2	Cardiovascular dis.	Heart failure	HF	835	5	71468652	73314061	1126	170	MDD_Als_2023	0.239761	-0.50384	1	0.0574855	0	1	0.453557	3.377e-5	0.0704979	0.0321138	7.44311e-5	3.4533524090202175e-4	9.73479e-5	#8DD78DFF
HF_2019_V2	Cardiovascular dis.	Heart failure	HF	842	5	80448226	81710194	716	146	MDD_Als_2023	-0.00515354	NA	NA	2.6559e-5	NA	NA	0.987547	5.15276e-5	0.015726369452380953	0.00357611	4.17913e-5	0.015282578207475212	0.00878363	#8DD78DFF
HF_2019_V2	Cardiovascular dis.	Heart failure	HF	850	5	89584467	90793804	801	121	MDD_Als_2023	0.597864	0.04677	1	0.357441	0.00698	1	0.0355809	3.72606e-5	0.030066498799313893	0.0094904	7.03348e-5	1.1067542342857141e-4	2.54509e-5	#8DD78DFF
HF_2019_V2	Cardiovascular dis.	Heart failure	HF	852	5	91956906	93814604	809	135	MDD_Als_2023	-0.0983892	-0.5017	0.27787	0.00968043	0	0.25742	0.586327	6.44182e-5	0.00321521	3.53377e-4	1.77013e-4	6.81271338888889e-15	5.3761e-17	#8DD78DFF
HF_2019_V2	Cardiovascular dis.	Heart failure	HF	854	5	95117260	96467377	972	150	MDD_Als_2023	-0.212493	-1	0.63919	0.0451533	0	1	0.55918	3.69017e-5	0.063249	0.027909	4.88853e-5	0.00703157	0.00347417	#8DD78DFF
HF_2019_V2	Cardiovascular dis.	Heart failure	HF	858	5	99257996	100594081	767	77	MDD_Als_2023	-0.0304298	-1	1	9.25972e-4	0	1	0.940412	3.21385e-5	0.034491059672131154	0.0113912	2.46553e-5	0.0395505	0.0271877	#8DD78DFF
HF_2019_V2	Cardiovascular dis.	Heart failure	HF	863	5	104850491	106389388	773	125	MDD_Als_2023	-0.153358	-1	0.73729	0.0235187	0	1	0.671188	2.56085e-5	0.0917949	0.0471648	5.48255e-5	0.0015964	5.87888e-4	#8DD78DFF
HF_2019_V2	Cardiovascular dis.	Heart failure	HF	873	5	116208001	117348497	1023	139	MDD_Als_2023	-0.125005	-0.52146	0.2626	0.0156263	0	0.27436	0.508098	9.26128e-5	7.04933025862069e-5	2.21365e-6	9.9604e-5	1.185720143426295e-6	1.30256e-7	#8DD78DFF
HF_2019_V2	Cardiovascular dis.	Heart failure	HF	879	5	122005292	123191941	1014	118	MDD_Als_2023	0.343097	-0.24799	1	0.117715	0	1	0.225395	5.11331e-5	0.00896982	0.00156377	5.24917e-5	0.00191814	7.24872e-4	#8DD78DFF
HF_2019_V2	Cardiovascular dis.	Heart failure	HF	880	5	123191942	124109485	748	143	MDD_Als_2023	0.173337	-0.78495	1	0.0300458	0	1	0.651199	4.31038e-5	0.0328359	0.0105779	3.34852e-5	0.034511873119686065	0.023134	#8DD78DFF
HF_2019_V2	Cardiovascular dis.	Heart failure	HF	887	5	130573818	132554690	1040	98	MDD_Als_2023	-0.219917	-1	0.68299	0.0483634	0	1	0.55814	3.1804e-5	0.042938	0.015971	3.48943e-5	0.0156356	0.00904823	#8DD78DFF
HF_2019_V2	Cardiovascular dis.	Heart failure	HF	888	5	132554691	134556570	1264	232	MDD_Als_2023	-0.654445	-1	-0.27813	0.428298	0.07736	1	0.00120963	9.62943e-5	2.607389377777778e-4	1.2306e-5	1.03576e-4	3.0899800096385545e-5	5.62184e-6	#8DD78DFF
HF_2019_V2	Cardiovascular dis.	Heart failure	HF	891	5	136949854	139408116	919	126	MDD_Als_2023	0.279746	-0.19329	0.85164	0.078258	0	0.72573	0.230656	9.59896e-5	1.675953218421053e-5	3.44809e-7	4.99227e-5	0.00344832	0.00146338	#8DD78DFF
HF_2019_V2	Cardiovascular dis.	Heart failure	HF	892	5	139408117	141253830	895	152	MDD_Als_2023	0.310781	-0.24669	1	0.0965848	0	1	0.251666	4.1443e-5	0.0306478	0.00970707	8.45755e-5	3.5522592731591446e-5	6.55634e-6	#8DD78DFF
HF_2019_V2	Cardiovascular dis.	Heart failure	HF	893	5	141253831	142532956	1007	197	MDD_Als_2023	-0.258184	-0.85878	0.21656	0.0666591	0	0.74078	0.283899	6.46846e-5	0.010682923483146067	0.00205908	9.63818e-5	3.03490906763285e-5	5.50834e-6	#8DD78DFF
HF_2019_V2	Cardiovascular dis.	Heart failure	HF	894	5	142532957	143605908	919	126	MDD_Als_2023	-0.134624	-0.99536	0.56661	0.0181236	0	1	0.656521	3.47786e-5	0.051604	0.0205648	6.96456e-5	1.5916252796460177e-4	3.94243e-5	#8DD78DFF
HF_2019_V2	Cardiovascular dis.	Heart failure	HF	895	5	143605909	145319096	1237	130	MDD_Als_2023	0.135349	-0.49353	0.87988	0.0183194	0	0.84129	0.621406	4.20557e-5	0.0327118	0.0104829	8.18796e-5	2.41324641959799e-5	4.21075e-6	#8DD78DFF
HF_2019_V2	Cardiovascular dis.	Heart failure	HF	896	5	145319097	147180171	1339	173	MDD_Als_2023	-0.0554907	-0.7534	0.58214	0.00307922	0	0.78937	0.830105	3.27581e-5	0.0843749	0.042164600000000003	1.56989e-4	6.577470863636364e-11	1.26878e-12	#8DD78DFF
HF_2019_V2	Cardiovascular dis.	Heart failure	HF	897	5	147180172	148662214	1269	160	MDD_Als_2023	0.231348	-0.90957	1	0.0535219	0	1	0.595684	3.32943e-5	0.0798173	0.0388499	3.43786e-5	0.0386379	0.0264079	#8DD78DFF
HF_2019_V2	Cardiovascular dis.	Heart failure	HF	898	5	148662215	149850203	926	205	MDD_Als_2023	0.599044	0.15524	1	0.358854	0.02454	1	0.0123825	4.91193e-5	0.040259346556886226	0.0145605	1.4367e-4	8.450415947916667e-9	3.55651e-10	#8DD78DFF
HF_2019_V2	Cardiovascular dis.	Heart failure	HF	902	5	152878628	153734494	916	87	MDD_Als_2023	0.617657	0.10619	1	0.3815	0.01473	1	0.023495	3.24943e-5	0.034000701324503314	0.0111188	7.97472e-5	2.0676053479853483e-6	2.4746e-7	#8DD78DFF
HF_2019_V2	Cardiovascular dis.	Heart failure	HF	908	5	158484776	159663733	796	148	MDD_Als_2023	0.036403	-0.54769	0.63604	0.00132518	0	0.53383	0.883048	4.76555e-5	0.0205676	0.00528946	9.55912e-5	3.536116422818792e-6	4.61974e-7	#8DD78DFF
HF_2019_V2	Cardiovascular dis.	Heart failure	HF	910	5	160519050	161478177	728	83	MDD_Als_2023	0.188285	-0.54232	1	0.0354511	0	1	0.56279	3.7795e-5	0.020261511236673774	0.00514491	3.85888e-5	0.00547053	0.0025446	#8DD78DFF
HF_2019_V2	Cardiovascular dis.	Heart failure	HF	912	5	162386028	163781268	1118	164	MDD_Als_2023	-0.0152901	-0.4495	0.42037	2.33786e-4	0	0.26214	0.939962	6.57401e-5	0.00411537	5.21384e-4	1.28161e-4	1.710615213636364e-8	8.20308e-10	#8DD78DFF
HF_2019_V2	Cardiovascular dis.	Heart failure	HF	913	5	163781269	165289211	1070	181	MDD_Als_2023	0.215985	-0.23648	0.75937	0.0466496	0	0.58791	0.316078	5.75501e-5	0.016228916589861753	0.0038134	1.46479e-4	1.2529958786666667e-9	4.11989e-11	#8DD78DFF
HF_2019_V2	Cardiovascular dis.	Heart failure	HF	914	5	165289212	166863413	1109	210	MDD_Als_2023	0.145365	-0.49108	0.96757	0.0211311	0	1	0.606412	3.98456e-5	0.075189	0.0351316	1.14167e-4	2.2395700978260866e-6	2.70987e-7	#8DD78DFF
HF_2019_V2	Cardiovascular dis.	Heart failure	HF	915	5	166863414	168342743	1189	234	MDD_Als_2023	0.319846	0.02684	0.65016	0.102301	0.00203	0.42271	0.0348122	9.93484e-5	2.939828193548387e-4	1.48026e-5	2.42153e-4	1.0486418489999998e-17	4.597289999999999e-20	#8DD78DFF
HF_2019_V2	Cardiovascular dis.	Heart failure	HF	916	5	168342744	169506966	1127	195	MDD_Als_2023	-0.540993	-1	0.11086	0.292674	0	1	0.101233	3.6537e-5	0.0759777	0.0359115	7.34566e-5	7.241051430499325e-4	2.35231e-4	#8DD78DFF
HF_2019_V2	Cardiovascular dis.	Heart failure	HF	917	5	169506967	170898340	1149	196	MDD_Als_2023	0.735123	0.18815	1	0.540407	0.03626	1	0.0138776	5.65355e-5	0.021563913469387755	0.0056841	6.35495e-5	0.00269113	0.0010748	#8DD78DFF
HF_2019_V2	Cardiovascular dis.	Heart failure	HF	918	5	170898341	172285682	1104	240	MDD_Als_2023	-0.486112	-1	0.05266	0.236305	0	1	0.0780706	7.91808e-5	0.00524041	7.49672e-4	6.34151e-5	0.00523542	0.00242147	#8DD78DFF
HF_2019_V2	Cardiovascular dis.	Heart failure	HF	919	5	172285683	173606995	1104	206	MDD_Als_2023	0.224203	-0.21038	0.71380999999999994	0.0502669	0	0.51098	0.290979	1.11265e-4	3.168022582608696e-5	7.75571e-7	7.42427e-5	7.930226644736842e-4	2.64225e-4	#8DD78DFF
HF_2019_V2	Cardiovascular dis.	Heart failure	HF	920	5	173606996	174662885	1006	215	MDD_Als_2023	0.276738	-0.09493	0.70331	0.0765839	0	0.49465	0.149431	9.96093e-5	2.1894527435897435e-4	9.13456e-6	1.10917e-4	4.389264077669903e-6	5.946e-7	#8DD78DFF
HF_2019_V2	Cardiovascular dis.	Heart failure	HF	921	5	174662886	176180301	849	194	MDD_Als_2023	-0.618832	-1	-0.18227	0.382953	0.0338	1	0.00828803	7.52523e-5	0.00244463	2.48831e-4	8.17937e-5	2.1423059527027024e-4	5.56004e-5	#8DD78DFF
HF_2019_V2	Cardiovascular dis.	Heart failure	HF	922	5	176180302	177659902	406	104	MDD_Als_2023	0.0773194	-0.86762	1	0.00597829	0	1	0.831614	3.25668e-5	0.0522119	0.0209897	4.10678e-5	0.00759016	0.0038224	#8DD78DFF
HF_2019_V2	Cardiovascular dis.	Heart failure	HF	926	6	63979	1380679	1252	235	MDD_Als_2023	0.0495528	-0.61948	0.7461	0.00245548	0	0.7117	0.859376	7.63599e-5	0.00510574	6.88321e-4	5.91731e-5	0.00674979	0.00329648	#8DD78DFF
HF_2019_V2	Cardiovascular dis.	Heart failure	HF	927	6	1380680	2746531	1264	223	MDD_Als_2023	-0.26365	-1	0.33153	0.0695115	0	1	0.345363	5.11756e-5	0.023819558098859314	0.00678348	7.91653e-5	6.304125646731572e-4	1.98714e-4	#8DD78DFF
HF_2019_V2	Cardiovascular dis.	Heart failure	HF	928	6	2746532	3964072	992	215	MDD_Als_2023	-0.141112	-0.64576	0.31929	0.0199126	0	0.42645	0.516162	1.23966e-4	1.051450925e-5	1.59397e-7	6.54905e-5	0.00265387	0.00105555	#8DD78DFF
HF_2019_V2	Cardiovascular dis.	Heart failure	HF	931	6	5378214	6621937	1328	249	MDD_Als_2023	0.0463406	-0.52084	0.67337	0.00214745	0	0.60629	0.848812	4.7681e-5	0.053580684042553194	0.0218152	1.59179e-4	4.781126395604396e-9	1.90077e-10	#8DD78DFF
HF_2019_V2	Cardiovascular dis.	Heart failure	HF	932	6	6621938	7808323	1135	228	MDD_Als_2023	0.00870483	-0.40137	0.41942	7.57741e-5	0	0.22995	0.964111	1.04716e-4	2.583352168674699e-4	1.1609e-5	1.12268e-4	6.910262018072288e-6	1.00568e-6	#8DD78DFF
HF_2019_V2	Cardiovascular dis.	Heart failure	HF	934	6	9020711	10416550	1306	188	MDD_Als_2023	0.0746589	-0.6392	0.84965	0.00557396	0	0.8949	0.802222	5.84461e-5	0.014173868718592966	0.00304761	5.61052e-5	0.00546429	0.0025393	#8DD78DFF
HF_2019_V2	Cardiovascular dis.	Heart failure	HF	935	6	10416551	11790671	1140	188	MDD_Als_2023	-0.11846	-0.78536	0.46946	0.0140328	0	0.65692	0.655746	6.56656e-5	0.00716114	0.00115152	6.69876e-5	0.00145439	5.27942e-4	#8DD78DFF
HF_2019_V2	Cardiovascular dis.	Heart failure	HF	936	6	11790672	13352326	1516	198	MDD_Als_2023	-0.113027	-0.46531	0.21773	0.0127751	0	0.21757	0.493933	1.15585e-4	1.0609422758620689e-5	1.6658e-7	1.35512e-4	3.379405181818182e-8	1.79267e-9	#8DD78DFF
HF_2019_V2	Cardiovascular dis.	Heart failure	HF	937	6	13352327	15069421	1263	213	MDD_Als_2023	-0.233752	-1	0.38849	0.0546398	0	1	0.416186	3.81061e-5	0.0763563	0.0362558	1.10599e-4	5.232315551401869e-6	7.36332e-7	#8DD78DFF
HF_2019_V2	Cardiovascular dis.	Heart failure	HF	938	6	15069422	16566882	1298	200	MDD_Als_2023	0.320103	-0.09527	0.80207	0.102466	0	0.64331	0.124555	8.77202e-5	6.500289409836064e-4	4.29364e-5	9.68861e-5	2.743254713235294e-5	4.90683e-6	#8DD78DFF
HF_2019_V2	Cardiovascular dis.	Heart failure	HF	943	6	19449153	20418020	833	165	MDD_Als_2023	0.924735	0.39551	1	0.855135	0.15643	1	0.00180228	4.4103e-5	0.0390095	0.0138339	7.48975e-5	2.760798584814216e-4	7.49204e-5	#8DD78DFF
HF_2019_V2	Cardiovascular dis.	Heart failure	HF	946	6	22199714	23192337	1115	149	MDD_Als_2023	-0.113237	-0.7238	0.44402	0.0128226	0	0.57366	0.654954	6.15146e-5	0.00511849	6.94153e-4	6.82849e-5	4.92400499272198e-4	1.48303e-4	#8DD78DFF
HF_2019_V2	Cardiovascular dis.	Heart failure	HF	948	6	23939307	24950379	946	178	MDD_Als_2023	-0.423207	-1	0.13628	0.179105	0	1	0.120662	3.97095e-5	0.0610752	0.0266522	1.13577e-4	6.855540562770563e-7	6.9427e-8	#8DD78DFF
HF_2019_V2	Cardiovascular dis.	Heart failure	HF	971	6	34979271	36346353	770	130	MDD_Als_2023	0.106895	-0.81292	1	0.0114265	0	1	0.763172	6.01605e-5	0.00524041	7.48433e-4	2.82268e-5	0.0541293	0.0392518	#8DD78DFF
HF_2019_V2	Cardiovascular dis.	Heart failure	HF	972	6	36346354	37570051	989	187	MDD_Als_2023	0.653795	0.19286	1	0.427448	0.03803	1	0.00851535	9.33446e-5	3.1830093608247427e-4	1.67164e-5	5.77616e-5	0.0046211	0.0020563	#8DD78DFF
HF_2019_V2	Cardiovascular dis.	Heart failure	HF	973	6	37570052	38688720	816	134	MDD_Als_2023	0.661647	0.20384	1	0.437777	0.04174	1	0.00688337	6.44205e-5	0.00341299	3.8805e-4	7.06102e-5	2.0319488794567062e-4	5.24657e-5	#8DD78DFF
HF_2019_V2	Cardiovascular dis.	Heart failure	HF	974	6	38688721	39785907	1168	169	MDD_Als_2023	0.030764	-0.62832	0.69214	9.46423e-4	0	0.66392	0.911644	5.55437e-5	0.0154993	0.00344195	6.72991e-5	8.823835764248704e-4	2.98641e-4	#8DD78DFF
HF_2019_V2	Cardiovascular dis.	Heart failure	HF	76	1	87667573	88656689	675	152	MDD_Als_2023	-0.237711	-0.81355	0.25665	0.0565066	0	0.66786	0.293595	4.93599e-5	0.019321159166666664	0.00477014	1.27385e-4	1.1104833950495051e-8	4.91709e-10	#8DD78DFF
HF_2019_V2	Cardiovascular dis.	Heart failure	HF	83	1	95122542	96147576	735	119	MDD_Als_2023	-0.360225	-1	0.38955	0.129762	0	1	0.298896	3.21435e-5	0.0629975	0.0276957	5.20558e-5	0.0022163	8.56982e-4	#8DD78DFF
HF_2019_V2	Cardiovascular dis.	Heart failure	HF	96	1	109271450	110224230	527	108	MDD_Als_2023	0.257458	-0.5002	1	0.0662847	0	1	0.435647	3.66948e-5	0.0404865	0.0147084	4.83811e-5	0.00278711	0.00113024	#8DD78DFF
HF_2019_V2	Cardiovascular dis.	Heart failure	HF	976	6	40778402	42103738	932	195	MDD_Als_2023	-0.234637	-0.84656	0.26706	0.0550544	0	0.7173	0.32952	9.70723e-5	2.607389377777778e-4	1.26514e-5	6.23454e-5	0.00303903	0.00126837	#8DD78DFF
HF_2019_V2	Cardiovascular dis.	Heart failure	HF	978	6	43770627	44596897	602	182	MDD_Als_2023	-0.0717328	-0.84548	0.61155	0.0051456	0	0.89237	0.802684	1.06263e-4	2.794463751162791e-5	6.50579e-7	3.45436e-5	0.046780618136645954	0.0330105	#8DD78DFF
HF_2019_V2	Cardiovascular dis.	Heart failure	HF	980	6	45408422	46430701	883	130	MDD_Als_2023	0.683906	0.11623	1	0.467728	0.01884	1	0.0260831	4.65185e-5	0.0158957	0.00366625	4.88034e-5	0.00443604	0.00196228	#8DD78DFF
HF_2019_V2	Cardiovascular dis.	Heart failure	HF	999	6	67036788	67559694	588	70	MDD_Als_2023	-0.587098	-1	0.11163	0.344684	0	1	0.0944305	2.92508e-5	0.0355391	0.0119339	3.61284e-5	0.00565084	0.00265572	#8DD78DFF
HF_2019_V2	Cardiovascular dis.	Heart failure	HF	1005	6	72290724	73170168	731	85	MDD_Als_2023	-0.432001	-1	0.53852	0.186625	0	1	0.320632	2.94605e-5	0.049613596532593625	0.0193507	2.37927e-5	0.049972757011635026	0.0357762	#8DD78DFF
HF_2019_V2	Cardiovascular dis.	Heart failure	HF	1006	6	73170169	74401506	891	109	MDD_Als_2023	0.135533	-0.87646	1	0.0183692	0	1	0.724838	3.88426e-5	0.024900134814126396	0.00722775	2.91303e-5	0.0393591	0.0270044	#8DD78DFF
HF_2019_V2	Cardiovascular dis.	Heart failure	HF	1020	6	87516323	88499745	703	65	MDD_Als_2023	-0.263395	-1	0.54726	0.0693769	0	1	0.462374	3.6018e-5	0.016194478937644342	0.00379654	2.74442e-5	0.019686530874909614	0.0119357	#8DD78DFF
HF_2019_V2	Cardiovascular dis.	Heart failure	HF	1023	6	91097025	92015279	998	152	MDD_Als_2023	0.104129	-0.52541	0.79725	0.0108429	0	0.71107	0.707298	6.01447e-5	0.00767119	0.00127507	5.73377e-5	0.00240588	9.38812e-4	#8DD78DFF
HF_2019_V2	Cardiovascular dis.	Heart failure	HF	1026	6	93696826	95176337	1378	142	MDD_Als_2023	-0.368025	-1	0.26066	0.135442	0	1	0.243403	3.14061e-5	0.0791258	0.0382628	7.82868e-5	7.690160542797495e-5	1.6149e-5	#8DD78DFF
HF_2019_V2	Cardiovascular dis.	Heart failure	HF	1027	6	95176338	96480153	915	99	MDD_Als_2023	0.503805	-0.2041	1	0.25382	0	1	0.157992	3.55425e-5	0.0341473	0.0112037	3.69606e-5	0.011579494681020732	0.00636593	#8DD78DFF
HF_2019_V2	Cardiovascular dis.	Heart failure	HF	1030	6	99678877	100878645	984	124	MDD_Als_2023	0.208721	-0.51395	1	0.0435643	0	1	0.518791	3.08126e-5	0.0711519	0.0325904	6.66607e-5	2.6912551974110036e-4	7.28344e-5	#8DD78DFF
HF_2019_V2	Cardiovascular dis.	Heart failure	HF	1031	6	100878646	101793542	570	48	MDD_Als_2023	-0.188144	-1	0.65416	0.0353981	0	1	0.596275	1.74886e-5	0.0867349	0.0437087	4.8756e-5	1.0400303166023167e-4	2.36184e-5	#8DD78DFF
HF_2019_V2	Cardiovascular dis.	Heart failure	HF	1037	6	106053916	107309327	1214	199	MDD_Als_2023	-0.115039	-0.51015	0.25028	0.0132339	0	0.26728	0.529041	8.56691e-5	0.00125037	1.00192e-4	1.5176e-4	1.1639055944444445e-9	3.67388e-11	#8DD78DFF
HF_2019_V2	Cardiovascular dis.	Heart failure	HF	1053	6	123854858	125365054	1379	215	MDD_Als_2023	0.169904	-0.27409	0.66281	0.0288674	0	0.44842	0.416947	6.31554e-5	0.00956094	0.00172445	1.43682e-4	1.8686773981981983e-8	9.09352e-10	#8DD78DFF
HF_2019_V2	Cardiovascular dis.	Heart failure	HF	1056	6	128763381	129850178	910	112	MDD_Als_2023	0.385104	-0.39731	1	0.148305	0	1	0.281262	4.24944e-5	0.020782413152400835	0.0053897	3.36914e-5	0.023129339999999998	0.0143988	#8DD78DFF
HF_2019_V2	Cardiovascular dis.	Heart failure	HF	1057	6	129850179	130550137	704	148	MDD_Als_2023	0.212659	-0.19885	0.65077	0.0452238	0	0.42351	0.287595	8.59273e-5	1.3129612615384614e-4	4.6206e-6	8.85845e-5	1.593603481182796e-5	2.59895e-6	#8DD78DFF
HF_2019_V2	Cardiovascular dis.	Heart failure	HF	1061	6	134313644	135544083	957	173	MDD_Als_2023	-0.0118466	-0.51757	0.46866	1.40342e-4	0	0.33849	0.958092	7.2832e-5	0.0021423	2.08779e-4	8.5496e-5	6.87423662420382e-5	1.41945e-5	#8DD78DFF
HF_2019_V2	Cardiovascular dis.	Heart failure	HF	1062	6	135544084	137553212	1090	163	MDD_Als_2023	-0.135142	-0.80878	0.45619	0.0182634	0	0.71197	0.60372	9.00167e-5	2.607389377777778e-4	1.26756e-5	4.85282e-5	0.00939021	0.00498945	#8DD78DFF
HF_2019_V2	Cardiovascular dis.	Heart failure	HF	1073	6	150635316	151629954	1144	211	MDD_Als_2023	0.123306	-0.45895	0.78711	0.0152045	0	0.68555	0.631646	5.04757e-5	0.0341631	0.0112274	1.10511e-4	5.199960059375e-6	7.29499e-7	#8DD78DFF
HF_2019_V2	Cardiovascular dis.	Heart failure	HF	1075	6	152376500	153082361	738	123	MDD_Als_2023	0.177268	-0.69229	1	0.0314238	0	1	0.623668	5.61851e-5	0.00524041	7.51873e-4	2.65934e-5	0.0592752	0.0434494	#8DD78DFF
HF_2019_V2	Cardiovascular dis.	Heart failure	HF	1080	6	156762741	158220143	635	157	MDD_Als_2023	-0.0712859	-0.78619	0.55469	0.00508168	0	0.70631	0.798371	5.36799e-5	0.015836482211764705	0.00364227	6.5672e-5	8.907998447606726e-4	3.0188e-4	#8DD78DFF
HF_2019_V2	Cardiovascular dis.	Heart failure	HF	1081	6	158220144	158952060	662	74	MDD_Als_2023	0.553411	-0.25169	1	0.306263	0	1	0.146398	3.11286e-5	0.0360857	0.0122984	2.9632e-5	0.0181526	0.0108868	#8DD78DFF
HF_2019_V2	Cardiovascular dis.	Heart failure	HF	1086	6	162254230	163336361	1015	146	MDD_Als_2023	0.572824	-0.04423	1	0.328127	0	1	0.0714128	4.9384e-5	0.0224205	0.00616655	4.99451e-5	0.00560774	0.00263055	#8DD78DFF
HF_2019_V2	Cardiovascular dis.	Heart failure	HF	1087	6	163336362	164687462	1479	223	MDD_Als_2023	0.151661	-0.33047	0.70586	0.023001	0	0.52981	0.504806	5.29016e-5	0.021580408187372706	0.00573686	1.36726e-4	7.687262435897435e-8	5.2574e-9	#8DD78DFF
HF_2019_V2	Cardiovascular dis.	Heart failure	HF	1092	6	168707339	169667886	1119	158	MDD_Als_2023	-0.316077	-1	0.2558	0.0999048	0	1	0.253698	5.9469e-5	0.007614	0.00125732	5.83099e-5	0.00240588	9.43682e-4	#8DD78DFF
HF_2019_V2	Cardiovascular dis.	Heart failure	HF	1093	6	169667887	171053405	1040	130	MDD_Als_2023	-0.612494	-1	0.16761	0.375149	0	1	0.111688	3.71766e-5	0.040653886578171095	0.0149117	3.54986e-5	0.0256613	0.016335	#8DD78DFF
HF_2019_V2	Cardiovascular dis.	Heart failure	HF	1095	7	617320	1366972	207	68	MDD_Als_2023	-0.0789558	-1	0.83171	0.00623402	0	1	0.82802	3.31019e-5	0.0213654	0.00558716	2.85894e-5	0.018717803054545453	0.0112832	#8DD78DFF
HF_2019_V2	Cardiovascular dis.	Heart failure	HF	1097	7	2473750	3100211	406	131	MDD_Als_2023	0.470541	-0.0436	1	0.221409	0	1	0.0643614	6.85417e-5	0.00173467	1.55904e-4	5.77829e-5	0.00138232	4.9788e-4	#8DD78DFF
HF_2019_V2	Cardiovascular dis.	Heart failure	HF	1099	7	4139432	4938442	609	163	MDD_Als_2023	-0.0957021	-0.73594	0.48821	0.0091589	0	0.62021	0.710946	4.77557e-5	0.029939075249569708	0.00940959	9.79326e-5	5.179629015673981e-6	7.24376e-7	#8DD78DFF
HF_2019_V2	Cardiovascular dis.	Heart failure	HF	1105	7	8718352	9225106	604	153	MDD_Als_2023	0.485543	-0.08147	1	0.235752	0	1	0.092794	4.95842e-5	0.0205676	0.00527045	6.39065e-5	9.954765737913485e-4	3.43027e-4	#8DD78DFF
HF_2019_V2	Cardiovascular dis.	Heart failure	HF	1109	7	11232448	11855413	802	154	MDD_Als_2023	-0.181483	-1	0.66634	0.032936	0	1	0.608367	4.76004e-5	0.023306369499999997	0.00656162	3.88059e-5	0.023323826952850107	0.0145301	#8DD78DFF
HF_2019_V2	Cardiovascular dis.	Heart failure	HF	1110	7	11855414	12694915	1067	125	MDD_Als_2023	1	0.60439	1	1	0.36529	1	1.78073e-5	4.29229e-5	0.016194478937644342	0.00378862	1.05406e-4	1.3652880395480226e-7	1.05943e-8	#8DD78DFF
HF_2019_V2	Cardiovascular dis.	Heart failure	HF	1113	7	13676748	15013694	1410	239	MDD_Als_2023	0.12168	-0.33327	0.59302	0.014806	0	0.36384	0.567406	7.7474e-5	0.00375877	4.59733e-4	1.17068e-4	4.232876879870129e-6	5.71559e-7	#8DD78DFF
HF_2019_V2	Cardiovascular dis.	Heart failure	HF	1119	7	20122180	21390644	1231	205	MDD_Als_2023	0.174559	-0.37533	0.88667	0.030471	0	0.81597	0.485922	5.00172e-5	0.036026515629984046	0.0122299	1.20188e-4	7.330505758474575e-7	7.58439e-8	#8DD78DFF
HF_2019_V2	Cardiovascular dis.	Heart failure	HF	1122	7	23106681	24151099	736	101	MDD_Als_2023	0.340194	-0.5142	1	0.115732	0	1	0.355799	3.45234e-5	0.0370979	0.0128949	3.49402e-5	0.015459494832826748	0.0089192	#8DD78DFF
HF_2019_V2	Cardiovascular dis.	Heart failure	HF	1124	7	24894120	25671575	889	168	MDD_Als_2023	0.0252878	-1	1	6.39474e-4	0	1	0.955732	3.40147e-5	0.0720754	0.0333256	3.05606e-5	0.0622292	0.046024	#8DD78DFF
HF_2019_V2	Cardiovascular dis.	Heart failure	HF	1125	7	25671576	27351286	1443	190	MDD_Als_2023	0.131141	-0.38383	0.69566	0.0171979	0	0.50763	0.58006	1.1369e-4	2.4968009857142855e-5	5.67762e-7	5.47868e-5	0.00664678	0.00323743	#8DD78DFF
HF_2019_V2	Cardiovascular dis.	Heart failure	HF	1126	7	27351287	28890886	1314	208	MDD_Als_2023	0.0963725	-0.42875	0.66189	0.00928766	0	0.48369	0.685184	1.03559e-4	1.7492398291666666e-4	6.81891e-6	6.15649e-5	0.00384552	0.00165892	#8DD78DFF
HF_2019_V2	Cardiovascular dis.	Heart failure	HF	1130	7	32460229	33159277	422	42	MDD_Als_2023	0.631448	-0.2567	1	0.398726	0	1	0.142344	2.04826e-5	0.0539584	0.0220274	2.13546e-5	0.024221577669225402	0.0152168	#8DD78DFF
HF_2019_V2	Cardiovascular dis.	Heart failure	HF	1133	7	35354136	36507690	1044	153	MDD_Als_2023	0.829696	0.17957	1	0.688396	0.03642	1	0.0176533	3.17337e-5	0.0810634	0.0399466	6.1712e-5	0.00136089	4.88034e-4	#8DD78DFF
HF_2019_V2	Cardiovascular dis.	Heart failure	HF	1134	7	36507691	37981936	1403	207	MDD_Als_2023	0.244306	-0.12738	0.64491	0.0596853	0	0.41591	0.191387	1.10291e-4	6.28053183018868e-5	1.80221e-6	1.08851e-4	4.61529178778135e-6	6.29266e-7	#8DD78DFF
HF_2019_V2	Cardiovascular dis.	Heart failure	HF	1153	7	55161395	56303513	612	126	MDD_Als_2023	0.281446	-0.40292	1	0.0792116	0	1	0.370136	3.41964e-5	0.0512311	0.0202686	6.38745e-5	4.3259232886904764e-4	1.27403e-4	#8DD78DFF
HF_2019_V2	Cardiovascular dis.	Heart failure	HF	1162	7	67474723	68569224	927	156	MDD_Als_2023	0.110889	-0.41151	0.68319	0.0122963	0	0.49893	0.647176	5.51922e-5	0.010858610752089135	0.00211058	8.91093e-5	1.8014272335958005e-5	3.00896e-6	#8DD78DFF
HF_2019_V2	Cardiovascular dis.	Heart failure	HF	1163	7	68569225	70144614	845	121	MDD_Als_2023	0.0231631	-1	1	5.36529e-4	0	1	0.951099	2.91113e-5	0.0804902	0.0393783	4.61233e-5	0.00568468	0.0026791	#8DD78DFF
HF_2019_V2	Cardiovascular dis.	Heart failure	HF	1165	7	71215742	73128830	612	106	MDD_Als_2023	0.344973	-0.29486	1	0.119006	0	1	0.25866	2.78137e-5	0.089954	0.0459267	8.87116e-5	1.2515747826086957e-6	1.3882e-7	#8DD78DFF
HF_2019_V2	Cardiovascular dis.	Heart failure	HF	1166	7	73128831	75243899	304	100	MDD_Als_2023	0.390511	0.04927	0.76751	0.152499	0.00377	0.58907	0.0264572	7.3971e-5	1.3129612615384614e-4	4.6105e-6	1.26247e-4	8.819771625e-11	1.85598e-12	#8DD78DFF
HF_2019_V2	Cardiovascular dis.	Heart failure	HF	1167	7	75243900	76451928	360	97	MDD_Als_2023	-0.493788	-1	0.1964	0.243826	0	1	0.14883	2.83573e-5	0.0575599	0.0243079	4.9387e-5	0.00157836	5.79862e-4	#8DD78DFF
HF_2019_V2	Cardiovascular dis.	Heart failure	HF	1169	7	77663965	78685009	1269	190	MDD_Als_2023	-0.00228967	NA	NA	5.2426e-6	NA	NA	0.993222	3.86448e-5	0.0614292	0.0269397	1.16416e-4	6.693316813043478e-7	6.74907e-8	#8DD78DFF
HF_2019_V2	Cardiovascular dis.	Heart failure	HF	1172	7	81533567	82759283	1038	157	MDD_Als_2023	-0.533938	-1	-0.10486	0.28509	0.01306	1	0.0186311	5.57952e-5	0.00956094	0.00174247	1.08211e-4	5.394534313901345e-7	5.27392e-8	#8DD78DFF
HF_2019_V2	Cardiovascular dis.	Heart failure	HF	1177	7	87836642	89330087	1257	137	MDD_Als_2023	0.501663	-0.13616	1	0.251666	0	1	0.118151	4.2379e-5	0.0327118	0.0104804	5.25071e-5	0.00325062	0.00136523	#8DD78DFF
HF_2019_V2	Cardiovascular dis.	Heart failure	HF	1181	7	93691726	95174847	862	130	MDD_Als_2023	-0.214208	-1	0.8145	0.0458852	0	1	0.605558	3.81481e-5	0.040922610751104566	0.0150441	2.88667e-5	0.0500826	0.0358768	#8DD78DFF
HF_2019_V2	Cardiovascular dis.	Heart failure	HF	1190	7	104109232	105312563	623	113	MDD_Als_2023	0.163895	-0.53211	0.97485	0.0268617	0	1	0.589465	3.30076e-5	0.049348341504178266	0.0191836	6.7136e-5	1.4443990684684686e-4	3.51443e-5	#8DD78DFF
HF_2019_V2	Cardiovascular dis.	Heart failure	HF	1191	7	105312564	106399739	902	197	MDD_Als_2023	-0.0700145	-0.59467	0.41656	0.00490203	0	0.39295	0.756958	9.81653e-5	1.1443297032258064e-4	3.84128e-6	6.7837e-5	0.00160746	5.93373e-4	#8DD78DFF
HF_2019_V2	Cardiovascular dis.	Heart failure	HF	1192	7	106399740	107658603	772	131	MDD_Als_2023	0.949153	0.34279	1	0.900891	0.11776	1	0.0045186	2.94369e-5	0.0824844	0.0409519	6.76699e-5	2.627860599348534e-4	7.07368e-5	#8DD78DFF
HF_2019_V2	Cardiovascular dis.	Heart failure	HF	1194	7	109095559	110479479	967	151	MDD_Als_2023	0.227022	-0.3524	1	0.0515388	0	1	0.39386	3.73498e-5	0.0524048	0.0211646	1.09055e-4	3.4433976e-7	3.09468e-8	#8DD78DFF
HF_2019_V2	Cardiovascular dis.	Heart failure	HF	1195	7	110479480	111795299	763	123	MDD_Als_2023	0.610379	0.09922	1	0.372562	0.01321	1	0.0255051	4.19946e-5	0.023076532321083174	0.00645943	7.32069e-5	7.750552875e-5	1.63098e-5	#8DD78DFF
HF_2019_V2	Cardiovascular dis.	Heart failure	HF	1196	7	111795300	113339386	991	121	MDD_Als_2023	0.451839	-0.48412	1	0.204158	0	1	0.268589	3.21041e-5	0.0649904	0.0289237	3.44212e-5	0.024097944095038435	0.015118	#8DD78DFF
HF_2019_V2	Cardiovascular dis.	Heart failure	HF	1209	7	130418705	131856481	1058	217	MDD_Als_2023	0.0607207	-0.36973	0.50223	0.003687	0	0.28548	0.771641	9.57285e-5	3.978276611650485e-4	2.21853e-5	9.4165e-5	7.344771978947369e-5	1.52949e-5	#8DD78DFF
HF_2019_V2	Cardiovascular dis.	Heart failure	HF	1215	7	138755108	140217630	710	169	MDD_Als_2023	0.275383	-0.23774	0.92709	0.0758355	0	0.86511	0.272177	7.32037e-5	0.00193364	1.83209e-4	6.36953e-5	0.00153778	5.62256e-4	#8DD78DFF
HF_2019_V2	Cardiovascular dis.	Heart failure	HF	1216	7	140217631	142098979	1049	153	MDD_Als_2023	0.345218	-0.1176	0.92831	0.119175	0	0.86175	0.139022	7.32718e-5	0.00156136	1.33565e-4	7.38373e-5	2.15439681986532e-4	5.61031e-5	#8DD78DFF
HF_2019_V2	Cardiovascular dis.	Heart failure	HF	1221	7	147352172	148622913	1116	188	MDD_Als_2023	-0.163709	-1	0.52347	0.0268006	0	1	0.584887	4.98495e-5	0.023028474748062015	0.00643351	6.28442e-5	0.00252837	9.97604e-4	#8DD78DFF
HF_2019_V2	Cardiovascular dis.	Heart failure	HF	1223	7	149843000	150897818	616	120	MDD_Als_2023	0.0995286	-0.56474	0.79456	0.00990595	0	0.7143	0.725365	5.74143e-5	0.00400901	5.01397e-4	4.6228e-5	0.00507135	0.00231001	#8DD78DFF
HF_2019_V2	Cardiovascular dis.	Heart failure	HF	1224	7	150897819	152253294	699	187	MDD_Als_2023	-0.0186892	-0.49586	0.44987	3.49285e-4	0	0.31816	0.930332	6.06961e-5	0.00924466	0.00164672	1.30664e-4	4.422340590909091e-8	2.55918e-9	#8DD78DFF
HF_2019_V2	Cardiovascular dis.	Heart failure	HF	101	1	114664388	116207297	937	168	MDD_Als_2023	-0.0265922	-0.64908	0.59447	7.07147e-4	0	0.5884	0.919376	4.71619e-5	0.023306369499999997	0.00655527	8.6361e-5	4.7593065e-5	9.30579e-6	#8DD78DFF
HF_2019_V2	Cardiovascular dis.	Heart failure	HF	112	1	153410810	154685545	488	85	MDD_Als_2023	0.00667054	-1	1	4.44961e-5	0	1	0.985901	3.11939e-5	0.039440854765506815	0.014115	3.17772e-5	0.017301688683431952	0.0102551	#8DD78DFF
HF_2019_V2	Cardiovascular dis.	Heart failure	HF	113	1	154685546	156813845	790	181	MDD_Als_2023	0.705195	0.31214	1	0.4973	0.09743	1	8.4514e-4	6.35353e-5	0.00641718	9.90198e-4	1.30994e-4	3.4598133821138206e-8	1.85722e-9	#8DD78DFF
HF_2019_V2	Cardiovascular dis.	Heart failure	HF	118	1	161054077	161945442	553	96	MDD_Als_2023	0.436004	-0.45237	1	0.190099	0	1	0.264156	3.02064e-5	0.054062	0.0221868	3.35263e-5	0.017428323577235772	0.0103378	#8DD78DFF
HF_2019_V2	Cardiovascular dis.	Heart failure	HF	119	1	161945443	163141862	1162	179	MDD_Als_2023	-0.087189	-0.63285	0.40363	0.00760192	0	0.44879	0.699422	4.55452e-5	0.025739845828779598	0.00765088	1.4354e-4	2.4594502333333334e-9	9.05716e-11	#8DD78DFF
HF_2019_V2	Cardiovascular dis.	Heart failure	HF	125	1	167163955	168179086	654	154	MDD_Als_2023	0.338415	-0.19586	1	0.114525	0	1	0.191377	6.65522e-5	0.00372639	4.43858e-4	6.17998e-5	0.00132294	4.71525e-4	#8DD78DFF
HF_2019_V2	Cardiovascular dis.	Heart failure	HF	1226	7	153241229	154407487	713	173	MDD_Als_2023	0.344274	-0.14142	1	0.118524	0	1	0.154491	5.66394e-5	0.014931448251231529	0.00328217	9.81412e-5	7.699221068249258e-6	1.1375e-6	#8DD78DFF
HF_2019_V2	Cardiovascular dis.	Heart failure	HF	1227	7	154407488	155280610	807	188	MDD_Als_2023	0.239761	-0.22605	0.76907	0.0574852	0	0.59391	0.282834	8.95075e-5	2.868551608695652e-4	1.41386e-5	7.36934e-5	5.99504628169014e-4	1.86135e-4	#8DD78DFF
HF_2019_V2	Cardiovascular dis.	Heart failure	HF	1228	7	155280611	156344386	884	209	MDD_Als_2023	-0.534184	-1	0.37173	0.285353	0	1	0.213552	4.08354e-5	0.052138	0.0209173	3.38591e-5	0.061717439608076005	0.0455313	#8DD78DFF
HF_2019_V2	Cardiovascular dis.	Heart failure	HF	1230	7	157199332	158031247	528	149	MDD_Als_2023	0.0764791	-0.55166	0.7329	0.00584905	0	0.64342	0.783164	6.22406e-5	0.00453608	5.8942e-4	5.24292e-5	0.00436406	0.00192279	#8DD78DFF
HF_2019_V2	Cardiovascular dis.	Heart failure	HF	1250	8	10478852	11466761	946	174	MDD_Als_2023	-0.619731	-1	-0.07481	0.384066	0.01052	1	0.0312282	7.43558e-5	0.00200017	1.91678e-4	4.67295e-5	0.012707876572989852	0.00713669	#8DD78DFF
HF_2019_V2	Cardiovascular dis.	Heart failure	HF	1254	8	13395052	13948095	820	134	MDD_Als_2023	-0.337497	-1	0.33871	0.113904	0	1	0.292313	3.33618e-5	0.0555204	0.0231761	6.29557e-5	6.503599698630137e-4	2.0811e-4	#8DD78DFF
HF_2019_V2	Cardiovascular dis.	Heart failure	HF	1262	8	17947005	18668609	970	181	MDD_Als_2023	-0.152609	-0.69042	0.334	0.0232895	0	0.48653	0.513081	7.13461e-5	0.00313866	3.39584e-4	8.1706e-5	1.2763660446927374e-4	3.00486e-5	#8DD78DFF
HF_2019_V2	Cardiovascular dis.	Heart failure	HF	1267	8	21650454	22895018	735	184	MDD_Als_2023	0.0344444	-0.39718	0.45315	0.00118641	0	0.25043	0.861902	7.64055e-5	0.00288943	3.04246e-4	1.32465e-4	2.4422037758620694e-8	1.23581e-9	#8DD78DFF
HF_2019_V2	Cardiovascular dis.	Heart failure	HF	1280	8	36641175	38803980	1000	186	MDD_Als_2023	-0.0704379	-0.37987	0.22527	0.00496149	0	0.14715	0.638841	1.24924e-4	2.546416922727273e-6	3.03309e-8	1.63071e-4	4.523035841025641e-11	7.73338e-13	#8DD78DFF
HF_2019_V2	Cardiovascular dis.	Heart failure	HF	1282	8	40179578	40974254	762	107	MDD_Als_2023	0.299065	-0.20587	0.94131	0.0894397	0	0.88968	0.23374	5.16062e-5	0.00665427	0.00103759	6.8556e-5	8.510654245472837e-5	1.85436e-5	#8DD78DFF
HF_2019_V2	Cardiovascular dis.	Heart failure	HF	1283	8	40974255	41725002	569	115	MDD_Als_2023	0.58492	-0.28466	1	0.342131	0	1	0.164571	2.75729e-5	0.0810634	0.0399831	3.46383e-5	0.021479064911032027	0.0132302	#8DD78DFF
HF_2019_V2	Cardiovascular dis.	Heart failure	HF	1294	8	57436723	58675117	1060	123	MDD_Als_2023	0.0220845	-1	1	4.87723e-4	0	1	0.956355	4.41722e-5	0.0221804	0.00606852	2.60468e-5	0.0630824	0.0469039	#8DD78DFF
HF_2019_V2	Cardiovascular dis.	Heart failure	HF	1295	8	58675118	59555977	810	119	MDD_Als_2023	0.641571	0.02552	1	0.411613	0.00777	1	0.0455157	3.98373e-5	0.0369119	0.0127503	5.35029e-5	0.00178321	6.68777e-4	#8DD78DFF
HF_2019_V2	Cardiovascular dis.	Heart failure	HF	1309	8	73838028	75011699	853	145	MDD_Als_2023	0.193281	-0.46284	1	0.0373576	0	1	0.51765	5.41169e-5	0.00956094	0.00172931	4.84219e-5	0.00655733	0.00318236	#8DD78DFF
HF_2019_V2	Cardiovascular dis.	Heart failure	HF	1320	8	87563146	89081177	1056	125	MDD_Als_2023	0.570328	-0.28289	1	0.325274	0	1	0.169075	3.32083e-5	0.0573933	0.0242065	3.19886e-5	0.033592977302631576	0.0223855	#8DD78DFF
HF_2019_V2	Cardiovascular dis.	Heart failure	HF	1326	8	96175631	96900513	789	152	MDD_Als_2023	0.571431	-0.17793	1	0.326533	0	1	0.122885	3.11564e-5	0.0805306	0.0395023	5.11128e-5	0.00519483	0.00238903	#8DD78DFF
HF_2019_V2	Cardiovascular dis.	Heart failure	HF	1328	8	98132520	99388944	935	166	MDD_Als_2023	0.252261	-0.21893	0.82282	0.0636354	0	0.67784	0.280719	6.15213e-5	0.00697324	0.00110998	9.26512e-5	1.624200077540107e-5	2.66309e-6	#8DD78DFF
HF_2019_V2	Cardiovascular dis.	Heart failure	HF	1330	8	101448440	102548680	790	181	MDD_Als_2023	-0.342592	-1	0.28202	0.117369	0	1	0.252941	9.31141e-5	2.033228635526316e-4	8.36629e-6	3.48927e-5	0.0460029	0.0323896	#8DD78DFF
HF_2019_V2	Cardiovascular dis.	Heart failure	HF	1331	8	102548681	103716053	1024	165	MDD_Als_2023	0.238055	-0.4347	1	0.0566703	0	1	0.427256	4.9071e-5	0.025365	0.00746295	6.08679e-5	0.0020093	7.67219e-4	#8DD78DFF
HF_2019_V2	Cardiovascular dis.	Heart failure	HF	1335	8	106500951	107787163	967	122	MDD_Als_2023	0.448494	-0.10359	1	0.201147	0	1	0.109003	3.63287e-5	0.042669480409356725	0.0158018	8.30322e-5	1.1906692569832402e-5	1.86874e-6	#8DD78DFF
HF_2019_V2	Cardiovascular dis.	Heart failure	HF	1344	8	116094204	118300068	1448	187	MDD_Als_2023	0.478548	0.05005	1	0.229008	0.00573	1	0.0330724	9.03738e-5	2.1894527435897435e-4	9.2462e-6	7.24766e-5	7.235301175675676e-4	2.34727e-4	#8DD78DFF
HF_2019_V2	Cardiovascular dis.	Heart failure	HF	1345	8	118300069	119423298	1081	158	MDD_Als_2023	-0.228715	-0.78386	0.24132	0.0523107	0	0.61848	0.308437	5.49558e-5	0.010609636253521126	0.00203921	1.1289e-4	2.503174227513228e-7	2.07409e-8	#8DD78DFF
HF_2019_V2	Cardiovascular dis.	Heart failure	HF	1349	8	122622805	124001019	976	162	MDD_Als_2023	-0.102449	-0.64246	0.39187	0.0104957	0	0.44263	0.663069	6.46637e-5	0.00394031	4.90672e-4	8.25767e-5	8.302608661257607e-5	1.79447e-5	#8DD78DFF
HF_2019_V2	Cardiovascular dis.	Heart failure	HF	1350	8	124001020	125453322	1022	181	MDD_Als_2023	0.355713	-0.0056	0.77074	0.126532	0	0.59404	0.055259	8.86631e-5	5.181358044247787e-4	3.15853e-5	1.30047e-4	3.4598133821138206e-8	1.86566e-9	#8DD78DFF
HF_2019_V2	Cardiovascular dis.	Heart failure	HF	1352	8	126766828	128073654	1058	171	MDD_Als_2023	0.281218	-0.26941	1	0.0790835	0	1	0.293928	7.77006e-5	0.001583	1.36273e-4	5.3196e-5	0.00593327	0.00281967	#8DD78DFF
HF_2019_V2	Cardiovascular dis.	Heart failure	HF	1358	8	133461552	134509448	1182	184	MDD_Als_2023	0.158008	-0.34147	0.74287	0.0249664	0	0.56799	0.511527	6.44414e-5	0.00635418	9.77037e-4	8.51019e-5	1.0074610097847359e-4	2.25696e-5	#8DD78DFF
HF_2019_V2	Cardiovascular dis.	Heart failure	HF	1359	8	134509449	135313673	968	180	MDD_Als_2023	0.433871	-0.23255	1	0.188244	0	1	0.165975	4.54179e-5	0.033492472575250835	0.0108438	6.15545e-5	0.00265387	0.00105643	#8DD78DFF
HF_2019_V2	Cardiovascular dis.	Heart failure	HF	1365	8	140355989	141527881	1016	176	MDD_Als_2023	0.0682357	-1	1	0.00465612	0	1	0.86079	4.11928e-5	0.0547814	0.0228083	4.12756e-5	0.0243397	0.0153188	#8DD78DFF
HF_2019_V2	Cardiovascular dis.	Heart failure	HF	1367	8	142611890	143611461	596	132	MDD_Als_2023	-0.206903	-1	0.46171	0.0428089	0	1	0.499269	3.74847e-5	0.040653886578171095	0.0148367	6.37125e-5	5.701521030042919e-4	1.7472e-4	#8DD78DFF
HF_2019_V2	Cardiovascular dis.	Heart failure	HF	1375	9	3079046	4025355	846	195	MDD_Als_2023	0.665195	0.13694	1	0.442484	0.02261	1	0.0171208	3.31453e-5	0.0913716	0.0468978	1.32825e-4	4.305351859375e-8	2.41598e-9	#8DD78DFF
HF_2019_V2	Cardiovascular dis.	Heart failure	HF	1376	9	4025356	4596614	810	187	MDD_Als_2023	-0.132901	-0.9103	0.54772	0.0176625	0	1	0.652617	3.98951e-5	0.048162736197183094	0.0185141	7.97637e-5	2.423242261083744e-4	6.46977e-5	#8DD78DFF
HF_2019_V2	Cardiovascular dis.	Heart failure	HF	1378	9	5437592	6859791	983	175	MDD_Als_2023	0.427508	-0.20189	1	0.182763	0	1	0.170258	7.36751e-5	0.00259093	2.67931e-4	3.88753e-5	0.029319658739837398	0.0189606	#8DD78DFF
HF_2019_V2	Cardiovascular dis.	Heart failure	HF	1381	9	8262304	9170120	1127	210	MDD_Als_2023	0.299966	-0.05004	0.70853	0.0899796	0	0.50202	0.0855055	7.37879e-5	0.00356373	4.20624e-4	2.10724e-4	5.764046747058824e-15	4.29587e-17	#8DD78DFF
HF_2019_V2	Cardiovascular dis.	Heart failure	HF	1389	9	14244748	14902924	724	209	MDD_Als_2023	0.275853	-0.09074	0.71588	0.0760949	0	0.51248	0.140606	8.33522e-5	0.00252261	2.595e-4	1.57656e-4	7.546861303030304e-10	2.18366e-11	#8DD78DFF
HF_2019_V2	Cardiovascular dis.	Heart failure	HF	1396	9	19463293	20483880	924	194	MDD_Als_2023	0.00928055	-0.62383	0.62694	8.61287e-5	0	0.56883	0.971804	6.14666e-5	0.0123442	0.00255271	7.75973e-5	4.193830209580838e-4	1.22818e-4	#8DD78DFF
HF_2019_V2	Cardiovascular dis.	Heart failure	HF	1399	9	23091194	23859374	623	165	MDD_Als_2023	-0.121453	-0.76899	0.4586	0.0147507	0	0.67609	0.62527	4.30877e-5	0.0360012	0.0122018	1.19315e-4	1.3290273023255815e-7	1.00216e-8	#8DD78DFF
HF_2019_V2	Cardiovascular dis.	Heart failure	HF	1401	9	24757730	25957606	1012	191	MDD_Als_2023	0.233284	-0.35651	1	0.0544215	0	1	0.394251	3.79485e-5	0.0634611	0.0280713	1.12327e-4	1.322839088803089e-6	1.49883e-7	#8DD78DFF
HF_2019_V2	Cardiovascular dis.	Heart failure	HF	1404	9	27366480	28067454	745	134	MDD_Als_2023	-0.459882	-1	0.11601	0.211491	0	1	0.120015	4.3939e-5	0.024843016322701687	0.0071691	6.02381e-5	9.425931595881595e-4	3.21085e-4	#8DD78DFF
HF_2019_V2	Cardiovascular dis.	Heart failure	HF	1405	9	28067455	28766060	692	130	MDD_Als_2023	-0.0445892	-0.57218	0.43118	0.0019882	0	0.3847	0.843899	5.08351e-5	0.00981478	0.00183573	1.06349e-4	1.6703291508379887e-7	1.31078e-8	#8DD78DFF
HF_2019_V2	Cardiovascular dis.	Heart failure	HF	1412	9	34704545	36749273	1047	169	MDD_Als_2023	-0.289198	-0.97576	0.23694	0.0836355	0	0.95927	0.268373	6.27367e-5	0.00667917	0.00104509	6.74455e-5	8.561690378096479e-4	2.87892e-4	#8DD78DFF
HF_2019_V2	Cardiovascular dis.	Heart failure	HF	1414	9	37687113	38822977	793	160	MDD_Als_2023	0.217618	-0.55452	1	0.0473576	0	1	0.51159	3.68593e-5	0.0753935	0.0354721	6.78913e-5	6.331070304709141e-4	2.00223e-4	#8DD78DFF
HF_2019_V2	Cardiovascular dis.	Heart failure	HF	1418	9	70939678	72288878	939	146	MDD_Als_2023	1	0.13621	1	1	0.03329	1	0.011258	3.26594e-5	0.0784869	0.0378422	2.84957e-5	0.061717439608076005	0.0455531	#8DD78DFF
HF_2019_V2	Cardiovascular dis.	Heart failure	HF	1422	9	76197745	77862308	1230	156	MDD_Als_2023	0.00622336	-0.78766	0.77037	3.87302e-5	0	0.96342	0.983884	4.61303e-5	0.026146211726618702	0.00787076	5.63964e-5	0.00280742	0.00114217	#8DD78DFF
HF_2019_V2	Cardiovascular dis.	Heart failure	HF	1424	9	78630916	79451035	812	195	MDD_Als_2023	0.40016	-0.1845	1	0.160128	0	1	0.174521	7.94407e-5	0.00169457	1.50465e-4	4.45237e-5	0.021346412642857145	0.0131017	#8DD78DFF
HF_2019_V2	Cardiovascular dis.	Heart failure	HF	1427	9	81161598	82601465	1273	209	MDD_Als_2023	-0.193063	-0.69187	0.23907	0.0372734	0	0.47996	0.36731	6.73837e-5	0.00696294	0.00110457	1.24002e-4	3.7826108125e-7	3.44929e-8	#8DD78DFF
HF_2019_V2	Cardiovascular dis.	Heart failure	HF	1429	9	83455503	85135751	1101	185	MDD_Als_2023	-0.160845	-0.78533	0.36006	0.0258711	0	0.6305	0.509647	9.55874e-5	6.739031363636363e-5	2.00675e-6	5.33443e-5	0.00697198	0.00343182	#8DD78DFF
HF_2019_V2	Cardiovascular dis.	Heart failure	HF	1437	9	92500278	93441050	706	117	MDD_Als_2023	-0.531445	-1	0.13865	0.282434	0	1	0.110081	4.90814e-5	0.009135	0.00161235	3.52466e-5	0.020995316022889843	0.0128678	#8DD78DFF
HF_2019_V2	Cardiovascular dis.	Heart failure	HF	1443	9	97418634	98885862	851	125	MDD_Als_2023	0.313826	-0.24953	1	0.098487	0	1	0.2576	4.3996e-5	0.0219577	0.00597983	6.8992e-5	1.7282776842105264e-4	4.3188e-5	#8DD78DFF
HF_2019_V2	Cardiovascular dis.	Heart failure	HF	1445	9	100310518	101596750	1037	179	MDD_Als_2023	0.655138	-0.04763	1	0.429206	0	1	0.0711882	4.29375e-5	0.040082946026986505	0.014475	4.43713e-5	0.0174753	0.0103963	#8DD78DFF
HF_2019_V2	Cardiovascular dis.	Heart failure	HF	1446	9	101596751	103165725	972	125	MDD_Als_2023	0.867205	0.11635	1	0.752045	0.0277	1	0.0345391	3.97166e-5	0.025596037216117216	0.00756656	2.66483e-5	0.061868945670225384	0.0457251	#8DD78DFF
HF_2019_V2	Cardiovascular dis.	Heart failure	HF	1451	9	107061020	108203095	1178	157	MDD_Als_2023	-0.13968	-0.99336	0.53316	0.0195105	0	1	0.634728	1.0067e-4	3.497590789583333e-5	9.08957e-7	3.17943e-5	0.0505064	0.0362247	#8DD78DFF
HF_2019_V2	Cardiovascular dis.	Heart failure	HF	1452	9	108203096	109150717	644	84	MDD_Als_2023	1	0.36822	1	1	0.13847	1	0.00549494	2.98353e-5	0.048006086581920904	0.0184019	3.65504e-5	0.0076708	0.00389352	#8DD78DFF
HF_2019_V2	Cardiovascular dis.	Heart failure	HF	1453	9	109150718	110630150	1229	231	MDD_Als_2023	0.341613	-0.16469	1	0.1167	0	1	0.179829	4.0425e-5	0.0766878	0.0365744	1.62446e-4	1.0058019913043478e-9	3.04254e-11	#8DD78DFF
HF_2019_V2	Cardiovascular dis.	Heart failure	HF	1459	9	114443476	115390112	739	100	MDD_Als_2023	-0.531085	-1	0.15734	0.282051	0	1	0.115502	4.351e-5	0.014149	0.00302166	3.50456e-5	0.015707214647993944	0.00909655	#8DD78DFF
HF_2019_V2	Cardiovascular dis.	Heart failure	HF	1461	9	116159541	117054909	856	173	MDD_Als_2023	0.378625	-0.38118	1	0.143357	0	1	0.269552	5.49177e-5	0.019407673717391303	0.00483018	4.22198e-5	0.021138788420300217	0.012965	#8DD78DFF
HF_2019_V2	Cardiovascular dis.	Heart failure	HF	1466	9	121008530	122677719	1527	186	MDD_Als_2023	0.0580409	-0.47273	0.6486	0.00336875	0	0.52611	0.799674	3.34118e-5	0.0753935	0.0353271	2.34585e-4	9.4209862e-19	3.30416e-21	#8DD78DFF
HF_2019_V2	Cardiovascular dis.	Heart failure	HF	1470	9	126092932	127184582	800	127	MDD_Als_2023	0.698383	0.27341	1	0.487738	0.07487	1	0.00260347	7.71817e-5	5.264969034482758e-4	3.30664e-5	6.58899e-5	2.98216066192733e-4	8.27579e-5	#8DD78DFF
HF_2019_V2	Cardiovascular dis.	Heart failure	HF	1471	9	127184583	128785782	540	75	MDD_Als_2023	0.35312	-0.47694	1	0.124694	0	1	0.338196	3.33072e-5	0.019832301223175964	0.00500371	2.7616e-5	0.025370103726708074	0.0161163	#8DD78DFF
HF_2019_V2	Cardiovascular dis.	Heart failure	HF	1474	9	130902728	132193798	658	126	MDD_Als_2023	0.262085	-0.46569	1	0.0686888	0	1	0.423395	7.72186e-5	4.303167962962963e-4	2.51011e-5	2.6712e-5	0.0595727	0.0436936	#8DD78DFF
HF_2019_V2	Cardiovascular dis.	Heart failure	HF	1475	9	132193799	132999452	550	133	MDD_Als_2023	0.0566711	-0.48417	0.6261	0.00321162	0	0.45926	0.808692	4.35907e-5	0.028262384278169014	0.00869141	1.28657e-4	1.5206046394736843e-9	5.06646e-11	#8DD78DFF
HF_2019_V2	Cardiovascular dis.	Heart failure	HF	1476	9	132999453	134141936	640	181	MDD_Als_2023	0.511399	-0.24839	1	0.261529	0	1	0.163326	3.41171e-5	0.0864007	0.0433641	5.76025e-5	0.00407872	0.00177561	#8DD78DFF
HF_2019_V2	Cardiovascular dis.	Heart failure	HF	1478	9	135135888	136042490	726	150	MDD_Als_2023	-0.849289	-1	-0.49307	0.721293	0.24312	1	3.66801e-5	8.84185e-5	1.614715036619718e-4	6.20708e-6	8.74613e-5	1.904658760416667e-5	3.20644e-6	#8DD78DFF
HF_2019_V2	Cardiovascular dis.	Heart failure	HF	1479	9	136042491	136770926	458	140	MDD_Als_2023	-0.0285822	-0.62507	0.56014	8.16945e-4	0	0.52604	0.911732	7.09916e-5	0.00155395	1.3209e-4	5.4174e-5	0.00264488	0.00104937	#8DD78DFF
HF_2019_V2	Cardiovascular dis.	Heart failure	HF	1480	9	136770927	137593527	530	152	MDD_Als_2023	0.0544788	-0.66202	0.83124	0.00296794	0	0.91676	0.856681	5.06478e-5	0.019122003340757237	0.0046485	5.52932e-5	0.00340675	0.00144126	#8DD78DFF
HF_2019_V2	Cardiovascular dis.	Heart failure	HF	1481	9	137593528	138202112	670	188	MDD_Als_2023	-0.0331405	-0.52062	0.43331	0.00109829	0	0.32207	0.878253	5.9118e-5	0.00978215	0.00181661	1.26529e-4	8.821424650306748e-8	6.28632e-9	#8DD78DFF
HF_2019_V2	Cardiovascular dis.	Heart failure	HF	1482	9	138202113	138995791	469	157	MDD_Als_2023	-0.0770129	-0.98716	0.70959	0.00593099	0	1	0.81005	3.48033e-5	0.0714512	0.0329352	7.2002e-5	2.983119862776025e-4	8.29153e-5	#8DD78DFF
HF_2019_V2	Cardiovascular dis.	Heart failure	HF	1483	9	138995792	140097759	415	126	MDD_Als_2023	-0.740874	-1	-0.20655	0.548895	0.04308	1	0.0120531	2.81644e-5	0.0867349	0.0436222	1.02306e-4	2.9565117817258885e-7	2.55341e-8	#8DD78DFF
HF_2019_V2	Cardiovascular dis.	Heart failure	HF	1485	10	60515	1329232	793	138	MDD_Als_2023	-0.763461	-1	-0.04082	0.582873	0.01176	1	0.0419453	3.50908e-5	0.056540602322580645	0.0237244	4.26199e-5	0.0125664	0.00702969	#8DD78DFF
HF_2019_V2	Cardiovascular dis.	Heart failure	HF	1488	10	2637066	3225336	762	150	MDD_Als_2023	-0.490519	-1	0.03734	0.240609	0	1	0.0648142	7.9409e-5	5.329205449152543e-4	3.40469e-5	4.82807e-5	0.00759016	0.00382669	#8DD78DFF
HF_2019_V2	Cardiovascular dis.	Heart failure	HF	1489	10	3225337	3880322	698	134	MDD_Als_2023	0.348041	-0.41551	1	0.121133	0	1	0.316111	3.63032e-5	0.0506553	0.0199227	4.87415e-5	0.00517643	0.00237376	#8DD78DFF
HF_2019_V2	Cardiovascular dis.	Heart failure	HF	1490	10	3880323	4813182	978	174	MDD_Als_2023	0.488657	-0.26614	1	0.238785	0	1	0.186456	3.25452e-5	0.0714512	0.0328601	5.10082e-5	0.00796439	0.00406774	#8DD78DFF
HF_2019_V2	Cardiovascular dis.	Heart failure	HF	1491	10	4813183	5396242	755	96	MDD_Als_2023	-0.567265	-1	0.49954	0.32179	0	1	0.237857	2.25875e-5	0.0956533	0.0498205	2.51749e-5	0.050176140550458714	0.0359658	#8DD78DFF
HF_2019_V2	Cardiovascular dis.	Heart failure	HF	1493	10	6234719	6897037	711	163	MDD_Als_2023	-0.0596486	-0.70422	0.54803	0.00355796	0	0.6091	0.824131	7.32089e-5	0.00155395	1.3207e-4	5.16678e-5	0.00600682	0.00285989	#8DD78DFF
HF_2019_V2	Cardiovascular dis.	Heart failure	HF	1494	10	6897038	7659872	840	182	MDD_Als_2023	0.569847	-0.12647	1	0.324726	0	1	0.0976627	3.26238e-5	0.0942562	0.0487356	7.23919e-5	6.334870179806361e-4	2.00794e-4	#8DD78DFF
HF_2019_V2	Cardiovascular dis.	Heart failure	HF	1495	10	7659873	8771920	1226	208	MDD_Als_2023	0.62677	0.14965	1	0.39284	0.02399	1	0.0123481	5.03572e-5	0.029794374887737476	0.0093164	1.14215e-4	2.405383498220641e-6	2.96323e-7	#8DD78DFF
HF_2019_V2	Cardiovascular dis.	Heart failure	HF	1496	10	8771921	10081279	1179	144	MDD_Als_2023	-0.443938	-1	0.22123	0.197081	0	1	0.175605	3.22948e-5	0.0713628	0.0327643	6.66716e-5	4.510889331352154e-4	1.33092e-4	#8DD78DFF
HF_2019_V2	Cardiovascular dis.	Heart failure	HF	1500	10	12581572	13208061	659	164	MDD_Als_2023	-0.542965	-1	0.02233	0.294811	0	1	0.0630873	4.09479e-5	0.0462588	0.017657	8.08124e-5	1.1064382341650671e-4	2.5272e-5	#8DD78DFF
HF_2019_V2	Cardiovascular dis.	Heart failure	HF	1505	10	17065861	18529742	1063	174	MDD_Als_2023	0.52238	-0.05952	1	0.272881	0	1	0.0820816	4.92373e-5	0.021563913469387755	0.0057208	6.04951e-5	0.00280179	0.00113865	#8DD78DFF
HF_2019_V2	Cardiovascular dis.	Heart failure	HF	1507	10	19421515	19965624	735	75	MDD_Als_2023	-0.0199095	-1	1	3.96387e-4	0	1	0.959506	2.30782e-5	0.0876404	0.0444608	3.81141e-5	0.00482348	0.00216327	#8DD78DFF
HF_2019_V2	Cardiovascular dis.	Heart failure	HF	1511	10	23365686	24489447	786	94	MDD_Als_2023	-0.254817	-1	0.7502	0.0649319	0	1	0.528115	3.03814e-5	0.057598	0.0243552	3.10839e-5	0.023426222401685393	0.0146247	#8DD78DFF
HF_2019_V2	Cardiovascular dis.	Heart failure	HF	1512	10	24489448	25577761	733	162	MDD_Als_2023	-0.0895776	-0.79649	0.53905	0.00802415	0	0.75903	0.744301	7.91546e-5	5.329205449152543e-4	3.39301e-5	4.37074e-5	0.014075287138437743	0.00797867	#8DD78DFF
HF_2019_V2	Cardiovascular dis.	Heart failure	HF	1516	10	27669567	28734422	942	118	MDD_Als_2023	-0.0163621	-1	1	2.67717e-4	0	1	0.970977	2.6924e-5	0.0868886	0.0438912	3.01948e-5	0.0385479	0.0262788	#8DD78DFF
HF_2019_V2	Cardiovascular dis.	Heart failure	HF	1518	10	29393750	30000223	684	134	MDD_Als_2023	-0.486145	-1	0.38442	0.236337	0	1	0.230554	3.80105e-5	0.0398138	0.0143347	3.0436e-5	0.043617055191944615	0.0303847	#8DD78DFF
HF_2019_V2	Cardiovascular dis.	Heart failure	HF	1523	10	35178225	36475838	855	112	MDD_Als_2023	0.89868	0.35331	1	0.807626	0.12629	1	0.00381409	4.22071e-5	0.020505111656050956	0.00522897	4.93232e-5	0.00272874	0.00109939	#8DD78DFF
HF_2019_V2	Cardiovascular dis.	Heart failure	HF	1545	10	64069688	65400431	964	110	MDD_Als_2023	0.0558686	-0.56183	0.71021	0.0031213	0	0.60582	0.838066	6.22621e-5	0.00135875	1.10348e-4	4.35381e-5	0.00588255	0.00278229	#8DD78DFF
HF_2019_V2	Cardiovascular dis.	Heart failure	HF	1552	10	71050505	71672997	760	183	MDD_Als_2023	-0.105941	-0.64821	0.4163	0.0112236	0	0.44765	0.658526	8.20538e-5	0.0015202	1.27575e-4	7.19333e-5	7.277280296096904e-4	2.37046e-4	#8DD78DFF
HF_2019_V2	Cardiovascular dis.	Heart failure	HF	1555	10	73514215	75694023	806	96	MDD_Als_2023	-0.316681	-1	0.25343	0.100287	0	1	0.247617	7.12613e-5	2.583352168674699e-4	1.1592e-5	3.69063e-5	0.010957358341384863	0.00596626	#8DD78DFF
HF_2019_V2	Cardiovascular dis.	Heart failure	HF	1558	10	78665482	79952996	1125	168	MDD_Als_2023	0.632006	0.06504	1	0.399432	0.01028	1	0.0356617	3.8798e-5	0.0506553	0.0199385	7.64855e-5	2.1492097436762224e-4	5.58738e-5	#8DD78DFF
HF_2019_V2	Cardiovascular dis.	Heart failure	HF	1559	10	79952997	81190573	1227	233	MDD_Als_2023	0.11342000000000001	-0.26986	0.52146	0.0128641	0	0.27387	0.544803	9.41442e-5	5.254795304347826e-4	3.2718e-5	1.31381e-4	2.992960005050505e-7	2.59801e-8	#8DD78DFF
HF_2019_V2	Cardiovascular dis.	Heart failure	HF	1567	10	87287936	88443652	880	150	MDD_Als_2023	-0.0901065	-0.80311	0.54489	0.00811918	0	0.73438	0.743237	4.857e-5	0.021434778450413222	0.00561691	7.2322e-5	2.4592049885620917e-4	6.59813e-5	#8DD78DFF
HF_2019_V2	Cardiovascular dis.	Heart failure	HF	1573	10	94503300	95528160	874	147	MDD_Als_2023	0.325473	-0.3409	1	0.105933	0	1	0.297691	4.00829e-5	0.039265706525037934	0.0140098	6.11389e-5	0.00119212	4.20194e-4	#8DD78DFF
HF_2019_V2	Cardiovascular dis.	Heart failure	HF	1575	10	97040173	98005994	795	109	MDD_Als_2023	0.215773	-0.58103	1	0.046558	0	1	0.524281	3.49662e-5	0.040653886578171095	0.0148852	4.61401e-5	0.00435387	0.00191639	#8DD78DFF
HF_2019_V2	Cardiovascular dis.	Heart failure	HF	1576	10	98005995	99367800	889	167	MDD_Als_2023	0.376453	0.01147	0.79578	0.141717	0.00197	0.63326	0.0446831	9.50358e-5	1.1847860015873015e-4	4.04123e-6	1.07339e-4	1.0542929757085022e-6	1.14165e-7	#8DD78DFF
HF_2019_V2	Cardiovascular dis.	Heart failure	HF	1577	10	99367801	100337830	773	137	MDD_Als_2023	-0.602855	-1	0.0468	0.363434	0	1	0.0678262	4.3755e-5	0.029794374887737476	0.00929412	4.85034e-5	0.00588255	0.00278267	#8DD78DFF
HF_2019_V2	Cardiovascular dis.	Heart failure	HF	1579	10	101271452	102509298	675	103	MDD_Als_2023	-0.308937	-1	0.40131	0.0954423	0	1	0.348892	4.11034e-5	0.021563913469387755	0.00566544	4.07398e-5	0.00759016	0.00382389	#8DD78DFF
HF_2019_V2	Cardiovascular dis.	Heart failure	HF	1581	10	104206838	106142283	1113	134	MDD_Als_2023	0.181436	-0.32662	0.84294	0.0329191	0	0.73846	0.44652	3.90674e-5	0.0387031	0.0137043	1.34629e-4	4.728165050847458e-10	1.22298e-11	#8DD78DFF
HF_2019_V2	Cardiovascular dis.	Heart failure	HF	1589	10	114255955	115588903	1131	209	MDD_Als_2023	0.233641	-0.10849	0.59693	0.0545881	0	0.35632	0.173012	1.1792e-4	2.7989521954545455e-5	6.66778e-7	1.30746e-4	1.1640093245508983e-7	8.52212e-9	#8DD78DFF
HF_2019_V2	Cardiovascular dis.	Heart failure	HF	1590	10	115588904	116845213	871	138	MDD_Als_2023	0.465864	-0.1589	1	0.217029	0	1	0.138839	6.49712e-5	0.0033124	3.66282e-4	3.64696e-5	0.0245875	0.0155329	#8DD78DFF
HF_2019_V2	Cardiovascular dis.	Heart failure	HF	1592	10	118416050	119528730	806	163	MDD_Als_2023	0.623178	0.09017	1	0.388351	0.01383	1	0.0266239	6.13418e-5	0.00579714	8.72552e-4	5.53035e-5	0.00412416	0.0017972	#8DD78DFF
HF_2019_V2	Cardiovascular dis.	Heart failure	HF	1593	10	119528731	120592839	830	164	MDD_Als_2023	0.647658	0.16238	1	0.419461	0.02927	1	0.0119146	5.05863e-5	0.021563913469387755	0.00570726	9.08149e-5	1.8957075352480418e-5	3.18306e-6	#8DD78DFF
HF_2019_V2	Cardiovascular dis.	Heart failure	HF	1596	10	122803507	123856184	906	171	MDD_Als_2023	0.612326	-0.08353	1	0.374943	0	1	0.0843651	3.69856e-5	0.0602261	0.0258933	5.37741e-5	0.00589011	0.00279141	#8DD78DFF
HF_2019_V2	Cardiovascular dis.	Heart failure	HF	1599	10	125798320	126875816	840	176	MDD_Als_2023	0.264916	-0.28115	1	0.0701803	0	1	0.308039	1.35743e-4	2.9974408899999997e-7	1.62287e-9	3.68379e-5	0.0378911	0.025748	#8DD78DFF
[truncated: 25,344 more rows]
