# Supplementary material for: Distinct biological signature and modifiable risk factors underlie the comorbidity between major depressive disorder and cardiovascular disease
Source: Nat Cardiovasc Res. 2024 Jun 17;3(6):754–69. doi: 10.1038/s44161-024-00488-y (PMC11182748; doi:10.1038/s44161-024-00488-y)
Supplement: Supplementary file 15 — Statistical source data. [file 44161_2024_488_MOESM15_ESM.xlsx]

## Sheet: ExtendedDataFig8
Trait	Type	Trait_labels	Trait_label_short	Trait1	Trait2	rg	rg_se	P	Adjust_for_label	Lower	Higher	col
Nothing	Nothing	Nothing	Nothing	MDD_Als_2023	ASCVD	0.3210576167818132	0.0230055	2.90547182327092e-44	Nothing	0.27596678587569634	0.3661484476879301	black
Nothing	Nothing	Nothing	Nothing	MDD_Als_2023	AF	0.11261723377750645	0.0214885	1.59866835423536e-7	Nothing	0.0704998	0.1547346671116394	black
Nothing	Nothing	Nothing	Nothing	MDD_Als_2023	CAD	0.24764923213573187	0.0186915	4.55449600997409e-40	Nothing	0.21101389252327737	0.28428457174818633	black
Nothing	Nothing	Nothing	Nothing	MDD_Als_2023	HF	0.2870820314665412	0.0318983	2.25871724676e-19	Nothing	0.2245614243060051	0.3496026386270773	black
Nothing	Nothing	Nothing	Nothing	MDD_Als_2023	PAD	0.29884863773661696	0.0421876	1.40255359745123e-12	Nothing	0.21616089672779357	0.38153637874544033	black
Nothing	Nothing	Nothing	Nothing	MDD_Als_2023	Stroke	0.1802368870140881	0.0299844	1.84355817046061e-9	Nothing	0.1214674762677896	0.23900629776038662	black
DBP	Blood pressure	Diastolic blood press.	DBP	MDD_Als_2023	ASCVD	0.32929631257295283	0.0236105	3.28119003640883e-44	Diastolic blood press.	0.2830196837225279	0.37557294142337777	#CCBDE3FF
DBP	Blood pressure	Diastolic blood press.	DBP	MDD_Als_2023	AF	0.11007118237304847	0.0216838	3.85058146518052e-7	Diastolic blood press.	0.067571	0.15257138362948514	#CCBDE3FF
DBP	Blood pressure	Diastolic blood press.	DBP	MDD_Als_2023	CAD	0.2483876402765686	0.0191703	2.14763430662429e-38	Diastolic blood press.	0.21081384362687045	0.28596143692626674	#CCBDE3FF
DBP	Blood pressure	Diastolic blood press.	DBP	MDD_Als_2023	HF	0.2893758609962656	0.0330023	1.8129584767187e-18	Diastolic blood press.	0.22469135652548827	0.35406036546704295	#CCBDE3FF
DBP	Blood pressure	Diastolic blood press.	DBP	MDD_Als_2023	PAD	0.298495	0.0424366	2.00842482912332e-12	Diastolic blood press.	0.21531915400591783	0.3816707720832522	#CCBDE3FF
DBP	Blood pressure	Diastolic blood press.	DBP	MDD_Als_2023	Stroke	0.18081927791375907	0.0312008	6.81826880878941e-9	Diastolic blood press.	0.11966569865803885	0.2419728571694793	#CCBDE3FF
SBP	Blood pressure	Systolic blood press.	SBP	MDD_Als_2023	ASCVD	0.34626689491606216	0.0248656	4.43114218618787e-44	Systolic blood press.	0.2975303460373352	0.39500344379478913	#CCBDE3FF
SBP	Blood pressure	Systolic blood press.	SBP	MDD_Als_2023	AF	0.11059601837870042	0.0217424	3.6442120020644e-7	Systolic blood press.	0.067981	0.15321104013021591	#CCBDE3FF
SBP	Blood pressure	Systolic blood press.	SBP	MDD_Als_2023	CAD	0.2549864300474745	0.0196764	2.08980297103295e-38	Systolic blood press.	0.21642066282897013	0.29355219726597886	#CCBDE3FF
SBP	Blood pressure	Systolic blood press.	SBP	MDD_Als_2023	HF	0.29676283893216987	0.0339448	2.279846150128e-18	Systolic blood press.	0.23023102206699875	0.363295	#CCBDE3FF
SBP	Blood pressure	Systolic blood press.	SBP	MDD_Als_2023	PAD	0.308493	0.0442342	3.07875514630852e-12	Systolic blood press.	0.2217937972162477	0.3951917924928563	#CCBDE3FF
SBP	Blood pressure	Systolic blood press.	SBP	MDD_Als_2023	Stroke	0.18557724567302958	0.0320001	6.66048404140806e-9	Systolic blood press.	0.12285702375432121	0.24829746759173793	#CCBDE3FF
PP	Blood pressure	Pulse pressure	PP	MDD_Als_2023	ASCVD	0.3463957999960134	0.0243645	7.16216229287738e-46	Pulse pressure	0.29864138689276026	0.3941502130992665	#CCBDE3FF
PP	Blood pressure	Pulse pressure	PP	MDD_Als_2023	AF	0.11354970417536632	0.0216049	1.47426698669814e-7	Pulse pressure	0.0712042	0.15589525812918026	#CCBDE3FF
PP	Blood pressure	Pulse pressure	PP	MDD_Als_2023	CAD	0.25999060768621146	0.019465	1.0812299983793e-40	Pulse pressure	0.22183911460399747	0.29814210076842546	#CCBDE3FF
PP	Blood pressure	Pulse pressure	PP	MDD_Als_2023	HF	0.29905453073013716	0.03318	2.00312820347552e-19	Pulse pressure	0.23402175657327107	0.36408730488700325	#CCBDE3FF
PP	Blood pressure	Pulse pressure	PP	MDD_Als_2023	PAD	0.31830842915225604	0.0447441	1.12744070887068e-12	Pulse pressure	0.2306100400159656	0.40600681828854646	#CCBDE3FF
PP	Blood pressure	Pulse pressure	PP	MDD_Als_2023	Stroke	0.18835149786752178	0.0311011	1.39449628990786e-9	Pulse pressure	0.12739343605521714	0.24930955967982643	#CCBDE3FF
Loneliness	Psychosocial	Loneliness	Loneliness	MDD_Als_2023	ASCVD	0.20081337701563537	0.0291095	5.253206468850018e-12	Loneliness	0.14375884547987805	0.2578679085513927	#DC7541FF
Loneliness	Psychosocial	Loneliness	Loneliness	MDD_Als_2023	AF	0.0862338	0.0307717	0.0050729	Loneliness	0.0259211	0.14654637015447425	#DC7541FF
Loneliness	Psychosocial	Loneliness	Loneliness	MDD_Als_2023	CAD	0.15471644116130173	0.0254562	1.2188378287146926e-9	Loneliness	0.10482224747570695	0.2046106348468965	#DC7541FF
Loneliness	Psychosocial	Loneliness	Loneliness	MDD_Als_2023	HF	0.18089267452123997	0.0455014	7.021828718541305e-5	Loneliness	0.09171	0.27007532784439797	#DC7541FF
Loneliness	Psychosocial	Loneliness	Loneliness	MDD_Als_2023	PAD	0.1719722954356385	0.0572215	0.0026525	Loneliness	0.059818141521740587	0.2841264493495364	#DC7541FF
Loneliness	Psychosocial	Loneliness	Loneliness	MDD_Als_2023	Stroke	0.1039543188337123	0.0445713	0.019684	Loneliness	0.016594628476617274	0.19131400919080732	#DC7541FF
Smoking	Psychosocial	Smoking	Smoking	MDD_Als_2023	ASCVD	0.23620786270633995	0.026563	5.982488603822e-19	Smoking	0.18414442788214003	0.28827129753053987	#DC7541FF
Smoking	Psychosocial	Smoking	Smoking	MDD_Als_2023	AF	0.0916396	0.0231979	7.80387271769314e-5	Smoking	0.046171741782656484	0.1371073662279923	#DC7541FF
Smoking	Psychosocial	Smoking	Smoking	MDD_Als_2023	CAD	0.18251121593118189	0.0214068	1.5171399090856e-17	Smoking	0.1405537919737557	0.22446863988860807	#DC7541FF
Smoking	Psychosocial	Smoking	Smoking	MDD_Als_2023	HF	0.21057296535251271	0.0360911	5.39548769475969e-9	Smoking	0.13983449266695164	0.2813114380380738	#DC7541FF
Smoking	Psychosocial	Smoking	Smoking	MDD_Als_2023	PAD	0.1891399623166051	0.0473725	6.53493004778537e-5	Smoking	0.0962899	0.28199002557031716	#DC7541FF
Smoking	Psychosocial	Smoking	Smoking	MDD_Als_2023	Stroke	0.11666504324802207	0.0332613	4.52288651126519e-4	Smoking	0.0514729	0.18185722604719742	#DC7541FF
High_physical_activity_Wang_2022_V2	Psychosocial	Exercise	Exercise	MDD_Als_2023	ASCVD	0.25251607189673275	0.0249231	3.99171199472764e-24	Exercise	0.20366680545848181	0.3013653383349837	#DC7541FF
High_physical_activity_Wang_2022_V2	Psychosocial	Exercise	Exercise	MDD_Als_2023	AF	0.11953393775607497	0.0230423	2.13037872474905e-7	Exercise	0.074371	0.16469685483971183	#DC7541FF
High_physical_activity_Wang_2022_V2	Psychosocial	Exercise	Exercise	MDD_Als_2023	CAD	0.19534191703038395	0.0202735	5.66949770373329e-22	Exercise	0.15560595446904957	0.23507787959171833	#DC7541FF
High_physical_activity_Wang_2022_V2	Psychosocial	Exercise	Exercise	MDD_Als_2023	HF	0.22865739785318948	0.0338911	1.51108448703394e-11	Exercise	0.16223088473781894	0.295084	#DC7541FF
High_physical_activity_Wang_2022_V2	Psychosocial	Exercise	Exercise	MDD_Als_2023	PAD	0.2229705189177892	0.0456377	1.03082897444462e-6	Exercise	0.13352053063376843	0.312421	#DC7541FF
High_physical_activity_Wang_2022_V2	Psychosocial	Exercise	Exercise	MDD_Als_2023	Stroke	0.12064706132016167	0.0323005	1.87606645311238e-4	Exercise	0.0573381	0.18395603699060026	#DC7541FF
Educational_attainment	Psychosocial	Educational attainment	Edu	MDD_Als_2023	ASCVD	0.2565479204451093	0.0244043	7.57185184897678e-26	Educational attainment	0.20871557697653478	0.30438026391368384	#DC7541FF
Educational_attainment	Psychosocial	Educational attainment	Edu	MDD_Als_2023	AF	0.0991183	0.0218424	5.68238127690365e-6	Educational attainment	0.0563071	0.14192944898524418	#DC7541FF
Educational_attainment	Psychosocial	Educational attainment	Edu	MDD_Als_2023	CAD	0.19194545761516246	0.0195926	1.16194780532705e-22	Educational attainment	0.15354387498518068	0.23034704024514424	#DC7541FF
Educational_attainment	Psychosocial	Educational attainment	Edu	MDD_Als_2023	HF	0.2350962224687545	0.032995	1.03916150522913e-12	Educational attainment	0.17042611756335968	0.2997663273741493	#DC7541FF
Educational_attainment	Psychosocial	Educational attainment	Edu	MDD_Als_2023	PAD	0.21734715995101628	0.0458204	2.10102821467853e-6	Educational attainment	0.12753912694068648	0.3071551929613461	#DC7541FF
Educational_attainment	Psychosocial	Educational attainment	Edu	MDD_Als_2023	Stroke	0.12923473156549004	0.0308183	2.74747467635927e-5	Educational attainment	0.0688309	0.18963852007581353	#DC7541FF
Overall_physical_activity_Doherty_2018_V2	Psychosocial	Physical activity	Phys. act.	MDD_Als_2023	ASCVD	0.29964855689748443	0.0240981	1.69729078222721e-35	Physical activity	0.2524162830819556	0.3468808307130133	#DC7541FF
Overall_physical_activity_Doherty_2018_V2	Psychosocial	Physical activity	Phys. act.	MDD_Als_2023	AF	0.1089227045714935	0.0215233	4.17733189384515e-7	Physical activity	0.0667371	0.15110832224248003	#DC7541FF
Overall_physical_activity_Doherty_2018_V2	Psychosocial	Physical activity	Phys. act.	MDD_Als_2023	CAD	0.22761109366850263	0.0195289	2.16217295646597e-31	Physical activity	0.1893343639033283	0.26588782343367695	#DC7541FF
Overall_physical_activity_Doherty_2018_V2	Psychosocial	Physical activity	Phys. act.	MDD_Als_2023	HF	0.2707450020886144	0.032809	1.5556834377808e-16	Physical activity	0.20643932167179035	0.33505068250543846	#DC7541FF
Overall_physical_activity_Doherty_2018_V2	Psychosocial	Physical activity	Phys. act.	MDD_Als_2023	PAD	0.288033	0.0432895	2.85911063138106e-11	Physical activity	0.20318559626158514	0.3728802791914728	#DC7541FF
Overall_physical_activity_Doherty_2018_V2	Psychosocial	Physical activity	Phys. act.	MDD_Als_2023	Stroke	0.15659048846168816	0.0310067	4.41297851783628e-7	Physical activity	0.0958174	0.21736353537016603	#DC7541FF
Sleep_duration_Doherty_2018_V2	Psychosocial	Sleep duration	Sleep	MDD_Als_2023	ASCVD	0.3222075129821419	0.0233084	1.83453040403997e-43	Sleep duration	0.2765231113729444	0.3678919145913394	#DC7541FF
Sleep_duration_Doherty_2018_V2	Psychosocial	Sleep duration	Sleep	MDD_Als_2023	AF	0.11911012990992668	0.0218687	5.13398763714645e-8	Sleep duration	0.0762475	0.16197275443190345	#DC7541FF
Sleep_duration_Doherty_2018_V2	Psychosocial	Sleep duration	Sleep	MDD_Als_2023	CAD	0.24568341489452064	0.0187854	4.37323624532276e-39	Sleep duration	0.2088640765429714	0.2825027532460699	#DC7541FF
Sleep_duration_Doherty_2018_V2	Psychosocial	Sleep duration	Sleep	MDD_Als_2023	HF	0.2964261285870374	0.0327845	1.54317704497077e-19	Sleep duration	0.23216850948364115	0.3606837476904336	#DC7541FF
Sleep_duration_Doherty_2018_V2	Psychosocial	Sleep duration	Sleep	MDD_Als_2023	PAD	0.3038811633829365	0.0430942	1.76920833183795e-12	Sleep duration	0.2194165991615703	0.38834572760430275	#DC7541FF
Sleep_duration_Doherty_2018_V2	Psychosocial	Sleep duration	Sleep	MDD_Als_2023	Stroke	0.17736516980770714	0.030033	3.51210382169177e-9	Sleep duration	0.1185004566667067	0.2362298829487076	#DC7541FF
CM_2021_V2	Childhood mal.	Childhood maltreatment	Child. mal.	MDD_Als_2023	ASCVD	0.24196513488614935	0.0283613	1.44414297754451e-17	Childhood maltreatment	0.1863770825873996	0.2975531871848991	#EEE553FF
CM_2021_V2	Childhood mal.	Childhood maltreatment	Child. mal.	MDD_Als_2023	AF	0.10104036642617094	0.026989	1.81288566924488e-4	Childhood maltreatment	0.0481419	0.1539388551998952	#EEE553FF
CM_2021_V2	Childhood mal.	Childhood maltreatment	Child. mal.	MDD_Als_2023	CAD	0.20364958317617704	0.0237235	9.13927158390779e-18	Childhood maltreatment	0.1571515257562203	0.25014764059613376	#EEE553FF
CM_2021_V2	Childhood mal.	Childhood maltreatment	Child. mal.	MDD_Als_2023	HF	0.22667819741641357	0.0409712	3.15487645547947e-8	Childhood maltreatment	0.14637456247645753	0.3069818323563696	#EEE553FF
CM_2021_V2	Childhood mal.	Childhood maltreatment	Child. mal.	MDD_Als_2023	PAD	0.1710415264586335	0.0522922	0.00107214	Childhood maltreatment	0.0685488	0.2735342800121866	#EEE553FF
CM_2021_V2	Childhood mal.	Childhood maltreatment	Child. mal.	MDD_Als_2023	Stroke	0.10261566484456695	0.0401121	0.0105208	Childhood maltreatment	0.023996	0.18123528490302404	#EEE553FF
TIID_DIAMANTE_2022	Metabolic	Type II diabetes	T2D	MDD_Als_2023	ASCVD	0.26448	0.0273539	4.09030414550683e-22	Type II diabetes	0.2108662097158524	0.3180933493084736	#5C88CBFF
TIID_DIAMANTE_2022	Metabolic	Type II diabetes	T2D	MDD_Als_2023	AF	0.0939479	0.021824	1.67143225866021e-5	Type II diabetes	0.0511728	0.13672296079637525	#5C88CBFF
TIID_DIAMANTE_2022	Metabolic	Type II diabetes	T2D	MDD_Als_2023	CAD	0.18947889833079684	0.0205247	2.66243623332063e-20	Type II diabetes	0.14925049048986333	0.22970730617173035	#5C88CBFF
TIID_DIAMANTE_2022	Metabolic	Type II diabetes	T2D	MDD_Als_2023	HF	0.22420216408684404	0.0365551	8.60907829034636e-10	Type II diabetes	0.15255421336746866	0.2958501148062194	#5C88CBFF
TIID_DIAMANTE_2022	Metabolic	Type II diabetes	T2D	MDD_Als_2023	PAD	0.24660259192589712	0.0461534	9.13666403838159e-8	Type II diabetes	0.15614191942237576	0.3370632644294185	#5C88CBFF
TIID_DIAMANTE_2022	Metabolic	Type II diabetes	T2D	MDD_Als_2023	Stroke	0.12172520365997833	0.0327586	2.02546103661502e-4	Type II diabetes	0.057518265554267686	0.18593214176568895	#5C88CBFF
TG_GLGC_2021	Metabolic	Triglycerides	TG	MDD_Als_2023	ASCVD	0.27121128855796717	0.0240591	1.79017226743e-29	Triglycerides	0.22405536362100206	0.31836721349493224	#5C88CBFF
TG_GLGC_2021	Metabolic	Triglycerides	TG	MDD_Als_2023	AF	0.10779776503037436	0.0213257	4.30799346797441e-7	Triglycerides	0.0659993	0.14959621914894752	#5C88CBFF
TG_GLGC_2021	Metabolic	Triglycerides	TG	MDD_Als_2023	CAD	0.19924422704932965	0.0193764	8.42046667226444e-25	Triglycerides	0.1612665380513228	0.2372219160473365	#5C88CBFF
TG_GLGC_2021	Metabolic	Triglycerides	TG	MDD_Als_2023	HF	0.24735439296472878	0.03381	2.55464843843366e-13	Triglycerides	0.18108670883771188	0.31362207709174567	#5C88CBFF
TG_GLGC_2021	Metabolic	Triglycerides	TG	MDD_Als_2023	PAD	0.26455947514972045	0.0427748	6.21269708789669e-10	Triglycerides	0.18072086762368472	0.34839808267575617	#5C88CBFF
TG_GLGC_2021	Metabolic	Triglycerides	TG	MDD_Als_2023	Stroke	0.14743941906159241	0.0306917	1.55613837121941e-6	Triglycerides	0.0872837	0.20759512145909442	#5C88CBFF
HDL_GLGC_2021	Metabolic	High-density lipo.	HDL	MDD_Als_2023	ASCVD	0.29291602714451315	0.0242251	1.17233747422069e-33	High-density lipo.	0.24543483964360135	0.34039721464542494	#5C88CBFF
HDL_GLGC_2021	Metabolic	High-density lipo.	HDL	MDD_Als_2023	AF	0.0985721	0.0216344	5.20692052042506e-6	High-density lipo.	0.0561687	0.14097539242853405	#5C88CBFF
HDL_GLGC_2021	Metabolic	High-density lipo.	HDL	MDD_Als_2023	CAD	0.2184562546920791	0.0194671	3.18568185357638e-29	High-density lipo.	0.18030081880577414	0.25661169057838407	#5C88CBFF
HDL_GLGC_2021	Metabolic	High-density lipo.	HDL	MDD_Als_2023	HF	0.25905078323933795	0.0338543	1.9799425018725e-14	High-density lipo.	0.19269629083708717	0.3254052756415887	#5C88CBFF
HDL_GLGC_2021	Metabolic	High-density lipo.	HDL	MDD_Als_2023	PAD	0.27640606611568336	0.0435143	2.12426294530528e-10	High-density lipo.	0.19111808076306208	0.36169405146830463	#5C88CBFF
HDL_GLGC_2021	Metabolic	High-density lipo.	HDL	MDD_Als_2023	Stroke	0.15400690288695476	0.0306616	5.09257578900224e-7	High-density lipo.	0.0939101	0.21410366705696793	#5C88CBFF
BMI	Metabolic	BMI	BMI	MDD_Als_2023	ASCVD	0.3011344994046556	0.0272288	1.97429422812848e-28	BMI	0.24776596671213186	0.3545030320971793	#5C88CBFF
BMI	Metabolic	BMI	BMI	MDD_Als_2023	AF	0.0880605	0.0223291	8.02156750117862e-5	BMI	0.0442955	0.13182559383733988	#5C88CBFF
BMI	Metabolic	BMI	BMI	MDD_Als_2023	CAD	0.21961804897874854	0.0198578	1.97085090820044e-28	BMI	0.18069680893476847	0.2585392890227286	#5C88CBFF
BMI	Metabolic	BMI	BMI	MDD_Als_2023	HF	0.25657549997407747	0.0400105	1.42955570032942e-10	BMI	0.17815498785319672	0.3349960120949582	#5C88CBFF
BMI	Metabolic	BMI	BMI	MDD_Als_2023	PAD	0.2715983308116164	0.0456553	2.69970351291102e-9	BMI	0.1821139209418478	0.36108274068138496	#5C88CBFF
BMI	Metabolic	BMI	BMI	MDD_Als_2023	Stroke	0.15331654394385566	0.0311403	8.50501803905987e-7	BMI	0.0922815	0.21435159698004508	#5C88CBFF
NonHDL_GLGC_2021	Metabolic	Non high-density lipo.	NonHDL	MDD_Als_2023	ASCVD	0.3128461491961246	0.0232762	3.49600703100672e-41	Non high-density lipo.	0.2672247829980859	0.35846751539416327	#5C88CBFF
NonHDL_GLGC_2021	Metabolic	Non high-density lipo.	NonHDL	MDD_Als_2023	AF	0.11405977186830858	0.0214187	1.008223672702e-7	Non high-density lipo.	0.0720791	0.15604047969069973	#5C88CBFF
NonHDL_GLGC_2021	Metabolic	Non high-density lipo.	NonHDL	MDD_Als_2023	CAD	0.2416602641864061	0.0188615	1.39883540105467e-37	Non high-density lipo.	0.20469162667390162	0.2786289016989106	#5C88CBFF
NonHDL_GLGC_2021	Metabolic	Non high-density lipo.	NonHDL	MDD_Als_2023	HF	0.28303899968784274	0.0320521	1.04134671311752e-18	Non high-density lipo.	0.220217	0.3458612003655995	#5C88CBFF
NonHDL_GLGC_2021	Metabolic	Non high-density lipo.	NonHDL	MDD_Als_2023	PAD	0.29389703587791666	0.0431961	1.01907393418692e-11	Non high-density lipo.	0.20923263150320665	0.37856144025262667	#5C88CBFF
NonHDL_GLGC_2021	Metabolic	Non high-density lipo.	NonHDL	MDD_Als_2023	Stroke	0.17488036388180458	0.0302789	7.66538115698461e-9	Non high-density lipo.	0.11553377080222199	0.23422695696138718	#5C88CBFF
TC_GLGC_2021	Metabolic	Total cholesterol	TC	MDD_Als_2023	ASCVD	0.31738473852340354	0.0229087	1.19800139267863e-43	Total cholesterol	0.27248362060402753	0.36228585644277955	#5C88CBFF
TC_GLGC_2021	Metabolic	Total cholesterol	TC	MDD_Als_2023	AF	0.11607697486355215	0.0214404	6.16497082861024e-8	Total cholesterol	0.0740539	0.15810006586742764	#5C88CBFF
TC_GLGC_2021	Metabolic	Total cholesterol	TC	MDD_Als_2023	CAD	0.24390248260032887	0.0186084	2.9988749260447e-39	Total cholesterol	0.2074299412366087	0.28037502396404906	#5C88CBFF
TC_GLGC_2021	Metabolic	Total cholesterol	TC	MDD_Als_2023	HF	0.28760782554555026	0.0318415	1.67827419147227e-19	Total cholesterol	0.2251984477950228	0.3500172032960777	#5C88CBFF
TC_GLGC_2021	Metabolic	Total cholesterol	TC	MDD_Als_2023	PAD	0.2960948832499504	0.0423097	2.5912791831176e-12	Total cholesterol	0.21316791320761888	0.379022	#5C88CBFF
TC_GLGC_2021	Metabolic	Total cholesterol	TC	MDD_Als_2023	Stroke	0.1793151990265464	0.029943	2.1172409772132e-9	Total cholesterol	0.12062687339002068	0.23800352466307215	#5C88CBFF
LDL_GLGC_2021	Metabolic	Low-density lipo.	LDL	MDD_Als_2023	ASCVD	0.3175486162534744	0.0229913	2.16705080360232e-43	Low-density lipo.	0.2724856517453027	0.3626115807616461	#5C88CBFF
LDL_GLGC_2021	Metabolic	Low-density lipo.	LDL	MDD_Als_2023	AF	0.11455980181074554	0.0214796	9.6376994617065e-8	Low-density lipo.	0.0724598	0.15665979983779485	#5C88CBFF
LDL_GLGC_2021	Metabolic	Low-density lipo.	LDL	MDD_Als_2023	CAD	0.2453122619359232	0.0186566	1.72864419744797e-39	Low-density lipo.	0.2087453114627393	0.2818792124091071	#5C88CBFF
LDL_GLGC_2021	Metabolic	Low-density lipo.	LDL	MDD_Als_2023	HF	0.28654161845923637	0.0318381	2.25799503033765e-19	Low-density lipo.	0.22413894411314844	0.3489442928053243	#5C88CBFF
LDL_GLGC_2021	Metabolic	Low-density lipo.	LDL	MDD_Als_2023	PAD	0.2969259494118704	0.0425051	2.83520692798852e-12	Low-density lipo.	0.2136160124889952	0.3802358863347456	#5C88CBFF
LDL_GLGC_2021	Metabolic	Low-density lipo.	LDL	MDD_Als_2023	Stroke	0.17901957600707297	0.0300015	2.41630739421985e-9	Low-density lipo.	0.12021659481056542	0.23782255720358053	#5C88CBFF
IL6	Inflammation	IL6	IL6	MDD_Als_2023	ASCVD	0.2646760723264442	0.0345135	1.73671745377642e-14	IL6	0.19702953316236604	0.33232261149052233	#F57DBAFF
IL6	Inflammation	IL6	IL6	MDD_Als_2023	AF	0.0874406	0.0273787	0.00140439	IL6	0.0337784	0.14110275391402977	#F57DBAFF
IL6	Inflammation	IL6	IL6	MDD_Als_2023	CAD	0.20674998484101334	0.0263666	4.45644732306823e-15	IL6	0.1550715421934772	0.25842842748854944	#F57DBAFF
IL6	Inflammation	IL6	IL6	MDD_Als_2023	HF	0.222416	0.0455142	1.02525957766263e-6	IL6	0.13320774306262229	0.3116235391642197	#F57DBAFF
IL6	Inflammation	IL6	IL6	MDD_Als_2023	PAD	0.22999694534093362	0.0557329	3.67897295294512e-5	IL6	0.12076036721331719	0.33923352346855007	#F57DBAFF
IL6	Inflammation	IL6	IL6	MDD_Als_2023	Stroke	0.13260521396982197	0.0385513	5.82339796085717e-4	IL6	0.057044691693171265	0.20816573624647267	#F57DBAFF
CRP_CHARGEUKB_2022	Inflammation	C-reactive protein	CRP	MDD_Als_2023	ASCVD	0.28651161361758715	0.0256976	7.21319037756733e-29	C-reactive protein	0.23614428394396414	0.33687894329121015	#F57DBAFF
CRP_CHARGEUKB_2022	Inflammation	C-reactive protein	CRP	MDD_Als_2023	AF	0.0959648	0.0215167	8.19525662733479e-6	C-reactive protein	0.053792112263876875	0.13813751899220333	#F57DBAFF
CRP_CHARGEUKB_2022	Inflammation	C-reactive protein	CRP	MDD_Als_2023	CAD	0.2124648709696613	0.0195329	1.47898472577634e-27	C-reactive protein	0.1741804051331824	0.2507493368061402	#F57DBAFF
CRP_CHARGEUKB_2022	Inflammation	C-reactive protein	CRP	MDD_Als_2023	HF	0.24433470486334022	0.035731	8.02060023783616e-12	C-reactive protein	0.17430202463778297	0.3143673850888975	#F57DBAFF
CRP_CHARGEUKB_2022	Inflammation	C-reactive protein	CRP	MDD_Als_2023	PAD	0.259974	0.0457539	1.33116235233805e-8	C-reactive protein	0.170297	0.349652	#F57DBAFF
CRP_CHARGEUKB_2022	Inflammation	C-reactive protein	CRP	MDD_Als_2023	Stroke	0.14423144037990857	0.0312882	4.03122492534907e-6	C-reactive protein	0.0829065	0.20555638219640865	#F57DBAFF
