# Supplementary material for: Distinct biological signature and modifiable risk factors underlie the comorbidity between major depressive disorder and cardiovascular disease
Source: Nat Cardiovasc Res. 2024 Jun 17;3(6):754–69. doi: 10.1038/s44161-024-00488-y (PMC11182748; doi:10.1038/s44161-024-00488-y)
Supplement: Supplementary file 16 — Statistical source data. [file 44161_2024_488_MOESM16_ESM.xlsx]

## Sheet: ExtendedDataFig9A
Trait	Type	Trait_labels	Trait_label_short	id.exposure	outcome	exposure	method	nsnp	b	se	pval	Isq_unweighted	Isq_weighted	f	r2	Steiger_filtered	id.outcome	egger_intercept	egger_se	egger_pval	flag_pleio	Lower	Higher	Label	r2_label
PAD_2021_V2	Cardiovascular dis.	Peripheral artery dis.	PAD	MDD_Als_2023_noUKB	PAD_2021_V2	MDD_Als_2023_noUKB	Inverse variance weighted	45	0.24054983554983855	0.0965542	0.012726	0.9728776227547438	0.97309	36.346983646701865	0.0024194	TRUE	PAD_2021_V2	0.00316142	0.015039	0.8344926702836606	NA	0.051303677303828066	0.42979599379584904	0.24, [0.05, 0.43]	0.24
HF_2019_V2	Cardiovascular dis.	Heart failure	HF	MDD_Als_2023_noUKB	HF_2019_V2	MDD_Als_2023_noUKB	Inverse variance weighted	45	0.14108799175226208	0.0502703	0.00500692	0.9728776227547438	0.9731698808461816	36.346983646701865	0.0024194	TRUE	HF_2019_V2	3.774877240538824e-4	0.00766033	0.9609257383464348	NA	0.0425582	0.23961775566784485	0.14, [0.04, 0.24]	0.24
CAD_2022	Cardiovascular dis.	Coronary artery dis.	CAD	MDD_Als_2023_noUKB	CAD_2022	MDD_Als_2023_noUKB	Inverse variance weighted	44	0.2098679338657251	0.0438016	1.6567668325520043e-6	0.9730982894051272	0.9733721777964416	36.333040301687106	0.00236485	TRUE	CAD_2022	-0.00344957	0.00659025	0.6034220279901077	NA	0.12401685044167657	0.2957190172897737	0.21, [0.12, 0.3]	0.24
Stroke_Gigastroke_2022	Cardiovascular dis.	Stroke	Stroke	MDD_Als_2023_noUKB	Stroke_Gigastroke_2022	MDD_Als_2023_noUKB	Inverse variance weighted	45	0.0954697	0.0434572	0.02803	0.9728776227547438	0.9730566117606804	36.346983646701865	0.0024194	TRUE	Stroke_Gigastroke_2022	-0.000231769	0.00691787	0.973429	NA	0.010293571784064273	0.18064588000342735	0.1, [0.01, 0.18]	0.24
AF	Cardiovascular dis.	Atrial fibrillation	AF	MDD_Als_2023_noUKB	AF	MDD_Als_2023_noUKB	Inverse variance weighted	45	0.0730653	0.056397	0.19512955969841111	0.9728776227547438	0.9731975384257106	36.346983646701865	0.0024194	TRUE	AF	-0.0044967	0.00849786	0.5994175713220662	NA	-0.0374728	0.18360334205857695	0.07, [-0.04, 0.18]	0.24
DBP	Blood pressure	Diastolic blood press.	DBP	MDD_Als_2023_noUKB	DBP	MDD_Als_2023_noUKB	Inverse variance weighted	44	0.27988352058755334	0.18878647136120344	0.1381966328634366	0.9730982894051272	0.97365	36.333040301687106	0.00236485	TRUE	DBP	-0.0647765	0.025838	0.0161303	NA	-0.090138	0.6499050044555121	0.28, [-0.09, 0.65]	0.24
SBP	Blood pressure	Systolic blood press.	SBP	MDD_Als_2023_noUKB	SBP	MDD_Als_2023_noUKB	Inverse variance weighted	44	0.11338889983732774	0.3080011665056805	0.7127655772965498	0.9730982894051272	0.9737712930222364	36.333040301687106	0.00236485	TRUE	SBP	-0.0668381	0.0459569	0.153278	NA	-0.490293	0.7170711861884614	0.11, [-0.49, 0.72]	0.24
PP	Blood pressure	Pulse pressure	PP	MDD_Als_2023_noUKB	PP	MDD_Als_2023_noUKB	Inverse variance weighted	45	-0.366122	0.2997566677413043	0.2219358246873352	0.9728776227547438	0.9737205901419016	36.346983646701865	0.0024194	TRUE	PP	-0.0104744	0.0463722	0.8223679951762572	NA	-0.953645	0.22140123914482368	-0.37, [-0.95, 0.22]	0.24
Loneliness	Psychosocial	Loneliness	Loneliness	MDD_Als_2023_noUKB	Loneliness	MDD_Als_2023_noUKB	Inverse variance weighted	45	0.0598116	0.0071491	5.945065819716775e-17	0.9728776227547438	0.9731875849275756	36.346983646701865	0.0024194	TRUE	Loneliness	0.00107951	0.00101268	0.2923742938012729	NA	0.045799370647402936	0.0738239	0.06, [0.05, 0.07]	0.24
Smoking	Psychosocial	Smoking	Smoking	MDD_Als_2023_noUKB	Smoking	MDD_Als_2023_noUKB	Inverse variance weighted	45	0.0837947	0.0193265	1.4527235843434132e-5	0.9728776227547438	0.9731367783284588	36.346983646701865	0.0024194	TRUE	Smoking	-0.000700015	0.00292429	0.8119490883143531	NA	0.0459147	0.12167462697282067	0.08, [0.05, 0.12]	0.24
High_physical_activity_Wang_2022_V2	Psychosocial	Exercise	Exercise	MDD_Als_2023_noUKB	High_physical_activity_Wang_2022_V2	MDD_Als_2023_noUKB	Inverse variance weighted	45	-0.157353	0.0386933	4.768703688872055e-5	0.9728776227547438	0.9730639069898588	36.346983646701865	0.0024194	TRUE	High_physical_activity_Wang_2022_V2	0.00186101	0.00581802	0.7506163172658397	NA	-0.233192	-0.0815145	-0.16, [-0.23, -0.08]	0.24
Educational_attainment	Psychosocial	Educational attainment	Edu	MDD_Als_2023_noUKB	Educational_attainment	MDD_Als_2023_noUKB	Inverse variance weighted	43	-0.151252	0.0306513	8.031648618702143e-7	0.9731455436118563	0.9734935097936106	36.07223467997913	0.00229467	TRUE	Educational_attainment	0.00666607	0.00493912	0.18453449850313028	NA	-0.211329	-0.0911754	-0.15, [-0.21, -0.09]	0.23
Overall_physical_activity_Doherty_2018_V2	Psychosocial	Physical activity	Phys. act.	MDD_Als_2023_noUKB	Overall_physical_activity_Doherty_2018_V2	MDD_Als_2023_noUKB	Inverse variance weighted	45	-0.0383064	0.0349628	0.27324	0.9728776227547438	0.9731969844114524	36.346983646701865	0.0024194	TRUE	Overall_physical_activity_Doherty_2018_V2	0.00224648	0.0050136	0.6563468281371145	NA	-0.106834	0.030220805693170885	-0.04, [-0.11, 0.03]	0.24
Sleep_duration_Doherty_2018_V2	Psychosocial	Sleep duration	Sleep	MDD_Als_2023_noUKB	Sleep_duration_Doherty_2018_V2	MDD_Als_2023_noUKB	Inverse variance weighted	45	0.10251340777855077	0.0390529	0.00866527	0.9728776227547438	0.9731980061112137	36.346983646701865	0.0024194	TRUE	Sleep_duration_Doherty_2018_V2	-0.00374925	0.00558368	0.5055149242562644	NA	0.0259696	0.1790571752569819	0.1, [0.03, 0.18]	0.24
CM_2021_V2	Childhood mal.	Childhood maltreatment	Child. mal.	MDD_Als_2023_noUKB	CM_2021_V2	MDD_Als_2023_noUKB	Inverse variance weighted	44	0.2420099389368436	0.0273755	9.539049346774135e-19	0.9730982894051272	0.9734087231162666	36.333040301687106	0.00236485	TRUE	CM_2021_V2	0.0064628	0.00380469	0.0967848	NA	0.18835395521462334	0.2956659226590639	0.24, [0.19, 0.3]	0.24
TIID_DIAMANTE_2022	Metabolic	Type II diabetes	T2D	MDD_Als_2023_noUKB	TIID_DIAMANTE_2022	MDD_Als_2023_noUKB	Inverse variance weighted	45	0.20942105137437933	0.0642947	0.00112516	0.9728776227547438	0.9732191080767808	36.346983646701865	0.0024194	TRUE	TIID_DIAMANTE_2022	0.00606965	0.00945373	0.5242568628350501	NA	0.0834034	0.3354387499749356	0.21, [0.08, 0.34]	0.24
TG_GLGC_2021	Metabolic	Triglycerides	TG	MDD_Als_2023_noUKB	TG_GLGC_2021	MDD_Als_2023_noUKB	Inverse variance weighted	44	0.084737	0.0168604	5.013163065534194e-7	0.9723131416892856	0.9726608551890652	36.2004	0.00235624	TRUE	TG_GLGC_2021	-0.00156766	0.00249123	0.5325804889192248	NA	0.051690670101242696	0.11778332906609659	0.08, [0.05, 0.12]	0.24
HDL_GLGC_2021	Metabolic	High-density lipo.	HDL	MDD_Als_2023_noUKB	HDL_GLGC_2021	MDD_Als_2023_noUKB	Inverse variance weighted	45	-0.0765452	0.0203026	1.6310095741072907e-4	0.9728776227547438	0.9731987092297985	36.346983646701865	0.0024194	TRUE	HDL_GLGC_2021	-0.000834856	0.00303963	0.7848949261855033	NA	-0.116338	-0.0367522	-0.08, [-0.12, -0.04]	0.24
BMI	Metabolic	BMI	BMI	MDD_Als_2023_noUKB	BMI	MDD_Als_2023_noUKB	Inverse variance weighted	17	0.13891018141044262	0.0436611	0.00146488	0.9745674314130393	0.9748916012204678	36.18061674969766	9.111492951218872e-4	TRUE	BMI	-0.00233566	0.00822907	0.7804209689495201	NA	0.0533343	0.22448602266254888	0.14, [0.05, 0.22]	0.09
NonHDL_GLGC_2021	Metabolic	Non high-density lipo.	NonHDL	MDD_Als_2023_noUKB	NonHDL_GLGC_2021	MDD_Als_2023_noUKB	Inverse variance weighted	45	0.0526128	0.0190636	0.00578279	0.9728776227547438	0.9731668078589916	36.346983646701865	0.0024194	TRUE	NonHDL_GLGC_2021	-0.00390768	0.00278563	0.1678563674690815	NA	0.015248061484487783	0.0899776	0.05, [0.02, 0.09]	0.24
TC_GLGC_2021	Metabolic	Total cholesterol	TC	MDD_Als_2023_noUKB	TC_GLGC_2021	MDD_Als_2023_noUKB	Inverse variance weighted	45	0.0496568	0.0156904	0.00155199	0.9728776227547438	0.9732000159058224	36.346983646701865	0.0024194	TRUE	TC_GLGC_2021	-0.00464469	0.00223788	0.0439572	*	0.018903546670211702	0.08041	0.05, [0.02, 0.08]	0.24
LDL_GLGC_2021	Metabolic	Low-density lipo.	LDL	MDD_Als_2023_noUKB	LDL_GLGC_2021	MDD_Als_2023_noUKB	Inverse variance weighted	45	0.0486717	0.0144495	7.560642495749236e-4	0.9728776227547438	0.9732041467096648	36.346983646701865	0.0024194	TRUE	LDL_GLGC_2021	-0.00330554	0.00209805	0.1224647260291429	NA	0.020350651085677504	0.0769927	0.05, [0.02, 0.08]	0.24
IL6	Inflammation	IL6	IL6	MDD_Als_2023_noUKB	IL6	MDD_Als_2023_noUKB	Inverse variance weighted	18	0.0350713	0.0404407	0.38581810707732833	0.9750856540702452	0.9752312327153152	36.64462598865239	9.77055984027856e-4	TRUE	IL6	6.662116117906787e-4	0.00752169	0.930521	NA	-0.0441926	0.11433508736179165	0.04, [-0.04, 0.11]	0.1
CRP_CHARGEUKB_2022	Inflammation	C-reactive protein	CRP	MDD_Als_2023_noUKB	CRP_CHARGEUKB_2022	MDD_Als_2023_noUKB	Inverse variance weighted	44	0.0847662	0.0192489	1.064294903654362e-5	0.9728677116122753	0.9733207796077172	35.944175107902275	0.0023396	TRUE	CRP_CHARGEUKB_2022	-0.000277765	0.0031867	0.9309554616024474	NA	0.0470383	0.12249409976020523	0.08, [0.05, 0.12]	0.23

## Sheet: ExtendedDataFig9B
Trait	Type	Trait_labels	Trait_label_short	id.outcome	outcome	exposure	method	nsnp	b	se	pval	Isq_unweighted	Isq_weighted	f	r2	Steiger_filtered	id.exposure	egger_intercept	egger_se	egger_pval	flag_pleio	Lower	Higher	Higher_num	Label	r2_label
PAD_2021_V2	Cardiovascular dis.	Peripheral artery dis.	PAD	MDD_Als_2023_noUKB	MDD_Als_2023_noUKB	PAD_2021_V2	Inverse variance weighted	10	-0.0187941	0.0265708	0.4793662153121197	0.9807808608185172	0.9798894234651236	312.42779521927616	0.00672246	TRUE	PAD_2021_V2	0.0070521	0.00997607	0.499696	NA	-0.0708728	0.033284611806026404	0.033284611806026404	-0.0188, [-0.0709, 0.0333]	0.672
HF_2019_V2	Cardiovascular dis.	Heart failure	HF	MDD_Als_2023_noUKB	MDD_Als_2023_noUKB	HF_2019_V2	Inverse variance weighted	11	0.0270859	0.0376579	0.4719795979106785	0.978833	0.9781921827506944	200.78915424996225	0.00225486	TRUE	HF_2019_V2	0.00472652	0.00787031	0.5629549588896585	NA	-0.0467235	0.10089526003306708	0.10089526003306708	0.0271, [-0.0467, 0.1009]	0.225
CAD_2022	Cardiovascular dis.	Coronary artery dis.	CAD	MDD_Als_2023_noUKB	MDD_Als_2023_noUKB	CAD_2022	Inverse variance weighted	186	0.0178763	0.0107969	0.0977846	0.9866039502198712	0.9864889631421074	174.64017841870708	0.0271141	TRUE	CAD_2022	0.00144561	0.00113456	0.2042132647083689	NA	-0.0032856	0.039038187524903595	0.039038187524903595	0.0179, [-0.0033, 0.0390]	2.711
Stroke_Gigastroke_2022	Cardiovascular dis.	Stroke	Stroke	MDD_Als_2023_noUKB	MDD_Als_2023_noUKB	Stroke_Gigastroke_2022	Inverse variance weighted	23	0.061439	0.0204566	0.00266998	0.9784616145897675	0.9784167189700478	198.0207357214317	0.00346878	TRUE	Stroke_Gigastroke_2022	0.00556693	0.00527804	0.30353094967946254	NA	0.021344025923196876	0.10153393546533362	0.10153393546533362	0.0614, [ 0.0213, 0.1015]	0.347
AF	Cardiovascular dis.	Atrial fibrillation	AF	MDD_Als_2023_noUKB	MDD_Als_2023_noUKB	AF	Inverse variance weighted	118	0.00272327	0.00814492	0.7381136378793178	0.9885511994922606	0.9884130534681388	316.26450977061234	0.0349419	TRUE	AF	1.4439081001017627e-4	0.00122735	0.9065528797928282	NA	-0.0132408	0.018687309448953235	0.018687309448953235	0.0027, [-0.0132, 0.0187]	3.494
DBP	Blood pressure	Diastolic blood press.	DBP	MDD_Als_2023_noUKB	MDD_Als_2023_noUKB	DBP	Inverse variance weighted	628	0.00357308	0.00170489	0.0361017	0.9868267823393808	0.986822	79.61755922216705	0.044426	TRUE	DBP	0.00114259	6.281310173956246e-4	0.0693844	NA	2.314902283015608e-4	0.00691468	0.00691468	0.0036, [ 0.0002, 0.0069]	4.443
SBP	Blood pressure	Systolic blood press.	SBP	MDD_Als_2023_noUKB	MDD_Als_2023_noUKB	SBP	Inverse variance weighted	659	0.00190172	0.00108059	0.0784256	0.9866858225745592	0.9866811664127478	78.6172	0.0464295	TRUE	SBP	2.139603996480966e-5	6.53853734780299e-4	0.9739054400414786	NA	-0.00021623	0.00401967	0.00401967	0.0019, [-0.0002, 0.0040]	4.643
PP	Blood pressure	Pulse pressure	PP	MDD_Als_2023_noUKB	MDD_Als_2023_noUKB	PP	Inverse variance weighted	576	8.239667262524804e-4	0.00171636	0.6311810677373202	0.9871739804180868	0.987175	81.20463191451628	0.04212	TRUE	PP	-7.00493e-05	7.374289852970013e-4	0.924355	NA	-0.00254011	0.00418804	0.00418804	0.0008, [-0.0025, 0.0042]	4.212
Loneliness	Psychosocial	Loneliness	Loneliness	MDD_Als_2023_noUKB	MDD_Als_2023_noUKB	Loneliness	Inverse variance weighted	11	2.171959789553004	0.6266663999901705	5.284700996491988e-4	0.9749331387154694	0.9749934919846212	36.428308148196145	8.8517696420164e-4	TRUE	Loneliness	0.0147589	0.0171291	0.411261	NA	0.943694	3.400225933533738	2.3	2.1720, [ 0.9437, 3.4002]	0.089
Smoking	Psychosocial	Smoking	Smoking	MDD_Als_2023_noUKB	MDD_Als_2023_noUKB	Smoking	Inverse variance weighted	94	0.5196334949641555	0.078727	4.099254321329548e-11	0.9699087383380316	0.9698406951869408	4.9736712090193755	7.383768348773974e-4	TRUE	Smoking	4.737007851171885e-5	0.00411488	0.99084	NA	0.36532849745509743	0.6739384924732135	0.6739384924732135	0.5196, [ 0.3653, 0.6739]	0.074
High_physical_activity_Wang_2022_V2	Psychosocial	Exercise	Exercise	MDD_Als_2023_noUKB	MDD_Als_2023_noUKB	High_physical_activity_Wang_2022_V2	Inverse variance weighted	14	-0.295465	0.10890086198749502	0.00666465	0.9729797650357545	0.9728606956079888	25.518943260539817	5.86702811704098e-4	TRUE	High_physical_activity_Wang_2022_V2	-0.0227675	0.0126279	0.0965464	NA	-0.50891	-0.0820189	-0.0820189	-0.2955, [-0.5089, -0.0820]	0.059
Educational_attainment	Psychosocial	Educational attainment	Edu	MDD_Als_2023_noUKB	MDD_Als_2023_noUKB	Educational_attainment	Inverse variance weighted	355	-0.345381	0.0322573	9.431564279434931e-27	0.9789180572058326	0.978975	49.04435661616609	0.0222246	TRUE	Educational_attainment	0.0023338	0.00171798	0.1751863192667245	NA	-0.408605	-0.282157	-0.282157	-0.3454, [-0.4086, -0.2822]	2.222
Overall_physical_activity_Doherty_2018_V2	Psychosocial	Physical activity	Phys. act.	MDD_Als_2023_noUKB	MDD_Als_2023_noUKB	Overall_physical_activity_Doherty_2018_V2	Inverse variance weighted	10	-0.212916	0.0866195	0.0139689	0.9683609308081828	0.968672	28.808709539967463	0.00315256	TRUE	Overall_physical_activity_Doherty_2018_V2	-0.0124167	0.0108383	0.2850613906540138	NA	-0.38269	-0.0431419	-0.0431419	-0.2129, [-0.3827, -0.0431]	0.315
Sleep_duration_Doherty_2018_V2	Psychosocial	Sleep duration	Sleep	MDD_Als_2023_noUKB	MDD_Als_2023_noUKB	Sleep_duration_Doherty_2018_V2	Inverse variance weighted	11	0.0494608	0.0529608	0.35034793599905034	0.979319	0.9780620979220442	45.39559496309153	0.00545189	TRUE	Sleep_duration_Doherty_2018_V2	-0.000485406	0.00615932	0.9389095315147856	NA	-0.0543423	0.15326395379490262	0.15326395379490262	0.0495, [-0.0543, 0.1533]	0.545
CM_2021_V2	Childhood mal.	Childhood maltreatment	Child. mal.	MDD_Als_2023_noUKB	MDD_Als_2023_noUKB	CM_2021_V2	Inverse variance weighted	10	0.598172	0.129645	3.951181931811182e-6	0.9727339863427072	0.9735342217342968	35.70901321764661	0.00192232	TRUE	CM_2021_V2	0.0172434	0.0262356	0.5294710275795235	NA	0.34406843598850056	0.8522756245278474	0.8522756245278474	0.5982, [ 0.3441, 0.8523]	0.192
TIID_DIAMANTE_2022	Metabolic	Type II diabetes	T2D	MDD_Als_2023_noUKB	MDD_Als_2023_noUKB	TIID_DIAMANTE_2022	Inverse variance weighted	193	0.0244328	0.00813701	0.00267614	0.9866444904068492	0.9866441331615357	230.45045702055816	0.0454657	TRUE	TIID_DIAMANTE_2022	0.00163169	0.00123585	0.18831478887684763	NA	0.0084843	0.0403814	0.0403814	0.0244, [ 0.0085, 0.0404]	4.547
TG_GLGC_2021	Metabolic	Triglycerides	TG	MDD_Als_2023_noUKB	MDD_Als_2023_noUKB	TG_GLGC_2021	Inverse variance weighted	513	0.0758774	0.0165059	4.286637194681628e-6	0.9926082886063952	0.9926044527197474	142.73410110249682	0.0552213	TRUE	TG_GLGC_2021	0.00199695	5.082805828448126e-4	9.709874257476991e-5	*	0.043525794330502854	0.10822907997625345	0.10822907997625345	0.0759, [ 0.0435, 0.1082]	5.522
BMI	Metabolic	BMI	BMI	MDD_Als_2023_noUKB	MDD_Als_2023_noUKB	BMI	Inverse variance weighted	637	0.15311600346473475	0.0189535	6.557223827355824e-16	0.9850447575818112	0.9850342263081036	70.80555346343738	0.0536875	TRUE	BMI	9.81934529253101e-4	7.980077788887689e-4	0.2189721281485678	NA	0.11596707226188821	0.1902649346675813	0.1902649346675813	0.1531, [ 0.1160, 0.1903]	5.369
HDL_GLGC_2021	Metabolic	High-density lipo.	HDL	MDD_Als_2023_noUKB	MDD_Als_2023_noUKB	HDL_GLGC_2021	Inverse variance weighted	573	-0.0443787	0.0152726	0.00366347	0.9932367263507867	0.993233	158.19278524141816	0.0679163	TRUE	HDL_GLGC_2021	-0.00140964	4.897664500648198e-4	0.00414948	*	-0.0743129	-0.0144444	-0.0144444	-0.0444, [-0.0743, -0.0144]	6.792
NonHDL_GLGC_2021	Metabolic	Non high-density lipo.	NonHDL	MDD_Als_2023_noUKB	MDD_Als_2023_noUKB	NonHDL_GLGC_2021	Inverse variance weighted	402	-0.0161504	0.0135047	0.23173220321720508	0.9944144531907816	0.9944129440430588	193.37028894270844	0.0774326	TRUE	NonHDL_GLGC_2021	-0.000222465	5.578974905754984e-4	0.6902855877760647	NA	-0.0426197	0.010318846610728856	0.010318846610728856	-0.0162, [-0.0426, 0.0103]	7.743
TC_GLGC_2021	Metabolic	Total cholesterol	TC	MDD_Als_2023_noUKB	MDD_Als_2023_noUKB	TC_GLGC_2021	Inverse variance weighted	509	-0.0152084	0.0137558	0.2688984735114583	0.9946849034060502	0.9946804662984252	202.1846029163385	0.07235	TRUE	TC_GLGC_2021	3.41688836035079e-4	4.731443754079608e-4	0.4705252990410089	NA	-0.0421698	0.011752901049976951	0.011752901049976951	-0.0152, [-0.0422, 0.0118]	7.235
LDL_GLGC_2021	Metabolic	Low-density lipo.	LDL	MDD_Als_2023_noUKB	MDD_Als_2023_noUKB	LDL_GLGC_2021	Inverse variance weighted	418	-0.0294432	0.0149701	0.0492066	0.9943593577677808	0.994357	187.9790357829256	0.0600065	TRUE	LDL_GLGC_2021	3.65247155992932e-4	5.471322405196683e-4	0.5047804989819159	NA	-0.0587846	-0.000101754	-0.000101754	-0.0294, [-0.0588, -0.0001]	6.001
IL6	Inflammation	IL6	IL6	MDD_Als_2023_noUKB	MDD_Als_2023_noUKB	IL6	Inverse variance weighted	10	0.0266193	0.0814061	0.7436720939565817	0.9680808473560624	0.9785597863509868	61.595818047848375	0.0115653	TRUE	IL6	-0.00457656	0.00707446	0.5358040979444632	NA	-0.132937	0.1861751996513621	0.1861751996513621	0.0266, [-0.1329, 0.1862]	1.157
CRP_CHARGEUKB_2022	Inflammation	C-reactive protein	CRP	MDD_Als_2023_noUKB	MDD_Als_2023_noUKB	CRP_CHARGEUKB_2022	Inverse variance weighted	257	0.0213641	0.0195516	0.27452353106088306	0.9918477306364312	0.9918387269253288	129.076	0.0545201	TRUE	CRP_CHARGEUKB_2022	9.766073030136515e-4	8.429961513684165e-4	0.24774566018319844	NA	-0.016957	0.0596852	0.0596852	0.0214, [-0.0170, 0.0597]	5.452

## Sheet: ExtendedDataFig9C
Trait	Type	Trait_labels	Trait_label_short	b	se	pval	method	Lower	Higher
PAD_2021_V2	Cardiovascular dis.	Peripheral artery dis.	PAD	0.180977	0.0604841	0.00277029	LHC IVW	0.0624281	0.2995259647483811
PAD_2021_V2	Cardiovascular dis.	Peripheral artery dis.	PAD	0.24605909970040393	0.0722433	6.592734293761499e-4	IVW	0.10446225196547293	0.38765594743533494
HF_2019_V2	Cardiovascular dis.	Heart failure	HF	0.0932836	0.0698092	0.181462	LHC IVW	-0.0435423	0.23010953174679272
HF_2019_V2	Cardiovascular dis.	Heart failure	HF	0.1841312218260403	0.0399718	4.094382783778477e-6	IVW	0.10578657488707045	0.26247586876501017
CAD_2022	Cardiovascular dis.	Coronary artery dis.	CAD	0.207491	0.0254433	3.49115873801708e-16	LHC IVW	0.1576219854004878	0.2573598341632662
CAD_2022	Cardiovascular dis.	Coronary artery dis.	CAD	0.27363062743387045	0.0304929	2.869956714111263e-19	IVW	0.21386459876285774	0.33339665610488317
Stroke_Gigastroke_2022	Cardiovascular dis.	Stroke	Stroke	0.100938	0.0456248	0.0269428	LHC IVW	0.0115132	0.19036236674839574
Stroke_Gigastroke_2022	Cardiovascular dis.	Stroke	Stroke	0.11047927987348669	0.0326668	7.195997614116468e-4	IVW	0.046452270005747365	0.174506
AF	Cardiovascular dis.	Atrial fibrillation	AF	0.0349276	0.0407068	0.390877	LHC IVW	-0.0448577	0.11471285338391893
AF	Cardiovascular dis.	Atrial fibrillation	AF	0.12056910181967263	0.0374377	0.00127955	IVW	0.0471912	0.19394695472255008
DBP	Blood pressure	Diastolic blood press.	DBP	0.0506128	0.084429	0.548858	LHC IVW	-0.114868	0.21609352039737295
DBP	Blood pressure	Diastolic blood press.	DBP	0.13279603471574172	0.13870213957778607	0.33835591789292485	IVW	-0.13906	0.40465222828820246
SBP	Blood pressure	Systolic blood press.	SBP	-0.0941085	0.0978831	0.336332	LHC IVW	-0.285959	0.0977424
SBP	Blood pressure	Systolic blood press.	SBP	0.12206653465374084	0.22501384022019105	0.5874847394044352	IVW	-0.318961	0.5630936614853153
PP	Blood pressure	Pulse pressure	PP	-0.0535954	0.057076	0.347722	LHC IVW	-0.165464	0.0582736
PP	Blood pressure	Pulse pressure	PP	-0.0934858	0.16423041140607658	0.5691962618544932	IVW	-0.415377	0.22840580899975527
Loneliness	Psychosocial	Loneliness	Loneliness	0.555524	0.0683009	4.17120461888204e-16	LHC IVW	0.4216546263904246	0.6893941669189394
Loneliness	Psychosocial	Loneliness	Loneliness	0.0797704	0.00454991	8.122390154592664e-69	IVW	0.0708526	0.0886882
Smoking	Psychosocial	Smoking	Smoking	0.450887	0.0801416	1.84296001689258e-8	LHC IVW	0.29380964180712427	0.6079647214884116
Smoking	Psychosocial	Smoking	Smoking	0.15116714444044757	0.013276	4.8803654861676166e-30	IVW	0.1251462596774036	0.17718802920349155
High_physical_activity_Wang_2022_V2	Psychosocial	Exercise	Exercise	-0.273752	0.056441	1.23317419476899e-6	LHC IVW	-0.384376	-0.163128
High_physical_activity_Wang_2022_V2	Psychosocial	Exercise	Exercise	-0.179764	0.0248527	4.718642488577769e-13	IVW	-0.228475	-0.131053
Educational_attainment	Psychosocial	Educational attainment	Edu	-0.147923	0.106899	0.166432	LHC IVW	-0.357446	0.061599804670289804
Educational_attainment	Psychosocial	Educational attainment	Edu	-0.154965	0.0203834	2.9038615664668783e-14	IVW	-0.194917	-0.115014
Overall_physical_activity_Doherty_2018_V2	Psychosocial	Physical activity	Phys. act.	-0.558163	0.164296	6.8052444569203e-4	LHC IVW	-0.880182	-0.236143
Overall_physical_activity_Doherty_2018_V2	Psychosocial	Physical activity	Phys. act.	-0.0530084	0.0238901	0.0264977	IVW	-0.099833	-0.0061837
Sleep_duration_Doherty_2018_V2	Psychosocial	Sleep duration	Sleep	0.474973	0.126339	1.70249451472643e-4	LHC IVW	0.22734831581303594	0.7225984482430321
Sleep_duration_Doherty_2018_V2	Psychosocial	Sleep duration	Sleep	0.0497	0.0248712	0.0456853	IVW	9.523079246990529e-4	0.0984476
CM_2021_V2	Childhood mal.	Childhood maltreatment	Child. mal.	0.674171	0.104372	1.05170338163954e-10	LHC IVW	0.46960215751114454	0.8787390950135795
CM_2021_V2	Childhood mal.	Childhood maltreatment	Child. mal.	0.2657330905592166	0.0183188	1.1100643565799444e-47	IVW	0.22982816662415115	0.30163801449428207
TIID_DIAMANTE_2022	Metabolic	Type II diabetes	T2D	0.223932	0.10819	0.0384709	LHC IVW	0.0118794	0.4359837031075884
TIID_DIAMANTE_2022	Metabolic	Type II diabetes	T2D	0.2671545665071668	0.0491234	5.375020172978337e-8	IVW	0.17087267303010503	0.3634364599842286
TG_GLGC_2021	Metabolic	Triglycerides	TG	0.433391	0.0409384	3.44532850496715e-26	LHC IVW	0.3531518426111223	0.5136304561307337
TG_GLGC_2021	Metabolic	Triglycerides	TG	0.0864528	0.0138381	4.1716840533596044e-10	IVW	0.059330168226397174	0.11357533951625698
BMI	Metabolic	BMI	BMI	0.420313	0.246273	0.0878785	LHC IVW	-0.0623817	0.9030076641776484
BMI	Metabolic	BMI	BMI	0.1004863039708713	0.0299559	7.951672110399217e-4	IVW	0.0417727	0.15919991985380816
HDL_GLGC_2021	Metabolic	High-density lipo.	HDL	-0.30031	0.0736548	4.55694234943641e-5	LHC IVW	-0.444673	-0.155946
HDL_GLGC_2021	Metabolic	High-density lipo.	HDL	-0.0993953	0.0147824	1.7693801155919978e-11	IVW	-0.128369	-0.0704218
NonHDL_GLGC_2021	Metabolic	Non high-density lipo.	NonHDL	0.115371	0.030331	1.42521216537891e-4	LHC IVW	0.0559228	0.17482020807330462
NonHDL_GLGC_2021	Metabolic	Non high-density lipo.	NonHDL	0.0385667	0.0140929	0.00620752	IVW	0.010944694562636758	0.0661887
TC_GLGC_2021	Metabolic	Total cholesterol	TC	0.184283	0.0612057	0.00260492	LHC IVW	0.0643198	0.3042462948356518
TC_GLGC_2021	Metabolic	Total cholesterol	TC	0.0226041	0.0123141	0.0664131	IVW	-0.00153156	0.0467397
LDL_GLGC_2021	Metabolic	Low-density lipo.	LDL	0.0762103	0.0717415	0.288104	LHC IVW	-0.0644031	0.216824
LDL_GLGC_2021	Metabolic	Low-density lipo.	LDL	0.0297257	0.0128365	0.0205734	IVW	0.00456622	0.0548852
IL6	Inflammation	IL6	IL6	0.169294	0.0742699	0.0226409	LHC IVW	0.023724789699601234	0.3148627386555048
IL6	Inflammation	IL6	IL6	0.045747	0.0288577	0.11290717015135344	IVW	-0.0108141	0.10230817449847258
CRP_CHARGEUKB_2022	Inflammation	C-reactive protein	CRP	0.391406	0.074798	1.6692783496693e-7	LHC IVW	0.24480180262046347	0.5380101213681625
CRP_CHARGEUKB_2022	Inflammation	C-reactive protein	CRP	0.0893849	0.0168342	1.0979209331224841e-7	IVW	0.056389900529322405	0.1223799609869744

## Sheet: ExtendedDataFig9D
Trait	Type	Trait_labels	Trait_label_short	id.exposure	outcome	exposure	method	nsnp	b	se	pval	Isq_unweighted	Isq_weighted	f	id.outcome	egger_intercept	egger_se	egger_pval	flag_pleio	Lower	Higher	Higher_num
DBP	Blood pressure	Diastolic blood press.	DBP	MDDCVD_Als_2023_latent_factor_Q0.05	DBP	MDDCVD_Als_2023_latent_factor_Q0.05	Inverse variance weighted	45	0.8827159147688941	0.6101995917116952	0.14800844181774758	0.972696	0.9729433628859548	36.60310872290741	DBP	0.00660151	0.0237033	0.7819590364637745	NA	-0.313275	2.0787071145238167	2.0787071145238167
SBP	Blood pressure	Systolic blood press.	SBP	MDDCVD_Als_2023_latent_factor_Q0.05	SBP	MDDCVD_Als_2023_latent_factor_Q0.05	Inverse variance weighted	45	3.963391133470775	0.946743	2.8348288784372843e-5	0.9733880608564414	0.9734285869989564	36.85375349558627	SBP	0.0819387	0.0364028	0.0295596	*	2.1077754583521866	5.819006808589363	4.2
PP	Blood pressure	Pulse pressure	PP	MDDCVD_Als_2023_latent_factor_Q0.05	PP	MDDCVD_Als_2023_latent_factor_Q0.05	Inverse variance weighted	53	2.158264577278564	0.766809	0.0048837	0.9730809960376958	0.9730977614159992	36.8362	PP	0.0413679	0.0354469	0.2486225874374216	NA	0.65532	3.661209584135689	3.661209584135689
Loneliness	Psychosocial	Loneliness	Loneliness	MDDCVD_Als_2023_latent_factor_Q0.05	Loneliness	MDDCVD_Als_2023_latent_factor_Q0.05	Inverse variance weighted	65	0.0749732	0.0165181	5.65624290226286e-6	0.9733042525181088	0.9732793206489816	36.95898592586538	Loneliness	5.673559246542783e-5	6.749767413975083e-4	0.9332787351297284	NA	0.0425977	0.1073487634341332	0.1073487634341332
Smoking	Psychosocial	Smoking	Smoking	MDDCVD_Als_2023_latent_factor_Q0.05	Smoking	MDDCVD_Als_2023_latent_factor_Q0.05	Inverse variance weighted	67	0.16053953521645306	0.0388903	3.6591876708069974e-5	0.9732351802529128	0.9732057212549275	36.89060828018229	Smoking	5.529767387553539e-4	0.00162688	0.7350270069199918	NA	0.0843145	0.2367645472113703	0.2367645472113703
High_physical_activity_Wang_2022_V2	Psychosocial	Exercise	Exercise	MDDCVD_Als_2023_latent_factor_Q0.05	High_physical_activity_Wang_2022_V2	MDDCVD_Als_2023_latent_factor_Q0.05	Inverse variance weighted	64	-0.157126	0.0697108	0.0241986	0.9733250487829822	0.9732541817791572	36.96538159801766	High_physical_activity_Wang_2022_V2	0.00401049	0.00285121	0.16454044107777976	NA	-0.293759	-0.0204923	-0.0204923
Educational_attainment	Psychosocial	Educational attainment	Edu	MDDCVD_Als_2023_latent_factor_Q0.05	Educational_attainment	MDDCVD_Als_2023_latent_factor_Q0.05	Inverse variance weighted	58	-0.13361	0.0491094	0.00651509	0.9730521178769284	0.9730476352567792	36.54679319021761	Educational_attainment	0.00179026	0.00194135	0.3603936491945089	NA	-0.229864	-0.0373557	-0.0373557
Overall_physical_activity_Doherty_2018_V2	Psychosocial	Physical activity	Phys. act.	MDDCVD_Als_2023_latent_factor_Q0.05	Overall_physical_activity_Doherty_2018_V2	MDDCVD_Als_2023_latent_factor_Q0.05	Inverse variance weighted	53	-0.0757194	0.0790167	0.3379265396458317	0.9734011313300523	0.973407	36.95359186021616	Overall_physical_activity_Doherty_2018_V2	0.00184064	0.00349934	0.6011709638715914	NA	-0.230592	0.0791534	0.0791534
Sleep_duration_Doherty_2018_V2	Psychosocial	Sleep duration	Sleep	MDDCVD_Als_2023_latent_factor_Q0.05	Sleep_duration_Doherty_2018_V2	MDDCVD_Als_2023_latent_factor_Q0.05	Inverse variance weighted	47	0.0625831	0.0872242	0.4730675946271981	0.9727572806362238	0.9727222255677328	36.70600905386639	Sleep_duration_Doherty_2018_V2	0.00113878	0.00391606	0.7725434660755632	NA	-0.108376	0.23354263867373368	0.23354263867373368
CM_2021_V2	Childhood mal.	Childhood maltreatment	Child. mal.	MDDCVD_Als_2023_latent_factor_Q0.05	CM_2021_V2	MDDCVD_Als_2023_latent_factor_Q0.05	Inverse variance weighted	60	0.14309157498166666	0.0568951	0.0119029	0.9733360423703824	0.9733694851925216	37.145910871005405	CM_2021_V2	4.643937893904633e-4	0.00231419	0.8416566122342547	NA	0.0315773	0.2546058761829265	0.2546058761829265
TIID_DIAMANTE_2022	Metabolic	Type II diabetes	T2D	MDDCVD_Als_2023_latent_factor_Q0.05	TIID_DIAMANTE_2022	MDDCVD_Als_2023_latent_factor_Q0.05	Inverse variance weighted	63	0.8354741938028317	0.180249	3.5676269273922532e-6	0.9733033275264676	0.9732818071127716	36.96626812131302	TIID_DIAMANTE_2022	-0.00230625	0.00741147	0.75673	NA	0.4821853858873032	1.1887630017183604	1.1887630017183604
TG_GLGC_2021	Metabolic	Triglycerides	TG	MDDCVD_Als_2023_latent_factor_Q0.05	TG_GLGC_2021	MDDCVD_Als_2023_latent_factor_Q0.05	Inverse variance weighted	58	0.0979725	0.0567942	0.0845197	0.973273	0.9732630193224298	36.83805577520248	TG_GLGC_2021	-0.00177175	0.0022655	0.4374754964072888	NA	-0.0133442	0.20928925683268618	0.20928925683268618
HDL_GLGC_2021	Metabolic	High-density lipo.	HDL	MDDCVD_Als_2023_latent_factor_Q0.05	HDL_GLGC_2021	MDDCVD_Als_2023_latent_factor_Q0.05	Inverse variance weighted	52	-0.121168	0.0559515	0.030343	0.9730252966002996	0.9730699812081628	36.5437	HDL_GLGC_2021	0.00232813	0.00217692	0.2899977682190488	NA	-0.230833	-0.0115027	-0.0115027
BMI	Metabolic	BMI	BMI	MDDCVD_Als_2023_latent_factor_Q0.05	BMI	MDDCVD_Als_2023_latent_factor_Q0.05	Inverse variance weighted	21	0.0127372	0.1054333445028732	0.9038431871384968	0.9679816380519766	0.9667769430214178	35.36387891504659	BMI	-0.00294539	0.00649799	0.655483	NA	-0.193912	0.21938653689782223	0.21938653689782223
NonHDL_GLGC_2021	Metabolic	Non high-density lipo.	NonHDL	MDDCVD_Als_2023_latent_factor_Q0.05	NonHDL_GLGC_2021	MDDCVD_Als_2023_latent_factor_Q0.05	Inverse variance weighted	51	0.00277948	0.0586719	0.9622157586222102	0.9735643948982444	0.9735625200369378	37.13499220767095	NonHDL_GLGC_2021	-0.000985994	0.00236692	0.6788100219807246	NA	-0.112218	0.11777649115590369	0.11777649115590369
TC_GLGC_2021	Metabolic	Total cholesterol	TC	MDDCVD_Als_2023_latent_factor_Q0.05	TC_GLGC_2021	MDDCVD_Als_2023_latent_factor_Q0.05	Inverse variance weighted	51	-0.0357296	0.0569293	0.5302569136673929	0.9737930936462462	0.9737982690845696	37.59122057742081	TC_GLGC_2021	0.0018671	0.00229302	0.41944056865978085	NA	-0.147311	0.0758518	0.0758518
LDL_GLGC_2021	Metabolic	Low-density lipo.	LDL	MDDCVD_Als_2023_latent_factor_Q0.05	LDL_GLGC_2021	MDDCVD_Als_2023_latent_factor_Q0.05	Inverse variance weighted	51	-0.0614998	0.0566028	0.2772507487654445	0.9736526258276704	0.9736496754764972	37.26045630433715	LDL_GLGC_2021	5.825892769534126e-4	0.00228058	0.7994394197170172	NA	-0.172441	0.0494416	0.0494416
IL6	Inflammation	IL6	IL6	MDDCVD_Als_2023_latent_factor_Q0.05	IL6	MDDCVD_Als_2023_latent_factor_Q0.05	Inverse variance weighted	13	0.11829392875807924	0.16657172891188865	0.4775998981863198	0.9684599388769488	0.969382	35.58583752118603	IL6	-0.0118626	0.00900241	0.2143844841437663	NA	-0.208187	0.444775	0.444775
CRP_CHARGEUKB_2022	Inflammation	C-reactive protein	CRP	MDDCVD_Als_2023_latent_factor_Q0.05	CRP_CHARGEUKB_2022	MDDCVD_Als_2023_latent_factor_Q0.05	Inverse variance weighted	54	0.0764059	0.0621219	0.2187211408775302	0.9730733791293732	0.9730863771519224	36.59044762656651	CRP_CHARGEUKB_2022	0.0015572	0.00239348	0.5181680033606368	NA	-0.045353	0.19816485809521267	0.19816485809521267
