# Supplementary material for: Distinct biological signature and modifiable risk factors underlie the comorbidity between major depressive disorder and cardiovascular disease
Source: Nat Cardiovasc Res. 2024 Jun 17;3(6):754–69. doi: 10.1038/s44161-024-00488-y (PMC11182748; doi:10.1038/s44161-024-00488-y)
Supplement: Supplementary file 17 — Statistical source data. [file 44161_2024_488_MOESM17_ESM.xlsx]

## Sheet: ExtendedDataFig10
Trait	Type	Trait_labels	Trait_label_short	ID	Estimate	Std. Error	t value	Pr(>|t|)	Exposure	outcome	nsnp	model	Instrument_vars	Analysis	lower	upper
None	None	None	None	exposure1	0.26439478739807837	0.0745025	3.5488018588668164	5.306489516823807e-4	MDD	PAD	138	PAD_2021_V2 ~ MDD	MDD	Only MDD	0.1183697896920338	0.4104197851041229
DBP	Blood pressure	Diastolic blood press.	DBP	exposure1	0.2498044223964793	0.09622	2.5961787704866506	0.00963714	MDD	PAD	660	PAD_2021_V2 ~ MDD + DBP	MDD, DBP	Individual	0.0612131	0.4383956987226937
SBP	Blood pressure	Systolic blood press.	SBP	exposure1	0.3172839882601531	0.09296	3.413124309047311	6.794756790742782e-4	MDD	PAD	697	PAD_2021_V2 ~ MDD + SBP	MDD, SBP	Individual	0.13508241554231631	0.49948556097798985
PP	Blood pressure	Pulse pressure	PP	exposure1	0.13412076663470607	0.0898225	1.493175227944194	0.13590084027024035	MDD	PAD	621	PAD_2021_V2 ~ MDD + PP	MDD, PP	Individual	-0.0419314	0.31017291221306054
Loneliness	Psychosocial	Loneliness	Loneliness	exposure1	-0.0415556	0.10686903803463664	-0.388846	0.6979767263786121	MDD	PAD	143	PAD_2021_V2 ~ MDD + Loneliness	MDD, Loneliness	Individual	-0.251019	0.1679077293592295
Smoking	Psychosocial	Smoking	Smoking	exposure1	0.0904946	0.0897857	1.0078949111366207	0.3147867602545027	MDD	PAD	192	PAD_2021_V2 ~ MDD + Smoking	MDD, Smoking	Individual	-0.0854854	0.2664745856744302
High_physical_activity_Wang_2022_V2	Psychosocial	Exercise	Exercise	exposure1	0.19907030106140317	0.0797405	2.496475675251555	0.013654719882455894	MDD	PAD	148	PAD_2021_V2 ~ MDD + High_physical_activity_Wang_2022_V2	MDD, High_physical_activity_Wang_2022_V2	Individual	0.042778856306575214	0.35536174581623114
Educational_attainment	Psychosocial	Educational attainment	Edu	exposure1	0.29039943081853636	0.0859441	3.378935512079006	8.000530655404065e-4	MDD	PAD	397	PAD_2021_V2 ~ MDD + Educational_attainment	MDD, Educational_attainment	Individual	0.12194907644816783	0.4588497851889049
Overall_physical_activity_Doherty_2018_V2	Psychosocial	Physical activity	Phys. act.	exposure1	0.27483413727336087	0.0762722	3.603332290149324	4.385864639932978e-4	MDD	PAD	139	PAD_2021_V2 ~ MDD + Overall_physical_activity_Doherty_2018_V2	MDD, Overall_physical_activity_Doherty_2018_V2	Individual	0.12534059471876502	0.4243276798279567
Sleep_duration_Doherty_2018_V2	Psychosocial	Sleep duration	Sleep	exposure1	0.28113897709823316	0.0753871	3.7292702176084296	2.754247682505809e-4	MDD	PAD	146	PAD_2021_V2 ~ MDD + Sleep_duration_Doherty_2018_V2	MDD, Sleep_duration_Doherty_2018_V2	Individual	0.1333802031400638	0.4288977510564025
CM_2021_V2	Childhood mal.	Childhood maltreatment	Child. mal.	exposure1	0.2373325531385579	0.10920450275078589	2.1732854155306334	0.0314654	MDD	PAD	140	PAD_2021_V2 ~ MDD + CM_2021_V2	MDD, CM_2021_V2	Individual	0.023291727747017543	0.45137337853009823
TIID_DIAMANTE_2022	Metabolic	Type II diabetes	T2D	exposure1	0.2575234968278033	0.0758657	3.3944671552344836	7.855791069662034e-4	MDD	PAD	286	PAD_2021_V2 ~ MDD + TIID_DIAMANTE_2022	MDD, TIID_DIAMANTE_2022	Individual	0.10882679990907068	0.4062201937465359
TG_GLGC_2021	Metabolic	Triglycerides	TG	exposure1	0.2007496485909476	0.0918136	2.1864914489463283	0.029197276548508757	MDD	PAD	556	PAD_2021_V2 ~ MDD + TG_GLGC_2021	MDD, TG_GLGC_2021	Individual	0.020795	0.38070430216522544
HDL_GLGC_2021	Metabolic	High-density lipo.	HDL	exposure1	0.24443177436996863	0.087656	2.788535803264241	0.00545742	MDD	PAD	621	PAD_2021_V2 ~ MDD + HDL_GLGC_2021	MDD, HDL_GLGC_2021	Individual	0.0726261	0.41623745002395285
BMI	Metabolic	BMI	BMI	exposure1	0.19353046931370235	0.0984205	1.9663639061530764	0.049696600368504866	MDD	PAD	630	PAD_2021_V2 ~ MDD + BMI	MDD, BMI	Individual	6.26338665299625e-4	0.38643459996210505
NonHDL_GLGC_2021	Metabolic	Non high-density lipo.	NonHDL	exposure1	0.18825155958220183	0.09642	1.9524110551938199	0.0514703	MDD	PAD	482	PAD_2021_V2 ~ MDD + NonHDL_GLGC_2021	MDD, NonHDL_GLGC_2021	Individual	-0.000731726	0.37723484555549647
TC_GLGC_2021	Metabolic	Total cholesterol	TC	exposure1	0.16804597006792701	0.0948508	1.771687167816648	0.076977	MDD	PAD	576	PAD_2021_V2 ~ MDD + TC_GLGC_2021	MDD, TC_GLGC_2021	Individual	-0.0178616	0.3539535655601034
LDL_GLGC_2021	Metabolic	Low-density lipo.	LDL	exposure1	0.1254215079428063	0.0909642	1.3788000333229469	0.1685754030883256	MDD	PAD	500	PAD_2021_V2 ~ MDD + LDL_GLGC_2021	MDD, LDL_GLGC_2021	Individual	-0.0528684	0.3037114336947316
IL6	Inflammation	IL6	IL6	exposure1	0.13695457775922373	0.0998399	1.3717416275415892	0.17500941213922985	MDD	PAD	65	PAD_2021_V2 ~ MDD + IL6	MDD, IL6	Individual	-0.0587317	0.33264082582414223
CRP_CHARGEUKB_2022	Inflammation	C-reactive protein	CRP	exposure1	0.23864446857900096	0.0837055	2.8510001565255783	0.00462757	MDD	PAD	338	PAD_2021_V2 ~ MDD + CRP_CHARGEUKB_2022	MDD, CRP_CHARGEUKB_2022	Individual	0.0745816	0.402707
None	None	None	None	exposure1	0.1841312218260402	0.039971758642331566	4.606532914242068	9.262066194544756e-6	MDD	HF	138	HF_2019_V2 ~ MDD	MDD	Only MDD	0.10578657488707033	0.26247586876501006
DBP	Blood pressure	Diastolic blood press.	DBP	exposure1	0.19820598093234904	0.0539169	3.6761395808440875	2.5603686963235095e-4	MDD	HF	662	HF_2019_V2 ~ MDD + DBP	MDD, DBP	Individual	0.0925289	0.3038830680189616
SBP	Blood pressure	Systolic blood press.	SBP	exposure1	0.16425842968529167	0.049174454707509106	3.340320307816425	8.814786854079478e-4	MDD	HF	698	HF_2019_V2 ~ MDD + SBP	MDD, SBP	Individual	0.0678765	0.2606403609120095
PP	Blood pressure	Pulse pressure	PP	exposure1	0.1428333297614913	0.0495431	2.8830109681446014	0.00407546	MDD	HF	622	HF_2019_V2 ~ MDD + PP	MDD, PP	Individual	0.0457288	0.2399378255215926
Loneliness	Psychosocial	Loneliness	Loneliness	exposure1	0.1310648193630291	0.0607159	2.158657626517286	0.0325693	MDD	HF	143	HF_2019_V2 ~ MDD + Loneliness	MDD, Loneliness	Individual	0.012061674632759409	0.2500679640932988
Smoking	Psychosocial	Smoking	Smoking	exposure1	0.072971	0.044766825435950786	1.630024186604841	0.10475305949413159	MDD	HF	192	HF_2019_V2 ~ MDD + Smoking	MDD, Smoking	Individual	-0.014772	0.16071398607258014
High_physical_activity_Wang_2022_V2	Psychosocial	Exercise	Exercise	exposure1	0.15702131849872863	0.043363317648727175	3.621063309101711	4.0397327469940614e-4	MDD	HF	148	HF_2019_V2 ~ MDD + High_physical_activity_Wang_2022_V2	MDD, High_physical_activity_Wang_2022_V2	Individual	0.0720292	0.24201342109023388
Educational_attainment	Psychosocial	Educational attainment	Edu	exposure1	0.15410772055320934	0.045634	3.3770363191651978	8.05440036228004e-4	MDD	HF	397	HF_2019_V2 ~ MDD + Educational_attainment	MDD, Educational_attainment	Individual	0.0646651	0.2435503867662151
Overall_physical_activity_Doherty_2018_V2	Psychosocial	Physical activity	Phys. act.	exposure1	0.18141668597927915	0.041804359597161625	4.339659493111736	2.7514558351547436e-5	MDD	HF	139	HF_2019_V2 ~ MDD + Overall_physical_activity_Doherty_2018_V2	MDD, Overall_physical_activity_Doherty_2018_V2	Individual	0.0994801	0.26335323078971595
Sleep_duration_Doherty_2018_V2	Psychosocial	Sleep duration	Sleep	exposure1	0.19112307793478847	0.039759	4.807043261723787	3.811386641750664e-6	MDD	HF	146	HF_2019_V2 ~ MDD + Sleep_duration_Doherty_2018_V2	MDD, Sleep_duration_Doherty_2018_V2	Individual	0.11319550117779152	0.2690506546917854
CM_2021_V2	Childhood mal.	Childhood maltreatment	Child. mal.	exposure1	0.18809771712395223	0.0586899	3.204940340355028	0.00167838	MDD	HF	140	HF_2019_V2 ~ MDD + CM_2021_V2	MDD, CM_2021_V2	Individual	0.0730655	0.30313
TIID_DIAMANTE_2022	Metabolic	Type II diabetes	T2D	exposure1	0.1901680674039236	0.047398	4.012152240521886	7.701140472342707e-5	MDD	HF	286	HF_2019_V2 ~ MDD + TIID_DIAMANTE_2022	MDD, TIID_DIAMANTE_2022	Individual	0.097268	0.28306818429061653
TG_GLGC_2021	Metabolic	Triglycerides	TG	exposure1	0.15993936649266027	0.0529314	3.0216360850850927	0.00263089	MDD	HF	553	HF_2019_V2 ~ MDD + TG_GLGC_2021	MDD, TG_GLGC_2021	Individual	0.056193862567495784	0.26368487041782473
HDL_GLGC_2021	Metabolic	High-density lipo.	HDL	exposure1	0.11608232461199386	0.052856892287627834	2.196162498171788	0.028454124221287364	MDD	HF	615	HF_2019_V2 ~ MDD + HDL_GLGC_2021	MDD, HDL_GLGC_2021	Individual	0.012482815728243307	0.2196818334957444
BMI	Metabolic	BMI	BMI	exposure1	0.1328244703003318	0.055627412059935495	2.387752106051971	0.017245952972711715	MDD	HF	631	HF_2019_V2 ~ MDD + BMI	MDD, BMI	Individual	0.0237947	0.24185419793780535
NonHDL_GLGC_2021	Metabolic	Non high-density lipo.	NonHDL	exposure1	0.15838022481613495	0.050311	3.1480266321238544	0.00174923	MDD	HF	468	HF_2019_V2 ~ MDD + NonHDL_GLGC_2021	MDD, NonHDL_GLGC_2021	Individual	0.0597708	0.25699
TC_GLGC_2021	Metabolic	Total cholesterol	TC	exposure1	0.12607560012937222	0.0538956	2.339255898389433	0.019671540612361565	MDD	HF	564	HF_2019_V2 ~ MDD + TC_GLGC_2021	MDD, TC_GLGC_2021	Individual	0.020440224186234743	0.23171097607250968
LDL_GLGC_2021	Metabolic	Low-density lipo.	LDL	exposure1	0.1483781586741849	0.0499345	2.971457443298351	0.00311017	MDD	HF	490	HF_2019_V2 ~ MDD + LDL_GLGC_2021	MDD, LDL_GLGC_2021	Individual	0.0505066	0.24624972390804123
IL6	Inflammation	IL6	IL6	exposure1	0.15039756607239158	0.0627396	2.3971728343458665	0.019499800164465054	MDD	HF	65	HF_2019_V2 ~ MDD + IL6	MDD, IL6	Individual	0.027428030760464017	0.27336710138431913
CRP_CHARGEUKB_2022	Inflammation	C-reactive protein	CRP	exposure1	0.16780217269673456	0.0489369	3.428950045919155	6.817902721766493e-4	MDD	HF	336	HF_2019_V2 ~ MDD + CRP_CHARGEUKB_2022	MDD, CRP_CHARGEUKB_2022	Individual	0.0718859	0.2637184893771188
None	None	None	None	exposure1	0.27363062743387045	0.030492871770924863	8.973593221704323	2.1427676083520668e-15	MDD	CAD	136	CAD_2022 ~ MDD	MDD	Only MDD	0.21386459876285774	0.33339665610488317
DBP	Blood pressure	Diastolic blood press.	DBP	exposure1	0.2414785049111764	0.0569848	4.237596688574215	2.5856513418171063e-5	MDD	CAD	653	CAD_2022 ~ MDD + DBP	MDD, DBP	Individual	0.12978834079007126	0.3531686690322815
SBP	Blood pressure	Systolic blood press.	SBP	exposure1	0.2404	0.0497006	4.836953954057732	1.62711100233738e-6	MDD	CAD	692	CAD_2022 ~ MDD + SBP	MDD, SBP	Individual	0.1429863541407721	0.3378127285571139
PP	Blood pressure	Pulse pressure	PP	exposure1	0.22105891751083862	0.0553956	3.9905517215736737	7.392310676090368e-5	MDD	CAD	613	CAD_2022 ~ MDD + PP	MDD, PP	Individual	0.11248358543861539	0.32963424958306187
Loneliness	Psychosocial	Loneliness	Loneliness	exposure1	0.24269673612582648	0.046642952178736354	5.203288488168795	6.877858168777842e-7	MDD	CAD	141	CAD_2022 ~ MDD + Loneliness	MDD, Loneliness	Individual	0.15127654985550323	0.33411692239614976
Smoking	Psychosocial	Smoking	Smoking	exposure1	0.21924368903003413	0.0348901	6.283844417024073	2.2250663615054877e-9	MDD	CAD	191	CAD_2022 ~ MDD + Smoking	MDD, Smoking	Individual	0.15085917757798673	0.28762820048208154
High_physical_activity_Wang_2022_V2	Psychosocial	Exercise	Exercise	exposure1	0.2225435441780954	0.0355641	6.257535009415496	4.222123011658634e-9	MDD	CAD	146	CAD_2022 ~ MDD + High_physical_activity_Wang_2022_V2	MDD, High_physical_activity_Wang_2022_V2	Individual	0.15283792592222403	0.2922491624339668
Educational_attainment	Psychosocial	Educational attainment	Edu	exposure1	0.23853183491209043	0.038221075791118074	6.24085	1.1228687109805284e-9	MDD	CAD	397	CAD_2022 ~ MDD + Educational_attainment	MDD, Educational_attainment	Individual	0.163619	0.3134451434626818
Overall_physical_activity_Doherty_2018_V2	Psychosocial	Physical activity	Phys. act.	exposure1	0.2730782613970075	0.031083297491022344	8.785369746433098	6.2342852315724245e-15	MDD	CAD	137	CAD_2022 ~ MDD + Overall_physical_activity_Doherty_2018_V2	MDD, Overall_physical_activity_Doherty_2018_V2	Individual	0.21215499831460374	0.33400152447941134
Sleep_duration_Doherty_2018_V2	Psychosocial	Sleep duration	Sleep	exposure1	0.2745123825190549	0.0316862	8.663466243297021	9.24736445951587e-15	MDD	CAD	144	CAD_2022 ~ MDD + Sleep_duration_Doherty_2018_V2	MDD, Sleep_duration_Doherty_2018_V2	Individual	0.21240741729758414	0.3366173477405257
CM_2021_V2	Childhood mal.	Childhood maltreatment	Child. mal.	exposure1	0.3147311375128949	0.051687377392799584	6.0891295590621155	1.0770093274251025e-8	MDD	CAD	139	CAD_2022 ~ MDD + CM_2021_V2	MDD, CM_2021_V2	Individual	0.2134238778230077	0.4160383972027821
TIID_DIAMANTE_2022	Metabolic	Type II diabetes	T2D	exposure1	0.24899206709259505	0.0394127	6.317555368007617	1.04622049713891e-9	MDD	CAD	281	CAD_2022 ~ MDD + TIID_DIAMANTE_2022	MDD, TIID_DIAMANTE_2022	Individual	0.17174312773658024	0.32624100644860987
TG_GLGC_2021	Metabolic	Triglycerides	TG	exposure1	0.21225584289027985	0.053218706951418976	3.988369035046998	7.545549013023792e-5	MDD	CAD	556	CAD_2022 ~ MDD + TG_GLGC_2021	MDD, TG_GLGC_2021	Individual	0.10794717726549866	0.316565
HDL_GLGC_2021	Metabolic	High-density lipo.	HDL	exposure1	0.18549820523562255	0.055892271464468166	3.318852506353181	9.572677295712141e-4	MDD	CAD	617	CAD_2022 ~ MDD + HDL_GLGC_2021	MDD, HDL_GLGC_2021	Individual	0.0759494	0.29504705730598013
BMI	Metabolic	BMI	BMI	exposure1	0.24330535717222296	0.050453827932816324	4.822336919533742	1.7828382182511807e-6	MDD	CAD	629	CAD_2022 ~ MDD + BMI	MDD, BMI	Individual	0.14441585442390298	0.34219485992054294
NonHDL_GLGC_2021	Metabolic	Non high-density lipo.	NonHDL	exposure1	0.27075197561013725	0.060965209243534775	4.441089909633171	1.1124316535974216e-5	MDD	CAD	481	CAD_2022 ~ MDD + NonHDL_GLGC_2021	MDD, NonHDL_GLGC_2021	Individual	0.1512601654928091	0.39024378572746543
TC_GLGC_2021	Metabolic	Total cholesterol	TC	exposure1	0.26443727818351154	0.0618126	4.278046214072592	2.2129071695257872e-5	MDD	CAD	569	CAD_2022 ~ MDD + TC_GLGC_2021	MDD, TC_GLGC_2021	Individual	0.14328452776797154	0.38559002859905156
LDL_GLGC_2021	Metabolic	Low-density lipo.	LDL	exposure1	0.24436415807558418	0.0594529	4.110212817007087	4.625273545572443e-5	MDD	CAD	498	CAD_2022 ~ MDD + LDL_GLGC_2021	MDD, LDL_GLGC_2021	Individual	0.1278364328331471	0.36089188331802124
IL6	Inflammation	IL6	IL6	exposure1	0.3064956857471457	0.046087184830014394	6.650345142095545	8.63097142878526e-9	MDD	CAD	64	CAD_2022 ~ MDD + IL6	MDD, IL6	Individual	0.21616480348031747	0.3968265680139739
CRP_CHARGEUKB_2022	Inflammation	C-reactive protein	CRP	exposure1	0.26631021766405893	0.0509562	5.226256700031725	3.0588927695920395e-7	MDD	CAD	335	CAD_2022 ~ MDD + CRP_CHARGEUKB_2022	MDD, CRP_CHARGEUKB_2022	Individual	0.16643605216078639	0.3661843831673315
None	None	None	None	exposure1	0.11047927987348669	0.0326668	3.382000643155749	9.399376118527221e-4	MDD	Stroke	137	Stroke_Gigastroke_2022 ~ MDD	MDD	Only MDD	0.046452270005747365	0.174506
DBP	Blood pressure	Diastolic blood press.	DBP	exposure1	0.13579112320385472	0.0492386	2.7578198590927254	0.00597986	MDD	Stroke	662	Stroke_Gigastroke_2022 ~ MDD + DBP	MDD, DBP	Individual	0.0392835	0.23229873250329394
SBP	Blood pressure	Systolic blood press.	SBP	exposure1	0.1443492985404491	0.0443093	3.257764924312278	0.00117747	MDD	Stroke	698	Stroke_Gigastroke_2022 ~ MDD + SBP	MDD, SBP	Individual	0.0575031	0.23119553567310724
PP	Blood pressure	Pulse pressure	PP	exposure1	0.1256162276513575	0.046323282110377416	2.7117298673277026	0.00687888	MDD	Stroke	622	Stroke_Gigastroke_2022 ~ MDD + PP	MDD, PP	Individual	0.034822594715017766	0.21640986058769723
Loneliness	Psychosocial	Loneliness	Loneliness	exposure1	0.0820821	0.049724060949763345	1.6507527183812922	0.1010306474633702	MDD	Stroke	142	Stroke_Gigastroke_2022 ~ MDD + Loneliness	MDD, Loneliness	Individual	-0.015377	0.17954128824331506
Smoking	Psychosocial	Smoking	Smoking	exposure1	0.039986467233178447	0.0374995	1.0663207426291907	0.28763176770523324	MDD	Stroke	192	Stroke_Gigastroke_2022 ~ MDD + Smoking	MDD, Smoking	Individual	-0.0335125	0.11348543676816747
High_physical_activity_Wang_2022_V2	Psychosocial	Exercise	Exercise	exposure1	0.0848984	0.0381098	2.227731738171885	0.027438597872031553	MDD	Stroke	147	Stroke_Gigastroke_2022 ~ MDD + High_physical_activity_Wang_2022_V2	MDD, High_physical_activity_Wang_2022_V2	Individual	0.010203203524044094	0.15959362726444842
Educational_attainment	Psychosocial	Educational attainment	Edu	exposure1	0.070317	0.0394898	1.7806355041669537	0.0757386	MDD	Stroke	398	Stroke_Gigastroke_2022 ~ MDD + Educational_attainment	MDD, Educational_attainment	Individual	-0.00708307	0.14771709197242514
Overall_physical_activity_Doherty_2018_V2	Psychosocial	Physical activity	Phys. act.	exposure1	0.10931728732725289	0.033461744836321285	3.266933265494084	0.00137629	MDD	Stroke	138	Stroke_Gigastroke_2022 ~ MDD + Overall_physical_activity_Doherty_2018_V2	MDD, Overall_physical_activity_Doherty_2018_V2	Individual	0.043732267448063175	0.17490230720644262
Sleep_duration_Doherty_2018_V2	Psychosocial	Sleep duration	Sleep	exposure1	0.11222742440083586	0.033524828895887655	3.3475912658454257	0.00104194	MDD	Stroke	145	Stroke_Gigastroke_2022 ~ MDD + Sleep_duration_Doherty_2018_V2	MDD, Sleep_duration_Doherty_2018_V2	Individual	0.046518759764896056	0.17793608903677566
CM_2021_V2	Childhood mal.	Childhood maltreatment	Child. mal.	exposure1	0.0963237	0.048036682704415204	2.0052122307296973	0.046910425814308786	MDD	Stroke	139	Stroke_Gigastroke_2022 ~ MDD + CM_2021_V2	MDD, CM_2021_V2	Individual	0.00217185	0.1904756417832289
TIID_DIAMANTE_2022	Metabolic	Type II diabetes	T2D	exposure1	0.0958899	0.0352132	2.723124719307261	0.00686855	MDD	Stroke	285	Stroke_Gigastroke_2022 ~ MDD + TIID_DIAMANTE_2022	MDD, TIID_DIAMANTE_2022	Individual	0.026872042759993067	0.16490768091203128
TG_GLGC_2021	Metabolic	Triglycerides	TG	exposure1	0.059785463888673576	0.0423846	1.410545490300652	0.15893889904061675	MDD	Stroke	557	Stroke_Gigastroke_2022 ~ MDD + TG_GLGC_2021	MDD, TG_GLGC_2021	Individual	-0.0232884	0.14285935978750336
HDL_GLGC_2021	Metabolic	High-density lipo.	HDL	exposure1	0.0621818	0.0415926	1.4950209581866936	0.13541940694737248	MDD	Stroke	620	Stroke_Gigastroke_2022 ~ MDD + HDL_GLGC_2021	MDD, HDL_GLGC_2021	Individual	-0.0193397	0.1437032065454622
BMI	Metabolic	BMI	BMI	exposure1	0.0791397	0.046333609067357756	1.708041396339986	0.0881221	MDD	Stroke	631	Stroke_Gigastroke_2022 ~ MDD + BMI	MDD, BMI	Individual	-0.0116742	0.169954
NonHDL_GLGC_2021	Metabolic	Non high-density lipo.	NonHDL	exposure1	0.0803697	0.0424005	1.8954896027581478	0.058634356210160825	MDD	Stroke	477	Stroke_Gigastroke_2022 ~ MDD + NonHDL_GLGC_2021	MDD, NonHDL_GLGC_2021	Individual	-0.00273527	0.16347461181973855
TC_GLGC_2021	Metabolic	Total cholesterol	TC	exposure1	0.0777413	0.0427333	1.8192197953395393	0.0694052	MDD	Stroke	569	Stroke_Gigastroke_2022 ~ MDD + TC_GLGC_2021	MDD, TC_GLGC_2021	Individual	-0.00601601	0.16149863519090502
LDL_GLGC_2021	Metabolic	Low-density lipo.	LDL	exposure1	0.0962164	0.041489509642647526	2.319053351656757	0.020799210693031457	MDD	Stroke	496	Stroke_Gigastroke_2022 ~ MDD + LDL_GLGC_2021	MDD, LDL_GLGC_2021	Individual	0.014896947495787932	0.17753582529496623
IL6	Inflammation	IL6	IL6	exposure1	0.0598159	0.0491321	1.2174506628078483	0.22797338160458847	MDD	Stroke	65	Stroke_Gigastroke_2022 ~ MDD + IL6	MDD, IL6	Individual	-0.036483	0.15611476699033416
CRP_CHARGEUKB_2022	Inflammation	C-reactive protein	CRP	exposure1	0.0854218	0.0395809	2.158156927233851	0.0316258	MDD	Stroke	337	Stroke_Gigastroke_2022 ~ MDD + CRP_CHARGEUKB_2022	MDD, CRP_CHARGEUKB_2022	Individual	0.00784323	0.1630003244310052
None	None	None	None	exposure1	0.12056910181967263	0.0374377	3.2205281323690995	0.00159826	MDD	AF	138	AF ~ MDD	MDD	Only MDD	0.0471912	0.19394695472255008
DBP	Blood pressure	Diastolic blood press.	DBP	exposure1	0.1462122900655877	0.058856277495327576	2.484225919269105	0.013232543041241123	MDD	AF	656	AF ~ MDD + DBP	MDD, DBP	Individual	0.030854	0.26157059395642973
SBP	Blood pressure	Systolic blood press.	SBP	exposure1	0.11435995071367545	0.0534251	2.1405663506171098	0.0326559	MDD	AF	698	AF ~ MDD + SBP	MDD, SBP	Individual	0.00964677	0.2190731278287807
PP	Blood pressure	Pulse pressure	PP	exposure1	0.0941191	0.0582676	1.6152919060540285	0.10675787274491993	MDD	AF	620	AF ~ MDD + PP	MDD, PP	Individual	-0.0200853	0.2083235364912558
Loneliness	Psychosocial	Loneliness	Loneliness	exposure1	0.0880088	0.056966	1.5449345421978187	0.12460357699162326	MDD	AF	143	AF ~ MDD + Loneliness	MDD, Loneliness	Individual	-0.0236446	0.19966215024856943
Smoking	Psychosocial	Smoking	Smoking	exposure1	0.0771689	0.043715437523740075	1.7652543178004385	0.0791274	MDD	AF	192	AF ~ MDD + Smoking	MDD, Smoking	Individual	-0.00851339	0.162851
High_physical_activity_Wang_2022_V2	Psychosocial	Exercise	Exercise	exposure1	0.12363325393458655	0.0416164	2.9707795199647062	0.00347441	MDD	AF	148	AF ~ MDD + High_physical_activity_Wang_2022_V2	MDD, High_physical_activity_Wang_2022_V2	Individual	0.042065	0.20520146728845687
Educational_attainment	Psychosocial	Educational attainment	Edu	exposure1	0.0511607	0.046651047625906744	1.0966671873797749	0.27345503516415204	MDD	AF	397	AF ~ MDD + Educational_attainment	MDD, Educational_attainment	Individual	-0.0402754	0.1425967265350003
Overall_physical_activity_Doherty_2018_V2	Psychosocial	Physical activity	Phys. act.	exposure1	0.11861932053517067	0.038356983841082555	3.0925090728359748	0.00240554	MDD	AF	139	AF ~ MDD + Overall_physical_activity_Doherty_2018_V2	MDD, Overall_physical_activity_Doherty_2018_V2	Individual	0.0434396	0.19379900886369247
Sleep_duration_Doherty_2018_V2	Psychosocial	Sleep duration	Sleep	exposure1	0.13894933006974797	0.0343748	4.042181023455149	8.590270765887097e-5	MDD	AF	146	AF ~ MDD + Sleep_duration_Doherty_2018_V2	MDD, Sleep_duration_Doherty_2018_V2	Individual	0.0715746	0.20632401847593823
CM_2021_V2	Childhood mal.	Childhood maltreatment	Child. mal.	exposure1	0.0751846	0.055412628081727894	1.356812862538861	0.1770559729161288	MDD	AF	140	AF ~ MDD + CM_2021_V2	MDD, CM_2021_V2	Individual	-0.0334242	0.18379331756855716
TIID_DIAMANTE_2022	Metabolic	Type II diabetes	T2D	exposure1	0.13575534001084463	0.0444446	3.0544868841337043	0.00246848	MDD	AF	286	AF ~ MDD + TIID_DIAMANTE_2022	MDD, TIID_DIAMANTE_2022	Individual	0.048643993157993545	0.2228666868636957
TG_GLGC_2021	Metabolic	Triglycerides	TG	exposure1	0.10051739403214399	0.054426	1.8468649183758399	0.065295	MDD	AF	561	AF ~ MDD + TG_GLGC_2021	MDD, TG_GLGC_2021	Individual	-0.00615749	0.2071922733602214
HDL_GLGC_2021	Metabolic	High-density lipo.	HDL	exposure1	0.10914753588140763	0.0479536	2.276105952464422	0.023182	MDD	AF	618	AF ~ MDD + HDL_GLGC_2021	MDD, HDL_GLGC_2021	Individual	0.015158426940354089	0.2031366448224612
BMI	Metabolic	BMI	BMI	exposure1	0.042181508631169394	0.0536105	0.7868147996741475	0.43168710366935703	MDD	AF	630	AF ~ MDD + BMI	MDD, BMI	Individual	-0.062895	0.147258
NonHDL_GLGC_2021	Metabolic	Non high-density lipo.	NonHDL	exposure1	0.088386	0.0469821	1.8812702740897123	0.0605376	MDD	AF	484	AF ~ MDD + NonHDL_GLGC_2021	MDD, NonHDL_GLGC_2021	Individual	-0.00369889	0.18047088691263166
TC_GLGC_2021	Metabolic	Total cholesterol	TC	exposure1	0.0706143	0.049208886272266536	1.4349909200278752	0.15183621982308107	MDD	AF	574	AF ~ MDD + TC_GLGC_2021	MDD, TC_GLGC_2021	Individual	-0.0258351	0.16706372207902925
LDL_GLGC_2021	Metabolic	Low-density lipo.	LDL	exposure1	0.0847987	0.046742737598526346	1.8141568555277523	0.0702528	MDD	AF	502	AF ~ MDD + LDL_GLGC_2021	MDD, LDL_GLGC_2021	Individual	-0.00681711	0.17641442355361303
IL6	Inflammation	IL6	IL6	exposure1	0.0804203	0.057653729357859215	1.3948843955190928	0.16794938974850807	MDD	AF	65	AF ~ MDD + IL6	MDD, IL6	Individual	-0.032581	0.1934215969661629
CRP_CHARGEUKB_2022	Inflammation	C-reactive protein	CRP	exposure1	0.0869668	0.0423092	2.055504841210119	0.0406027	MDD	AF	338	AF ~ MDD + CRP_CHARGEUKB_2022	MDD, CRP_CHARGEUKB_2022	Individual	0.00404074	0.16989294509735028
